# Supplementary material for: Inflammatory cytokines and stroke and its subtypes: a genetic correlation and two-sample Mendelian randomization study
Source: Front Mol Neurosci. 2023 Nov 28;16:1294450. doi: 10.3389/fnmol.2023.1294450 (PMC10713998; doi:10.3389/fnmol.2023.1294450)
Supplement: Supplementary file 1 [file Table_1.XLSX]

## Sheet: Sheet1
stroke
Cytokines	nSNPs	Beta	Or(95%CI)	P	OR	Q_pval	steiger_pval	MR-PRESSO_pval	MR Egger_pval
IL-1β							5.25e-21	0.612	0.313156
MR Egger	4	0.181911	1.20 (1.02-1.41)	0.153517	1.19951	0.844456
Weighted median	4	0.092507	1.10 (0.99-1.21)	0.065434	1.09692
Inverse variance weighted	4	0.08772	1.09 (1.01-1.18)	0.027255	1.09168	0.547023
Simple mode	4	0.134197	1.14 (0.99-1.32)	0.159816	1.14362
Weighted mode	4	0.129528	1.14 (0.99-1.31)	0.165221	1.13829
IL-4							3.84e-68	0.98	0.968196
MR Egger	13	-0.06778	0.93 (0.85-1.02)	0.172558	0.93447	0.94832
Weighted median	13	-0.06424	0.94 (0.87-1.01)	0.074649	0.937785
Inverse variance weighted	13	-0.06929	0.93 (0.88-0.99)	0.013547	0.93306	0.969541
Simple mode	13	-0.03927	0.96 (0.87-1.06)	0.455176	0.961488
Weighted mode	13	-0.05607	0.95 (0.87-1.03)	0.236368	0.945473
IL-12p70							8.2e-84	0.675	0.644367
MR Egger	16	0.126757	1.14 (0.91-1.41)	0.276881	1.13514	0.596953
Weighted median	16	0.096935	1.10 (1.01-1.20)	0.021435	1.10179
Inverse variance weighted	16	0.075981	1.08 (1.02-1.15)	0.014525	1.07894	0.653211
Simple mode	16	0.082243	1.09 (0.95-1.24)	0.255126	1.08572
Weighted mode	16	0.112198	1.12 (1.00-1.26)	0.077708	1.11874
IS
IL-4							5.33e-68	0.983	0.775377
MR Egger	13	-0.09519	0.91 (0.82-1.00)	0.08695	0.909204	0.975037
Weighted median	13	-0.09024	0.91 (0.84-0.99)	0.024049	0.913716
Inverse variance weighted	13	-0.08335	0.92 (0.87-0.98)	0.006197	0.920031	0.985176
Simple mode	13	-0.10348	0.90 (0.80-1.02)	0.122567	0.90169
Weighted mode	13	-0.09744	0.91 (0.81-1.01)	0.105571	0.907153
TRAIL							7.33e-186	0.654	0.341248
MR Egger	16	-0.07165	0.93 (0.87-0.99)	0.04387	0.930857	0.648706
Weighted median	16	-0.05489	0.95 (0.89-1.00)	0.071056	0.946592
Inverse variance weighted	16	-0.04888	0.95 (0.91-1.00)	0.030835	0.952294	0.645344
Simple mode	16	-0.05873	0.94 (0.85-1.04)	0.270292	0.942961
Weighted mode	16	-0.0637	0.94 (0.89-0.99)	0.045672	0.93829
IL-1β							5.48e-21	0.459	0.247101
MR Egger	4	0.209833	1.23 (1.04-1.46)	0.137604	1.23347	0.829687
Weighted median	4	0.093367	1.10 (0.99-1.22)	0.081716	1.09787
Inverse variance weighted	4	0.087078	1.09 (1.00-1.19)	0.041726	1.09098	0.393042
Simple mode	4	0.139336	1.15 (0.97-1.36)	0.20088	1.14951
Weighted mode	4	0.134408	1.14 (0.98-1.34)	0.189921	1.14386
IL-12p70							3.69e-84	0.794	0.914994
MR Egger	16	0.083237	1.09 (0.86-1.38)	0.505679	1.0868	0.689806
Weighted median	16	0.066175	1.07 (0.98-1.16)	0.12955	1.06841
Inverse variance weighted	16	0.070501	1.07 (1.01-1.15)	0.034723	1.07305	0.755159
Simple mode	16	0.054601	1.06 (0.93-1.20)	0.404519	1.05612
Weighted mode	16	0.079668	1.08 (0.96-1.22)	0.197644	1.08293
VEGF							6.38e-112	0.834	0.521016
MR Egger	18	0.029197	1.03 (0.93-1.14)	0.57873	1.02963	0.751091
Weighted median	18	0.057085	1.06 (0.99-1.14)	0.118348	1.05875
Inverse variance weighted	18	0.057891	1.06 (1.00-1.12)	0.033543	1.0596	0.751091
Simple mode	18	0.05076	1.05 (0.94-1.17)	0.369378	1.05207
Weighted mode	18	0.05076	1.05 (0.97-1.14)	0.24604	1.05207
LAS
GROα							3.95727e-152	0.517	0.803974
MR Egger	11	0.06638	1.07 (0.88-1.30)	0.52857	1.06863	0.34218
Weighted median	11	0.06825	1.07 (0.97-1.18)	0.18094	1.07063
Inverse variance weighted	11	0.08971	1.09 (1.01-1.19)	0.03153	1.09386	0.42513
Simple mode	11	0.14895	1.16 (0.98-1.37)	0.11469	1.16062
Weighted mode	11	0.07394	1.08 (0.97-1.19)	0.18224	1.07674
LIS
GROα							6.44e-138	0.824	0.85059
MR Egger	9	0.06242	1.06 (0.91-1.25)	0.465946	1.06441	0.702572
Weighted median	9	0.0675377	1.07 (0.98-1.16)	0.111616	1.06987
Inverse variance weighted	9	0.0767034	1.08 (1.01-1.16)	0.0277445	1.07972	0.790309
Simple mode	9	0.0766079	1.08 (0.95-1.22)	0.265604	1.07962
Weighted mode	9	0.0677934	1.07 (0.98-1.17)	0.189153	1.07014
SVS
β-NGF							5.56903e-22	0.962	0.936138
MR Egger	4	0.334697	1.40 (0.45-4.32)	0.619551	1.39752	0.860228
Weighted median	4	0.278942	1.32 (1.05-1.66)	0.0168408	1.32173
Inverse variance weighted	4	0.283385	1.33 (1.10-1.61)	0.00360493	1.32762	0.958269
Simple mode	4	0.249513	1.28 (0.96-1.72)	0.195615	1.2834
Weighted mode	4	0.278056	1.32 (1.00-1.75)	0.146644	1.32056
GROα							1.45479e-147	0.173	0.741274
MR Egger	11	0.0637285	1.07 (0.84-1.35)	0.613107	1.0658	0.0602179
Weighted median	11	0.10168	1.11 (1.00-1.23)	0.0582806	1.10703
Inverse variance weighted	11	0.101056	1.11 (1.00-1.22)	0.045078	1.10634	0.0850609
Simple mode	11	0.126228	1.13 (0.98-1.31)	0.119325	1.13454
Weighted mode	11	0.0990769	1.10 (1.00-1.22)	0.0804834	1.10415
IL-2RA							8.58687e-72	0.676	0.607198
MR Egger	8	-0.144612	0.87 (0.75-1.00)	0.0986567	0.865358	0.587621
Weighted median	8	-0.106509	0.90 (0.80-1.01)	0.062988	0.898967
Inverse variance weighted	8	-0.114224	0.89 (0.81-0.98)	0.0182705	0.892058	0.665134
Simple mode	8	-0.237316	0.79 (0.63-0.98)	0.0715813	0.788742
Weighted mode	8	-0.0872986	0.92 (0.81-1.04)	0.207578	0.916403
IL-18							8.9275e-112	0.477	0.970503
MR Egger	13	0.103338	1.11 (0.93-1.32)	0.262283	1.10887	0.415552
Weighted median	13	0.0883993	1.09 (0.97-1.23)	0.144617	1.09242
Inverse variance weighted	13	0.100455	1.11 (1.02-1.20)	0.0173934	1.10567	0.500232
Simple mode	13	0.110369	1.12 (0.90-1.38)	0.334505	1.11669
Weighted mode	13	0.108601	1.11 (0.91-1.37)	0.31602	1.11472
MCSF							3.31053e-57	0.336	0.931596
MR Egger	11	0.121254	1.13 (0.91-1.40)	0.299759	1.12891	0.255073
Weighted median	11	0.0973041	1.10 (0.96-1.26)	0.154039	1.1022
Inverse variance weighted	11	0.112709	1.12 (1.01-1.23)	0.0241102	1.11931	0.33317
Simple mode	11	0.182497	1.20 (0.95-1.51)	0.151699	1.20021
Weighted mode	11	-0.00581842	0.99 (0.82-1.20)	0.952773	0.994198
ICH
IL-17							0.00458811	NA	0.681645
MR Egger	3	-0.276797	0.76 (0.16-3.66)	0.788749	0.758209	0.644875
Weighted median	3	-0.651739	0.52 (0.26-1.06)	0.0704183	0.521138
Inverse variance weighted	3	-0.681758	0.51 (0.28-0.93)	0.0277712	0.505727	0.774541
Simple mode	3	-0.720493	0.49 (0.20-1.17)	0.249758	0.486512
Weighted mode	3	-0.591036	0.55 (0.25-1.20)	0.274666	0.553753
LICH
IP-10
Wald ratio	1	1.28136	3.60 (1.09-11.93)	0.0360136	3.60154	NA	0.228151	NA	NA
NLICH
IL-17							0.207303	NA	0.93518
MR Egger	3	-0.722172	0.49 (0.05-4.77)	0.646869	0.485696	0.223643
Weighted median	3	-0.928126	0.40 (0.16-0.97)	0.0432343	0.395294
Inverse variance weighted	3	-0.832165	0.44 (0.21-0.89)	0.0234082	0.435106	0.473241
Simple mode	3	-1.04902	0.35 (0.11-1.12)	0.218085	0.350282
Weighted mode	3	-0.995747	0.37 (0.14-0.98)	0.184223	0.369447
