# Supplementary material for: Inflammatory cytokines and stroke and its subtypes: a genetic correlation and two-sample Mendelian randomization study
Source: Front Mol Neurosci. 2023 Nov 28;16:1294450. doi: 10.3389/fnmol.2023.1294450 (PMC10713998; doi:10.3389/fnmol.2023.1294450)
Supplement: Supplementary file 2 [file Table_2.XLSX]

## Sheet: Sheet1
exposure	outcome	SNP	effect_allele.exposure	other_allele.exposure	effect_allele.outcome	other_allele.outcome	beta.exposure	beta.outcome	eaf.exposure	eaf.outcome	se.outcome	pval.outcome	se.exposure	pval.exposure	R2	F
β-NGF	Stroke	rs28637706	T	G	T	G	-0.1554	-0.0039	0.314	0.3945	0.0097	0.6909	0.0261	2.717e-09	0.00983244	35.4305
β-NGF	Stroke	rs4767014	T	C	T	C	-0.1211	-0.0239	0.6731	0.7274	0.0109	0.0287303	0.0264	4.518e-06	0.00585949	21.0299
β-NGF	Stroke	rs71641308	T	C	T	C	0.1969	0.0263	0.0995	0.075	0.0192	0.1697	0.0429	4.424e-06	0.00586615	21.0539
β-NGF	Stroke	rs73472576	T	C	T	C	-0.1146	-0.0254	0.457	0.4114	0.01	0.01075	0.0251	4.813e-06	0.0058053	20.8343
β-NGF	Stroke	rs10854859	A	G	A	G	-0.1498	-0.0175	0.2464	0.2699	0.0117	0.1365	0.0293	3.049e-07	0.00707196	26.1247
CTACK	Stroke	rs116303454	A	G	A	G	0.3754	-0.006	0.0218	0.0214	0.0369	0.8704	0.081	3.579e-06	0.00581859	21.4675
CTACK	Stroke	rs116871507	A	T	A	T	-0.2086	0.0336	0.0791	0.0312	0.0304	0.2702	0.0448	3.16e-06	0.00587284	21.6688
CTACK	Stroke	rs116943377	A	G	A	G	0.2878	0.0141	0.0394	0.023	0.033	0.6705	0.0611	2.496e-06	0.00600918	22.1749
CTACK	Stroke	rs117932939	T	C	T	C	0.1969	0.0069	0.09	0.082	0.0176	0.6951	0.0422	3.089e-06	0.00589701	21.7585
CTACK	Stroke	rs118084576	A	G	A	G	0.5675	0.0501	0.0112	0.0143	0.0478	0.2954	0.1226	3.66e-06	0.00580439	21.4148
CTACK	Stroke	rs184329319	T	G	T	G	-0.3069	0.07	0.035	0.0186	0.0419	0.0948702	0.0648	2.173e-06	0.00607479	22.4185
CTACK	Stroke	rs55764737	T	C	T	C	0.5424	0.0365	0.9846	0.9635	0.0263	0.1652	0.0967	2.012e-08	0.00849989	31.4449
CTACK	Stroke	rs57338032	A	G	A	G	0.1443	-0.0077	0.8287	0.8343	0.0125	0.538	0.0316	4.831e-06	0.00564978	20.8412
CTACK	Stroke	rs57789542	T	C	T	C	-0.7687	-0.0312	0.9951	0.9825	0.0394	0.4281	0.1659	3.575e-06	0.00581596	21.4578
CTACK	Stroke	rs60247384	T	C	T	C	0.1128	-0.0028	0.3512	0.2724	0.0104	0.791199	0.0245	4.302e-06	0.00574273	21.186
CTACK	Stroke	rs76395525	A	G	A	G	0.5193	-0.002	0.0118	0.0149	0.0437	0.963	0.1081	1.553e-06	0.0062488	23.0647
EOTAXIN	Stroke	rs11087905	A	C	A	C	0.0954	0.0011	0.3778	0.354	0.0139	0.9375	0.0188	4.07e-07	0.00313158	25.7439
EOTAXIN	Stroke	rs112347425	T	C	T	C	0.1595	0.0296	0.0978	0.103	0.0169	0.0791207	0.0276	7.771e-09	0.00405772	33.3885
EOTAXIN	Stroke	rs11920996	T	C	T	C	0.2979	-0.07	0.0512	0.0388	0.0278	0.0119399	0.0377	2.919e-15	0.00755976	62.4241
EOTAXIN	Stroke	rs147287945	A	G	A	G	-0.1512	-0.0328	0.0741	0.0784	0.0188	0.0814404	0.0313	1.356e-06	0.00283874	23.3297
EOTAXIN	Stroke	rs1677588	T	G	T	G	0.1181	0.0067	0.886	0.8704	0.0138	0.6272	0.025	2.223e-06	0.00271509	22.3107
EOTAXIN	Stroke	rs2024050	A	G	A	G	0.164	0.0176	0.0739	0.102	0.0167	0.2922	0.0302	5.467e-08	0.00358475	29.4827
EOTAXIN	Stroke	rs2027855	T	C	T	C	0.0743	-0.0065	0.6153	0.6629	0.0099	0.5095	0.0162	4.272e-06	0.00255964	21.0301
EOTAXIN	Stroke	rs2040143	A	G	A	G	-0.0858	0.0003	0.7234	0.7413	0.0107	0.9796	0.0178	1.333e-06	0.00282651	23.2289
EOTAXIN	Stroke	rs2229593	T	C	T	C	0.3647	0.0375	0.0387	0.0334	0.0278	0.1764	0.0406	2.838e-19	0.00974788	80.6703
EOTAXIN	Stroke	rs2249581	T	C	T	C	-0.0899	-0.0063	0.748	0.7355	0.0104	0.5425	0.018	5.912e-07	0.00303389	24.9384
EOTAXIN	Stroke	rs5754733	A	C	A	C	-0.105	-0.0024	0.8306	0.7667	0.0109	0.8235	0.0213	8.196e-07	0.00295583	24.2948
EOTAXIN	Stroke	rs57723662	C	G	C	G	-0.0982	0.0157	0.1657	0.1841	0.0118	0.1847	0.0213	3.878e-06	0.00258633	21.2499
EOTAXIN	Stroke	rs60075014	T	C	T	C	-0.1688	0.0357	0.0604	0.0801	0.0178	0.04509	0.0356	2.078e-06	0.00273527	22.477
EOTAXIN	Stroke	rs7231030	A	C	A	C	0.0903	0.0023	0.7919	0.7085	0.0101	0.8209	0.0193	2.709e-06	0.00266347	21.8854
EOTAXIN	Stroke	rs73072941	A	T	A	T	-0.1281	0.012	0.1095	0.117	0.0155	0.4411	0.0263	1.113e-06	0.00288587	23.7181
EOTAXIN	Stroke	rs745331	A	G	A	G	-0.0821	0.0118	0.6825	0.6978	0.0103	0.2532	0.0176	3.036e-06	0.00264761	21.7548
EOTAXIN	Stroke	rs75426604	A	C	A	C	-0.1371	-0.0046	0.0876	0.13	0.0144	0.7501	0.0291	2.397e-06	0.0027006	22.1913
EOTAXIN	Stroke	rs9317045	A	C	A	C	0.1172	0.0034	0.8615	0.8354	0.0129	0.793299	0.0236	6.954e-07	0.00299966	24.6561
bFGF	Stroke	rs13412535	A	G	A	G	-0.1129	0.0168	0.1856	0.2209	0.0126	0.1823	0.0224	4.763e-07	0.00332749	25.3967
bFGF	Stroke	rs17094040	T	C	T	C	0.1051	-0.0073	0.1522	0.1132	0.0148	0.622801	0.0229	4.308e-06	0.00276062	21.0582
bFGF	Stroke	rs2849358	A	G	A	G	0.0911	-0.0125	0.2551	0.2827	0.011	0.2571	0.0193	2.321e-06	0.00291961	22.2745
bFGF	Stroke	rs4795091	A	G	A	G	0.1239	0.0087	0.8926	0.8939	0.0148	0.556	0.0266	3.055e-06	0.00284325	21.6903
bFGF	Stroke	rs76253061	T	C	T	C	-0.4811	-0.0605	0.9925	0.9843	0.04	0.1302	0.1041	3.807e-06	0.00279914	21.3528
bFGF	Stroke	rs78873483	A	G	A	G	0.1286	0.0043	0.1025	0.1053	0.0175	0.8043	0.0282	4.98e-06	0.00272565	20.7907
GCSF	Stroke	rs10939033	A	G	A	G	-0.0775	-0.0041	0.6038	0.6098	0.0092	0.6604	0.0163	2.074e-06	0.0028362	22.6005
GCSF	Stroke	rs117261691	T	C	T	C	0.1318	-0.0061	0.0894	0.0357	0.032	0.8496	0.0288	4.669e-06	0.00262812	20.9381
GCSF	Stroke	rs183023730	T	G	T	G	0.7898	-0.0367	0.0034	0.0151	0.0436	0.399	0.1677	2.471e-06	0.00345156	22.1734
GCSF	Stroke	rs586802	A	G	A	G	0.0882	-0.0175	0.758	0.7339	0.0113	0.1224	0.0187	2.398e-06	0.00279114	22.2405
GCSF	Stroke	rs6740648	T	C	T	C	0.0818	-0.0075	0.6752	0.7273	0.0108	0.4888	0.0172	1.9e-06	0.00283764	22.6121
GCSF	Stroke	rs74148555	T	C	T	C	-0.3771	-0.03	0.0144	0.0349	0.0341	0.3798	0.0753	5.591e-07	0.00314555	25.0734
GCSF	Stroke	rs76287671	T	C	T	C	0.0894	-0.0004	0.2333	0.1911	0.0135	0.9756	0.0189	2.191e-06	0.0028072	22.3688
GCSF	Stroke	rs77318030	T	C	T	C	-0.2031	-0.0405	0.9563	0.9453	0.0306	0.1866	0.0427	2.017e-06	0.00283839	22.618
GCSF	Stroke	rs78523761	A	G	A	G	0.5374	0.0428	0.0077	0.0169	0.0392	0.2742	0.1139	2.389e-06	0.00346409	22.2542
GROα	Stroke	rs114991247	T	C	T	C	-0.2202	-0.0144	0.9226	0.9606	0.0325	0.657099	0.0463	1.971e-06	0.00634185	22.6062
GROα	Stroke	rs115214168	T	C	T	C	0.4528	-0.009	0.0242	0.0259	0.0369	0.8068	0.0828	4.479e-08	0.00836776	29.8887
GROα	Stroke	rs1361829	A	G	A	G	-0.1106	0.0004	0.4293	0.4068	0.0093	0.9636	0.0241	4.576e-06	0.00590757	21.049
GROα	Stroke	rs140734053	A	G	A	G	0.7333	-0.0028	0.0066	0.0213	0.0441	0.9498	0.1545	2.069e-06	0.00631627	22.5144
GROα	Stroke	rs150194856	T	C	T	C	-0.4223	0.0145	0.0177	0.0338	0.0276	0.5994	0.0914	3.857e-06	0.00598753	21.3356
GROα	Stroke	rs17171245	T	G	T	G	0.2446	-0.0026	0.0536	0.0743	0.0178	0.8821	0.053	3.932e-06	0.005974	21.2871
GROα	Stroke	rs188345231	T	C	T	C	0.6177	0.0713	0.0102	0.0271	0.0377	0.0584494	0.1322	2.968e-06	0.00612254	21.8196
GROα	Stroke	rs3026943	A	C	A	C	-0.1246	0.0098	0.3311	0.4153	0.0094	0.2962	0.0256	1.084e-06	0.00664002	23.6761
GROα	Stroke	rs62024303	A	G	A	G	-0.3013	-0.0039	0.9617	0.9565	0.0278	0.887	0.066	4.908e-06	0.00584615	20.8288
GROα	Stroke	rs76215157	C	G	C	G	-0.7398	-0.0587	0.0074	0.0131	0.0575	0.3073	0.1564	2.226e-06	0.00627376	22.362
GROα	Stroke	rs76390238	C	G	C	G	0.6223	-0.0365	0.0095	0.0166	0.0437	0.4026	0.1352	4.141e-06	0.00594243	21.1739
HGF	Stroke	rs11060254	A	G	A	G	-0.0765	0.0104	0.3306	0.3329	0.0099	0.2939	0.0166	3.974e-06	0.00254123	21.2326
HGF	Stroke	rs11129909	T	C	T	C	-0.0738	-0.0115	0.623	0.6111	0.0094	0.2244	0.0161	4.457e-06	0.00251426	21.0066
HGF	Stroke	rs13412535	A	G	A	G	-0.1043	0.0168	0.1892	0.2209	0.0126	0.1823	0.0213	9.671e-07	0.00286817	23.9721
HGF	Stroke	rs2003620	T	C	T	C	0.2277	-0.0069	0.027	0.057	0.0202	0.7339	0.0487	2.978e-06	0.00261561	21.8557
HGF	Stroke	rs362307	T	C	T	C	0.1511	0.0665	0.0646	0.0791	0.0182	0.000255	0.0328	4.21e-06	0.00253933	21.2167
HGF	Stroke	rs4245058	T	C	T	C	-0.1552	-0.0286	0.0619	0.0869	0.017	0.0921998	0.0331	2.683e-06	0.00263042	21.9798
HGF	Stroke	rs57146176	A	G	A	G	-0.0987	0.0021	0.7998	0.7903	0.0188	0.9119	0.0208	2.184e-06	0.00269388	22.5114
HGF	Stroke	rs5745687	T	C	T	C	-0.3008	-0.0202	0.0375	0.0657	0.0191	0.2892	0.0404	9.922e-14	0.00660627	55.4228
HGF	Stroke	rs80051150	T	C	T	C	0.198	-0.0066	0.9595	0.9704	0.0321	0.8362	0.0413	1.684e-06	0.00274965	22.9787
IFN-γ	Stroke	rs113399544	A	G	A	G	-0.0849	0.0049	0.2768	0.2767	0.0104	0.6373	0.0183	3.323e-06	0.00277132	21.518
IFN-γ	Stroke	rs113600793	A	C	A	C	0.1871	0.0128	0.0631	0.0658	0.0263	0.627001	0.0371	4.426e-07	0.00327306	25.4266
IFN-γ	Stroke	rs115729819	A	G	A	G	0.2511	-0.0579	0.9716	0.9813	0.0478	0.2251	0.0514	1.045e-06	0.00307192	23.8592
IFN-γ	Stroke	rs117046255	T	C	T	C	-0.0968	0.0149	0.1922	0.115	0.0147	0.3087	0.0207	2.787e-06	0.00281556	21.8624
IFN-γ	Stroke	rs11843756	T	G	T	G	0.1812	-0.0207	0.9542	0.9691	0.0276	0.4532	0.0391	3.622e-06	0.00276528	21.4709
IFN-γ	Stroke	rs12420286	T	C	T	C	0.2357	-0.0123	0.9699	0.9552	0.0242	0.6101	0.05	2.452e-06	0.00286097	22.2161
IFN-γ	Stroke	rs147378920	A	G	A	G	-0.384	0.0451	0.9871	0.9836	0.0523	0.3884	0.0751	3.195e-07	0.00336432	26.1379
IFN-γ	Stroke	rs1867282	T	C	T	C	0.0781	-0.003	0.4154	0.3086	0.0099	0.758	0.0166	2.478e-06	0.00284987	22.1296
IFN-γ	Stroke	rs2073438	A	G	A	G	0.092	-0.006	0.2506	0.2831	0.0101	0.5567	0.0188	9.551e-07	0.00308246	23.9413
IFN-γ	Stroke	rs7088799	T	G	T	G	-0.0805	0.0045	0.6182	0.5723	0.0092	0.6244	0.0166	1.274e-06	0.00302717	23.5106
IFN-γ	Stroke	rs73479333	C	G	C	G	-0.1123	0.0173	0.1354	0.0937	0.0164	0.2921	0.024	2.816e-06	0.00281896	21.8889
IFN-γ	Stroke	rs74148555	T	C	T	C	-0.3771	-0.03	0.0144	0.0349	0.0341	0.3798	0.077	9.858e-07	0.00308722	23.9784
IL-1β	Stroke	rs115242021	A	C	A	C	0.2795	0.0173	0.0601	0.0784	0.021	0.4095	0.0553	4.252e-07	0.00757228	25.5302
IL-1β	Stroke	rs143319329	T	C	T	C	0.4357	0.064	0.0209	0.0319	0.0311	0.0399604	0.093	2.835e-06	0.00651307	21.9356
IL-1β	Stroke	rs4786740	A	C	A	C	0.1264	0.0009	0.3913	0.4318	0.0101	0.9271	0.0265	1.82e-06	0.00674956	22.7375
IL-1β	Stroke	rs61335305	A	C	A	C	0.4333	0.0614	0.0189	0.0168	0.0426	0.1493	0.0928	3.015e-06	0.0064696	21.7882
IL-1ra	Stroke	rs1054402	T	C	T	C	0.1325	-0.0176	0.2506	0.2565	0.0105	0.0924592	0.0269	8.201e-07	0.00655507	24.2488
IL-1ra	Stroke	rs117181659	A	G	A	G	-0.2204	-0.0304	0.064	0.0407	0.0265	0.2523	0.0478	3.92e-06	0.0057487	21.2486
IL-1ra	Stroke	rs11869294	C	G	C	G	-0.2286	0.0509	0.9205	0.9639	0.0368	0.1672	0.047	1.128e-06	0.00639261	23.644
IL-1ra	Stroke	rs13343438	A	G	A	G	0.2771	0.0246	0.0434	0.0632	0.0228	0.2808	0.0607	4.973e-06	0.0056357	20.8286
IL-1ra	Stroke	rs35590641	C	G	C	G	-0.1167	-0.0111	0.3321	0.3626	0.0096	0.2504	0.025	3.041e-06	0.00589118	21.7784
IL-1ra	Stroke	rs56134659	A	G	A	G	-0.1109	0.003	0.4835	0.5891	0.0108	0.782	0.0236	2.564e-06	0.0059696	22.07
IL-1ra	Stroke	rs61335305	A	C	A	C	0.4315	0.0614	0.0182	0.0168	0.0426	0.1493	0.0904	1.812e-06	0.00615812	22.7713
IL-1ra	Stroke	rs6699436	A	G	A	G	-0.1858	-0.0151	0.0995	0.1348	0.0138	0.2749	0.0404	4.365e-06	0.00571932	21.1394
IL-1ra	Stroke	rs9985296	T	C	T	C	0.1053	-0.0036	0.4758	0.3836	0.0094	0.6988	0.0231	4.952e-06	0.00561942	20.7681
IL-2	Stroke	rs13412535	A	G	A	G	0.174	0.0168	0.1886	0.2209	0.0126	0.1823	0.0331	1.447e-07	0.00780259	27.6182
IL-2	Stroke	rs16836080	A	G	A	G	0.1158	-0.0098	0.3355	0.2836	0.0101	0.332	0.0253	4.841e-06	0.00592643	20.9377
IL-2	Stroke	rs2690020	A	G	A	G	0.1158	0.012	0.5177	0.5778	0.0095	0.2094	0.0245	2.273e-06	0.00631729	22.3274
IL-2	Stroke	rs4479767	A	G	A	G	0.1821	0.0016	0.8977	0.9237	0.0179	0.9307	0.0392	3.444e-06	0.00610361	21.5675
IL-2	Stroke	rs4634519	A	G	A	G	-0.1249	-0.0094	0.7379	0.713	0.0101	0.3533	0.0268	3.18e-06	0.00614296	21.7074
IL-2	Stroke	rs61335305	A	C	A	C	0.4439	0.0614	0.0184	0.0168	0.0426	0.1493	0.0913	1.157e-06	0.00668213	23.6255
IL-2	Stroke	rs62124990	T	G	T	G	-0.7013	0.0446	0.0083	0.0219	0.0336	0.1852	0.149	2.502e-06	0.00626475	22.1405
IL-2	Stroke	rs7615304	A	G	A	G	-0.1139	0.0147	0.4531	0.3617	0.0094	0.1175	0.024	2.161e-06	0.00636867	22.5101
IL-2ra	Stroke	rs11241559	T	G	T	G	-0.124	-0.0059	0.2643	0.239	0.0109	0.5915	0.0264	2.75e-06	0.00590186	22.0497
IL-2ra	Stroke	rs115360066	A	G	A	G	0.1776	0.0034	0.8882	0.8822	0.0161	0.8327	0.0377	2.418e-06	0.00593665	22.1804
IL-2ra	Stroke	rs117244812	A	G	A	G	-0.7187	0.0477	0.0079	0.0121	0.0659	0.4694	0.1493	1.474e-06	0.00619727	23.1602
IL-2ra	Stroke	rs12789243	T	C	T	C	0.1263	0.0187	0.7571	0.8026	0.0116	0.1072	0.0276	4.608e-06	0.00560367	20.9293
IL-2ra	Stroke	rs17147986	A	C	A	C	-0.2976	0.0067	0.1402	0.1745	0.0122	0.5813	0.0337	1.069e-18	0.0205547	77.9421
IL-2ra	Stroke	rs17624670	A	G	A	G	-0.125	0.0074	0.2531	0.2008	0.0115	0.5217	0.0273	4.639e-06	0.00561017	20.9537
IL-2ra	Stroke	rs34037190	A	G	A	G	0.4784	-0.031	0.0217	0.0332	0.0364	0.3932	0.0935	3.134e-07	0.00699575	26.1653
IL-2ra	Stroke	rs56213152	T	C	T	C	0.1269	0.0142	0.7688	0.7649	0.0111	0.2018	0.0271	2.937e-06	0.00586616	21.9155
IL-2ra	Stroke	rs79100208	C	G	C	G	0.8345	-0.0056	0.995	0.9859	0.0709	0.9375	0.1758	2.052e-06	0.00602717	22.5207
IL-2ra	Stroke	rs9423654	C	G	C	G	-0.135	0.025	0.6609	0.6436	0.0192	0.193	0.0283	1.803e-06	0.0060865	22.7437
IL-4	Stroke	rs116705532	T	G	T	G	-0.4675	0.0289	0.9925	0.9776	0.0388	0.4558	0.0978	1.727e-06	0.00278969	22.8444
IL-4	Stroke	rs12238729	T	C	T	C	0.5271	-0.0082	0.0162	0.0365	0.0388	0.8326	0.1096	1.505e-06	0.00645689	23.1164
IL-4	Stroke	rs12640583	T	G	T	G	-0.1104	0.0034	0.1631	0.1657	0.0126	0.7889	0.0214	2.451e-07	0.00324775	26.6075
IL-4	Stroke	rs17713451	A	G	A	G	0.1255	-0.0117	0.1149	0.1475	0.0126	0.3551	0.0252	6.41e-07	0.00302729	24.7959
IL-4	Stroke	rs1867282	T	C	T	C	0.0808	-0.003	0.4148	0.3086	0.0099	0.758	0.0162	5.822e-07	0.00303638	24.8706
IL-4	Stroke	rs2073438	A	G	A	G	0.0847	-0.006	0.2513	0.2831	0.0101	0.5567	0.0183	3.725e-06	0.00261584	21.417
IL-4	Stroke	rs2346020	A	G	A	G	0.079	-0.002	0.6795	0.67	0.01	0.8428	0.0169	2.843e-06	0.00266812	21.8461
IL-4	Stroke	rs2708586	T	C	T	C	-0.0767	-0.0013	0.3411	0.2073	0.0114	0.9111	0.0166	3.588e-06	0.0026069	21.3436
IL-4	Stroke	rs56408830	A	G	A	G	-0.1794	0.004	0.0537	0.0253	0.0403	0.9201	0.0365	9.075e-07	0.00294891	24.152
IL-4	Stroke	rs7613691	A	G	A	G	0.1787	-0.0238	0.9482	0.9376	0.0199	0.2318	0.0382	2.962e-06	0.00267205	21.8784
IL-4	Stroke	rs79597994	T	C	T	C	-0.5855	0.0398	0.0049	0.0274	0.0327	0.2234	0.1271	4.056e-06	0.00259131	21.2157
IL-4	Stroke	rs9506111	A	G	A	G	-0.1446	0.0412	0.9326	0.941	0.0201	0.0400904	0.0314	4.081e-06	0.00258962	21.2017
IL-4	Stroke	rs9941733	A	G	A	G	0.1156	-0.0211	0.8355	0.8326	0.0169	0.2112	0.0229	4.331e-07	0.00311011	25.4764
IL-5	Stroke	rs10178043	T	G	T	G	0.2579	0.0082	0.949	0.9316	0.0185	0.6586	0.0553	3.126e-06	0.00635073	21.7369
IL-5	Stroke	rs148634917	A	G	A	G	-0.517	0.0089	0.986	0.9783	0.0375	0.8122	0.1087	1.974e-06	0.00660363	22.6082
IL-5	Stroke	rs28793375	T	C	T	C	0.1697	0.0086	0.1298	0.1432	0.0131	0.5126	0.0362	2.746e-06	0.00641636	21.963
IL-5	Stroke	rs72831687	A	G	A	G	-0.5337	0.0323	0.0137	0.0136	0.0522	0.537	0.1104	1.324e-06	0.00682059	23.3561
IL-5	Stroke	rs73040118	T	C	T	C	0.2294	0.0142	0.9285	0.9106	0.0191	0.4571	0.049	2.903e-06	0.00639948	21.9048
IL-5	Stroke	rs74811276	A	G	A	G	0.217	-0.0027	0.0761	0.068	0.0204	0.895	0.0471	4.082e-06	0.00619891	21.214
IL-5	Stroke	rs7739450	A	G	A	G	-0.1295	-0.0091	0.5158	0.4747	0.0097	0.3508	0.0256	4.05e-07	0.00746353	25.5743
IL-5	Stroke	rs9309063	T	G	T	G	-0.1119	-0.0215	0.4763	0.4024	0.0094	0.0219999	0.0245	4.866e-06	0.00609273	20.8484
IL-6	Stroke	rs10910395	A	T	A	T	-0.108	0.0136	0.8729	0.9154	0.0172	0.4288	0.0235	4.348e-06	0.00255883	21.1157
IL-6	Stroke	rs10982193	A	G	A	G	-0.0793	-0.0092	0.2822	0.2276	0.0111	0.4065	0.0174	4.816e-06	0.00251649	20.7655
IL-6	Stroke	rs113098456	A	G	A	G	-0.1553	0.0185	0.0725	0.0918	0.0218	0.3956	0.0339	4.641e-06	0.00254261	20.9816
IL-6	Stroke	rs113600793	A	C	A	C	0.1736	0.0128	0.0623	0.0658	0.0263	0.627001	0.0359	1.291e-06	0.00283218	23.3779
IL-6	Stroke	rs114373846	T	C	T	C	0.4196	0.0257	0.0085	0.0173	0.0387	0.5069	0.0905	3.568e-06	0.00260425	21.4916
IL-6	Stroke	rs11732981	A	C	A	C	0.0722	0.0005	0.5119	0.5233	0.0092	0.9591	0.0156	3.793e-06	0.00259501	21.4151
IL-6	Stroke	rs1333040	T	C	T	C	0.0747	0.044	0.4508	0.5688	0.0094	2.707e-06	0.0157	1.993e-06	0.00274215	22.6327
IL-6	Stroke	rs13412535	A	G	A	G	-0.1186	0.0168	0.189	0.2209	0.0126	0.1823	0.0214	3.141e-08	0.00371678	30.7069
IL-6	Stroke	rs4684700	T	C	T	C	-0.0747	-0.0095	0.5142	0.5152	0.0096	0.3232	0.0162	3.912e-06	0.00257592	21.2572
IL-6	Stroke	rs73273528	T	C	T	C	0.268	-0.0056	0.0211	0.0424	0.0242	0.8177	0.0553	1.25e-06	0.00284462	23.4808
IL-6	Stroke	rs76856708	T	C	T	C	0.336	-0.0375	0.9856	0.9582	0.026	0.1491	0.0697	1.427e-06	0.00281469	23.2331
IL-7	Stroke	rs115215018	T	C	T	C	0.5985	-0.0592	0.0101	0.0204	0.0439	0.1779	0.1308	4.755e-06	0.00603554	20.9248
IL-7	Stroke	rs117509142	T	C	T	C	-0.3213	0.0671	0.9569	0.9475	0.0283	0.0176299	0.0684	2.599e-06	0.00635875	22.0525
IL-7	Stroke	rs11757972	T	C	T	C	0.121	0.0214	0.4776	0.5723	0.0105	0.0425804	0.0257	2.529e-06	0.00638784	22.154
IL-7	Stroke	rs1374279	A	T	A	T	0.1625	0.0001	0.143	0.1216	0.014	0.9958	0.0347	2.792e-06	0.00632014	21.9177
IL-7	Stroke	rs142397827	A	C	A	C	0.4592	0.0193	0.0178	0.027	0.0365	0.5974	0.0994	3.822e-06	0.00615154	21.3294
IL-7	Stroke	rs17091524	T	C	T	C	0.5092	-0.0193	0.9849	0.9725	0.0333	0.562501	0.1015	5.244e-07	0.00724634	25.1532
IL-7	Stroke	rs2006957	T	C	T	C	0.2557	-0.0014	0.3355	0.3128	0.0104	0.8937	0.0262	1.434e-22	0.0268817	95.1934
IL-7	Stroke	rs218238	A	T	A	T	0.1319	0.0401	0.7729	0.7764	0.0112	0.000328299	0.0284	3.277e-06	0.00621695	21.5576
IL-7	Stroke	rs28793375	T	C	T	C	0.1644	0.0086	0.1305	0.1432	0.0131	0.5126	0.036	4.866e-06	0.00601191	20.8423
IL-7	Stroke	rs62006410	T	C	T	C	-0.1492	0.0001	0.245	0.2433	0.0139	0.9952	0.0302	7.588e-07	0.00702899	24.3934
IL-7	Stroke	rs7155170	A	T	A	T	-0.1236	-0.0046	0.2744	0.3113	0.01	0.646399	0.027	4.787e-06	0.00604102	20.9439
IL-7	Stroke	rs77318030	T	C	T	C	-0.2966	-0.0405	0.9574	0.9453	0.0306	0.1866	0.0631	2.639e-06	0.00636711	22.0817
IL-7	Stroke	rs77981494	T	C	T	C	-0.5201	-0.0375	0.984	0.9756	0.0374	0.3156	0.1055	8.225e-07	0.00699924	24.2894
IL-7	Stroke	rs78346957	A	G	A	G	0.4632	-0.0109	0.0161	0.0253	0.0378	0.7738	0.1008	4.3e-06	0.00608691	21.104
IL-8	Stroke	rs113487695	A	C	A	C	-0.6129	0.021	0.9914	0.9573	0.026	0.4183	0.1292	2.092e-06	0.00627281	22.4911
IL-8	Stroke	rs116726256	T	C	T	C	-0.2247	0.0391	0.9343	0.9765	0.0352	0.2661	0.0489	4.261e-06	0.00588795	21.103
IL-8	Stroke	rs12075	A	G	A	G	0.1148	0.0095	0.5353	0.5788	0.0095	0.3132	0.0235	9.969e-07	0.00664953	23.8509
IL-8	Stroke	rs12912642	A	G	A	G	0.1168	0.0169	0.3302	0.3674	0.0098	0.0835391	0.0251	3.212e-06	0.00603738	21.6419
IL-8	Stroke	rs183628733	T	C	T	C	0.6547	0.0556	0.9917	0.9797	0.0454	0.2207	0.1417	3.821e-06	0.00595241	21.3354
IL-8	Stroke	rs2673604	A	C	A	C	-0.118	0.018	0.6829	0.7121	0.0102	0.0774908	0.0254	3.289e-06	0.0060175	21.5701
IL-8	Stroke	rs3786107	A	G	A	G	0.2463	-0.0268	0.9287	0.943	0.0263	0.3073	0.0517	1.935e-06	0.00632604	22.6832
IL-8	Stroke	rs75840288	A	C	A	C	0.5125	0.0191	0.9839	0.9634	0.0307	0.5334	0.1121	4.846e-06	0.00582879	20.8897
IL-9	Stroke	rs117807175	C	G	C	G	-0.5225	0.0129	0.0121	0.0245	0.032	0.687999	0.1106	2.327e-06	0.00603963	22.3062
IL-9	Stroke	rs1259728	A	G	A	G	-0.2381	-0.0115	0.0554	0.1029	0.0155	0.4591	0.0507	2.599e-06	0.00596873	22.0428
IL-9	Stroke	rs3736858	C	G	C	G	-0.1351	-0.0034	0.7976	0.8383	0.0123	0.7828	0.0291	3.373e-06	0.00583395	21.5421
IL-9	Stroke	rs41294750	T	C	T	C	0.3442	0.0064	0.0308	0.0286	0.0329	0.8451	0.0736	2.916e-06	0.00591925	21.859
IL-9	Stroke	rs4880409	T	C	T	C	-0.3552	-0.0033	0.9664	0.944	0.0317	0.9162	0.0716	6.952e-07	0.00665578	24.5971
IL-9	Stroke	rs73443903	A	C	A	C	0.2162	-0.0185	0.0685	0.0871	0.0167	0.2661	0.046	2.569e-06	0.0059782	22.078
IL-10	Stroke	rs10457128	A	G	A	G	-0.0854	-0.0015	0.639	0.6256	0.0095	0.8758	0.0172	6.956e-07	0.00318151	24.646
IL-10	Stroke	rs10493718	A	C	A	C	-0.1081	-0.0036	0.1603	0.2434	0.0108	0.7405	0.0222	1.068e-06	0.00306036	23.7046
IL-10	Stroke	rs13412535	A	G	A	G	-0.1347	0.0168	0.1856	0.2209	0.0126	0.1823	0.0224	1.798e-09	0.00465981	36.1515
IL-10	Stroke	rs1530455	T	C	T	C	0.082	0.0053	0.3523	0.389	0.0096	0.5785	0.0174	2.527e-06	0.00286708	22.2033
IL-10	Stroke	rs2086656	T	C	T	C	-0.08	-0.0079	0.6621	0.7095	0.0102	0.4389	0.017	2.589e-06	0.00285888	22.1396
IL-10	Stroke	rs3002131	C	G	C	G	0.1191	-0.0027	0.1195	0.1205	0.0161	0.8681	0.026	4.592e-06	0.0027093	20.978
IL-10	Stroke	rs3025021	T	C	T	C	0.0913	0.0014	0.3459	0.3395	0.0127	0.9108	0.0194	2.609e-06	0.00285925	22.1424
IL-10	Stroke	rs383684	A	G	A	G	0.092	0.0149	0.7555	0.1131	0.0145	0.305	0.0197	3.168e-06	0.00281564	21.8037
IL-10	Stroke	rs4741748	A	G	A	G	-0.0788	-0.0101	0.6081	0.5605	0.0096	0.2924	0.0169	3.202e-06	0.00280683	21.7353
IL-10	Stroke	rs6054847	T	C	T	C	0.0971	0.0025	0.8091	0.7797	0.0117	0.8286	0.0207	2.752e-06	0.00284067	21.9981
IL-10	Stroke	rs6680918	T	C	T	C	-0.1202	-0.014	0.8791	0.9173	0.0176	0.4269	0.025	1.591e-06	0.00298393	23.1109
IL-10	Stroke	rs7088799	T	G	T	G	-0.0815	0.0045	0.6191	0.5723	0.0092	0.6244	0.0166	9.352e-07	0.00311103	24.0983
IL-10	Stroke	rs73192842	A	G	A	G	0.0949	0.0124	0.1911	0.2152	0.0112	0.268	0.0206	4.031e-06	0.00274009	21.2171
IL-10	Stroke	rs7747448	A	G	A	G	-0.1061	-0.0163	0.2594	0.2869	0.0104	0.1155	0.0189	1.998e-08	0.00406347	31.5061
IL-10	Stroke	rs9472173	T	C	T	C	-0.2004	-0.0095	0.4627	0.4928	0.0096	0.3204	0.0174	1.256e-30	0.0168834	132.613
mIL-12p70	Stroke	rs113600793	A	C	A	C	0.1832	0.0128	0.0623	0.0658	0.0263	0.627001	0.0359	3.351e-07	0.00312244	26.035
mIL-12p70	Stroke	rs12969892	T	C	T	C	0.1227	-0.0009	0.9031	0.8992	0.0155	0.9541	0.0267	4.194e-06	0.0025337	21.1136
mIL-12p70	Stroke	rs2123852	T	C	T	C	0.0942	0.0313	0.2039	0.1583	0.0147	0.0329503	0.0204	3.73e-06	0.00255811	21.3175
mIL-12p70	Stroke	rs2495005	A	G	A	G	-0.075	0.0004	0.4416	0.4049	0.01	0.9693	0.0159	2.222e-06	0.00266906	22.2446
mIL-12p70	Stroke	rs273702	A	G	A	G	-0.127	0.0021	0.9015	0.8759	0.015	0.8879	0.027	2.522e-06	0.00265409	22.1195
mIL-12p70	Stroke	rs282258	T	C	T	C	0.0726	0.0071	0.4279	0.4318	0.0094	0.447	0.0156	3.282e-06	0.00259827	21.6531
mIL-12p70	Stroke	rs34322762	T	C	T	C	0.0953	0.0025	0.648	0.6277	0.0168	0.8794	0.0199	1.708e-06	0.00362998	22.9267
mIL-12p70	Stroke	rs34826779	T	G	T	G	-0.0884	-0.0145	0.2157	0.2531	0.0106	0.1686	0.019	3.327e-06	0.00259692	21.6418
mIL-12p70	Stroke	rs41282644	A	G	A	G	0.1401	0.0378	0.0849	0.0521	0.0278	0.1741	0.0303	3.737e-06	0.00256487	21.374
mIL-12p70	Stroke	rs4530855	T	G	T	G	0.0861	0.0076	0.6927	0.6732	0.0114	0.5055	0.0184	2.872e-06	0.00262675	21.891
mIL-12p70	Stroke	rs4741748	A	G	A	G	-0.0799	-0.0101	0.6076	0.5605	0.0096	0.2924	0.0163	9.162e-07	0.00288174	24.0223
mIL-12p70	Stroke	rs6532374	T	C	T	C	-0.1033	0.0061	0.8525	0.808	0.0121	0.614601	0.0226	4.613e-06	0.00250659	20.8872
mIL-12p70	Stroke	rs7754905	A	G	A	G	-0.1005	-0.0126	0.7707	0.7548	0.0113	0.2659	0.019	1.14e-07	0.00335394	27.9718
mIL-12p70	Stroke	rs782111	A	C	A	C	-0.0765	0.0074	0.5292	0.4549	0.0093	0.4261	0.0156	9.247e-07	0.00288409	24.0419
mIL-12p70	Stroke	rs865585	A	C	A	C	-0.1654	-0.0225	0.8484	0.7849	0.0113	0.0470804	0.0237	2.732e-12	0.00582408	48.6934
mIL-12p70	Stroke	rs9381249	T	C	T	C	-0.1788	0.0815	0.9466	0.9723	0.0653	0.2121	0.0367	1.125e-06	0.00284679	23.73
IL-13	Stroke	rs10995604	A	G	A	G	-0.1571	0.0236	0.8587	0.8119	0.012	0.0499701	0.0343	4.482e-06	0.00579987	20.9663
IL-13	Stroke	rs117795020	A	G	A	G	-0.3584	0.0093	0.0304	0.0174	0.0454	0.8367	0.0716	5.479e-07	0.0069195	25.042
IL-13	Stroke	rs12623722	A	G	A	G	-0.1189	-0.0099	0.3054	0.2837	0.0103	0.3372	0.0257	3.614e-06	0.00591698	21.3922
IL-13	Stroke	rs138854806	A	G	A	G	-0.4204	-0.0873	0.0247	0.0177	0.0532	0.101	0.0839	5.449e-07	0.00693362	25.0934
IL-13	Stroke	rs139083458	T	C	T	C	0.9995	0.0166	0.0034	0.0168	0.0453	0.713801	0.211	2.165e-06	0.00620125	22.4264
IL-13	Stroke	rs147747784	C	G	C	G	0.369	0.0101	0.0285	0.0417	0.0327	0.7571	0.0765	1.435e-06	0.00642849	23.2535
IL-13	Stroke	rs150836197	T	C	T	C	0.3283	0.0148	0.0367	0.0214	0.0705	0.8343	0.0713	4.136e-06	0.00586125	21.1895
IL-13	Stroke	rs27949	T	C	T	C	-0.1144	0.0051	0.667	0.6675	0.0098	0.6065	0.025	4.827e-06	0.00578936	20.9281
IL-13	Stroke	rs28442067	A	G	A	G	-0.1379	-0.0128	0.7832	0.7489	0.0106	0.2237	0.0286	1.413e-06	0.00642359	23.2357
IL-13	Stroke	rs7073807	T	C	T	C	0.1618	0.0157	0.1351	0.1212	0.0148	0.2907	0.0354	4.77e-06	0.00577584	20.879
IL-13	Stroke	rs75383097	C	G	C	G	-0.5369	-0.0459	0.0132	0.0132	0.053	0.386	0.116	3.702e-06	0.00592204	21.4106
IL-13	Stroke	rs76339001	A	T	A	T	-0.4375	-0.0183	0.9767	0.9744	0.0357	0.6092	0.0886	7.915e-07	0.00673495	24.3695
IL-13	Stroke	rs76975337	T	C	T	C	-0.1211	0.0049	0.7286	0.7294	0.0111	0.6574	0.0265	4.921e-06	0.0057738	20.8716
IL-13	Stroke	rs77955971	A	C	A	C	0.4408	0.0283	0.0247	0.0285	0.0328	0.388	0.0868	3.756e-07	0.00712066	25.7752
IL-16	Stroke	rs117217798	T	C	T	C	-0.2064	0.009	0.0889	0.0755	0.0185	0.6259	0.044	2.772e-06	0.00621073	21.9921
IL-16	Stroke	rs12577604	T	C	T	C	0.4335	0.0771	0.9818	0.9837	0.0413	0.0617305	0.0941	4.083e-06	0.00599133	21.2106
IL-16	Stroke	rs142034902	A	G	A	G	-0.4367	-0.008	0.9827	0.9757	0.0371	0.8283	0.0925	2.327e-06	0.00629037	22.2759
IL-16	Stroke	rs142332135	A	G	A	G	-0.7646	0.0003	0.0164	0.0366	0.0352	0.9924	0.1082	1.581e-12	0.013984	49.9077
IL-16	Stroke	rs144691581	A	G	A	G	0.4929	-0.0341	0.0197	0.0136	0.0629	0.5872	0.0958	2.668e-07	0.00746221	26.457
IL-16	Stroke	rs35834666	T	C	T	C	-0.1729	-0.0004	0.8596	0.8769	0.0141	0.9752	0.0348	6.57e-07	0.00696196	24.6709
IL-16	Stroke	rs4778640	A	G	A	G	0.7189	0.0185	0.9848	0.9677	0.0272	0.4979	0.0983	2.552e-13	0.0149629	53.4544
IL-16	Stroke	rs4976691	C	G	C	G	0.1254	-0.0005	0.3268	0.3578	0.0104	0.9588	0.026	1.473e-06	0.0065633	23.2489
IL-16	Stroke	rs7097884	T	C	T	C	-0.1193	0.0011	0.5647	0.5193	0.0093	0.9081	0.0243	8.809e-07	0.00679891	24.0892
IL-16	Stroke	rs78042619	A	G	A	G	0.55	-0.019	0.9883	0.961	0.0252	0.4495	0.1158	2.023e-06	0.00636603	22.5456
IL-17	Stroke	rs11985957	A	G	A	G	0.1511	-0.0214	0.0642	0.0787	0.0179	0.2333	0.0329	4.363e-06	0.00269555	21.0875
IL-17	Stroke	rs12735700	T	G	T	G	-0.0943	0.0004	0.1925	0.2364	0.0108	0.968	0.0206	4.5e-06	0.00267798	20.9497
IL-17	Stroke	rs145006174	C	G	C	G	-0.2266	0.0118	0.0304	0.0688	0.0195	0.5457	0.0473	1.645e-06	0.00293228	22.9449
IL-17	Stroke	rs17282552	T	C	T	C	-0.2026	0.0599	0.952	0.9642	0.0301	0.0469699	0.0403	4.876e-07	0.0032281	25.2672
IL-17	Stroke	rs3792369	A	G	A	G	0.0941	0.0048	0.376	0.3929	0.0092	0.599799	0.0166	1.46e-08	0.00410073	32.1256
IL-17	Stroke	rs61990749	C	G	C	G	0.1124	-0.0076	0.1533	0.1193	0.0144	0.6	0.0226	6.569e-07	0.00315954	24.7289
IL-17	Stroke	rs78296352	T	G	T	G	0.2949	0.0436	0.0186	0.0362	0.0301	0.1478	0.0645	4.809e-06	0.00267147	20.8987
IL-17	Stroke	rs9519328	A	G	A	G	0.5256	0.0937	0.9845	0.9826	0.05	0.0607393	0.1101	1.79e-06	0.00636795	22.7767
IL-18	Stroke	rs10409850	A	G	A	G	0.1791	-0.0045	0.8704	0.8832	0.0153	0.766699	0.0347	2.44e-07	0.00719678	26.6254
IL-18	Stroke	rs11214093	T	C	T	C	0.1143	-0.0062	0.4718	0.4285	0.0097	0.5201	0.0238	1.544e-06	0.00623683	23.0517
IL-18	Stroke	rs117266781	T	C	T	C	0.7051	-0.014	0.0073	0.0158	0.0526	0.7906	0.1436	9.176e-07	0.00651771	24.0966
IL-18	Stroke	rs117371668	T	G	T	G	0.3712	0.0155	0.0254	0.0452	0.0283	0.5838	0.0799	3.357e-06	0.00583878	21.5718
IL-18	Stroke	rs139468359	T	C	T	C	0.5101	0.0051	0.9866	0.9848	0.0491	0.9174	0.1088	2.737e-06	0.00594574	21.9693
IL-18	Stroke	rs1979967	T	C	T	C	0.14	-0.0146	0.2157	0.2334	0.0105	0.1671	0.0285	8.719e-07	0.00652329	24.1174
IL-18	Stroke	rs4952239	A	T	A	T	-0.1156	-0.0091	0.3555	0.3286	0.0101	0.3705	0.0242	1.809e-06	0.00617077	22.806
IL-18	Stroke	rs58701153	A	T	A	T	-0.1265	0.0073	0.6586	0.6755	0.0096	0.4457	0.0242	1.807e-07	0.00738033	27.3095
IL-18	Stroke	rs62312914	T	C	T	C	-0.1265	0.0004	0.3726	0.3569	0.0103	0.9683	0.025	4.215e-07	0.00691876	25.5897
IL-18	Stroke	rs764078	A	T	A	T	0.1283	0.0212	0.2239	0.2514	0.0109	0.0506302	0.0278	4.075e-06	0.00576231	21.2876
IL-18	Stroke	rs77187209	T	C	T	C	-0.4859	-0.0047	0.9866	0.9844	0.0495	0.9248	0.1041	3.082e-06	0.00589343	21.7749
IL-18	Stroke	rs78623212	T	C	T	C	0.8322	0.0006	0.0053	0.0223	0.0344	0.9864	0.1676	6.82e-07	0.00666417	24.6417
IL-18	Stroke	rs78716465	A	G	A	G	0.3173	0.0034	0.033	0.0423	0.0253	0.8918	0.0679	2.981e-06	0.00590704	21.8255
IP-10	Stroke	rs113183470	A	T	A	T	-0.2414	-0.042	0.946	0.9404	0.0203	0.0380496	0.0524	4.147e-06	0.00566675	21.2119
IP-10	Stroke	rs12714300	A	T	A	T	-0.1573	0.0078	0.1378	0.1687	0.0131	0.5507	0.0338	3.297e-06	0.00578224	21.6467
IP-10	Stroke	rs143799975	A	G	A	G	-0.7551	0.011	0.9949	0.985	0.0555	0.8431	0.1638	4.012e-06	0.00567414	21.2397
IP-10	Stroke	rs34383175	T	C	T	C	-0.3196	-0.0311	0.035	0.0341	0.0322	0.3342	0.0653	9.904e-07	0.00639135	23.9416
IP-10	Stroke	rs4859940	C	G	C	G	-0.1204	0.0155	0.295	0.2398	0.011	0.1569	0.0258	3.228e-06	0.00581395	21.7661
IP-10	Stroke	rs4862110	T	C	T	C	-0.1453	-0.008	0.771	0.8301	0.0141	0.572	0.0318	4.909e-06	0.00557493	20.8662
IP-10	Stroke	rs7645625	T	G	T	G	-0.1116	-0.0071	0.5724	0.5721	0.0096	0.4567	0.0236	2.192e-06	0.00596891	22.3497
IP-10	Stroke	rs78077394	T	C	T	C	-0.3486	-0.0959	0.9655	0.9717	0.0392	0.01447	0.0701	6.474e-07	0.00659682	24.7164
IP-10	Stroke	rs79848609	A	C	A	C	0.2514	0.0595	0.9449	0.9548	0.0257	0.0207998	0.0535	2.637e-06	0.00589448	22.0694
IP-10	Stroke	rs8112618	A	G	A	G	0.1388	-0.0228	0.1841	0.1973	0.0117	0.0511505	0.0297	3.047e-06	0.00583065	21.8289
MCSF	Stroke	rs116274860	T	G	T	G	0.8262	-0.0304	0.9908	0.9825	0.0478	0.5256	0.1739	2.029e-06	0.00895513	22.554
MCSF	Stroke	rs116887628	A	G	A	G	-0.2741	-0.0343	0.0611	0.0772	0.0188	0.0686705	0.0598	4.626e-06	0.00834038	20.9927
MCSF	Stroke	rs117867915	T	C	T	C	0.5224	0.0536	0.9793	0.986	0.0575	0.351	0.1096	1.874e-06	0.00901282	22.7006
MCSF	Stroke	rs11963606	C	G	C	G	-0.5353	0.0507	0.9826	0.979	0.0372	0.1736	0.117	4.731e-06	0.0083101	20.9158
MCSF	Stroke	rs12962919	T	C	T	C	0.3025	0.0116	0.0644	0.107	0.017	0.4951	0.0659	4.394e-06	0.00836449	21.0539
MCSF	Stroke	rs139457375	A	C	A	C	-0.4047	-0.0737	0.9668	0.9854	0.0765	0.335	0.0854	2.142e-06	0.00890987	22.439
MCSF	Stroke	rs147378920	A	G	A	G	-0.6064	0.0451	0.9871	0.9836	0.0523	0.3884	0.1318	4.177e-06	0.00840292	21.1514
MCSF	Stroke	rs34089869	T	C	T	C	0.2194	-0.001	0.1039	0.114	0.0143	0.9444	0.0462	2.078e-06	0.00894733	22.5342
MCSF	Stroke	rs62294910	A	G	A	G	0.3472	0.0119	0.0504	0.0578	0.0233	0.6092	0.0687	4.378e-07	0.0101213	25.521
MCSF	Stroke	rs72723242	T	G	T	G	-0.4969	-0.0082	0.0177	0.0553	0.0219	0.708	0.1083	4.434e-06	0.00835688	21.0346
MCSF	Stroke	rs9387100	T	C	T	C	-0.135	0.0039	0.4291	0.3322	0.0097	0.684	0.029	3.341e-06	0.00860058	21.6533
MCSF	Stroke	rs9626985	T	C	T	C	0.2277	-0.0131	0.0936	0.1334	0.0143	0.3591	0.0496	4.482e-06	0.00836607	21.0579
MCP-1	Stroke	rs111995966	T	G	T	G	0.1428	0.008	0.9297	0.973	0.0392	0.8388	0.0309	3.788e-06	0.00255516	21.3518
MCP-1	Stroke	rs11920996	T	C	T	C	0.1805	-0.07	0.051	0.0388	0.0278	0.0119399	0.0376	1.604e-06	0.00275658	23.0396
MCP-1	Stroke	rs12062235	T	G	T	G	0.1477	-0.0135	0.9377	0.939	0.0197	0.4916	0.032	3.836e-06	0.00254884	21.2989
MCP-1	Stroke	rs143815843	A	G	A	G	-0.2049	0.1586	0.0315	0.016	0.0507	0.00176498	0.0447	4.609e-06	0.002514	21.007
MCP-1	Stroke	rs16837903	A	G	A	G	-0.1104	0.0092	0.1237	0.1458	0.0131	0.4817	0.0238	3.352e-06	0.00257428	21.512
MCP-1	Stroke	rs188998783	T	C	T	C	-0.5659	-0.1456	0.0066	0.0176	0.0719	0.0429705	0.1233	4.472e-06	0.00316615	21.0582
MCP-1	Stroke	rs2201150	T	C	T	C	0.0916	0.0302	0.3954	0.3713	0.01	0.00258601	0.016	1.044e-08	0.00391595	32.7678
MCP-1	Stroke	rs2229593	T	C	T	C	0.2624	0.0375	0.0385	0.0334	0.0278	0.1764	0.0405	9.246e-11	0.00500987	41.9675
MCP-1	Stroke	rs56212190	T	C	T	C	0.1799	0.0118	0.0519	0.0514	0.0217	0.5883	0.0372	1.318e-06	0.00279737	23.3815
MCP-1	Stroke	rs62245103	T	G	T	G	0.2433	0.0404	0.038	0.0387	0.0273	0.1379	0.0416	4.989e-09	0.00408611	34.1974
MCP-1	Stroke	rs7197349	A	G	A	G	0.0971	0.0121	0.8124	0.8677	0.0144	0.3999	0.0206	2.399e-06	0.0026579	22.2126
MCP-1	Stroke	rs7978037	A	T	A	T	0.0746	-0.0014	0.3863	0.3877	0.0096	0.8833	0.016	3.043e-06	0.00260074	21.7337
MCP-1	Stroke	rs79939301	A	G	A	G	0.1449	0.0001	0.1081	0.0628	0.0216	0.9968	0.0255	1.356e-08	0.00385805	32.2814
MCP-1	Stroke	rs856100	A	G	A	G	0.0899	-0.0177	0.7872	0.7656	0.0108	0.1009	0.0191	2.545e-06	0.00265027	22.1487
MCP-1	Stroke	rs862990	T	C	T	C	-0.089	-0.0235	0.7523	0.7348	0.0104	0.0236102	0.0183	1.153e-06	0.00282903	23.6469
MCP-1	Stroke	rs9317045	A	C	A	C	0.1157	0.0034	0.8618	0.8354	0.0129	0.793299	0.0235	8.425e-07	0.00289908	24.2341
MCP-3	Stroke	rs10892381	T	C	T	C	0.2432	0.0035	0.6629	0.7015	0.0103	0.7338	0.0473	2.693e-07	0.02349	26.3884
MCP-3	Stroke	rs117286643	A	G	A	G	0.6934	-0.0896	0.0225	0.0235	0.0355	0.0116501	0.1474	2.542e-06	0.0197386	22.0893
MCP-3	Stroke	rs28394764	A	T	A	T	0.597	-0.0222	0.9696	0.9524	0.023	0.3344	0.1282	3.194e-06	0.0193503	21.6462
MCP-3	Stroke	rs3129806	T	C	T	C	-0.1975	-0.0078	0.5729	0.6442	0.0096	0.4176	0.0433	4.978e-06	0.0185787	20.7667
MCP-3	Stroke	rs6993671	T	C	T	C	0.2041	-0.0303	0.5588	0.5942	0.0113	0.00742198	0.0443	4.061e-06	0.0189484	21.1879
MCP-3	Stroke	rs7275485	T	C	T	C	-0.2218	0.0068	0.2711	0.1998	0.0116	0.5611	0.0481	3.986e-06	0.0189807	21.2247
MIF	Stroke	rs11551183	C	G	C	G	0.3666	-0.0281	0.9756	0.9674	0.0286	0.3266	0.0795	3.999e-06	0.00598275	21.2522
MIF	Stroke	rs12594190	A	G	A	G	0.1321	0.0158	0.7008	0.7594	0.0118	0.1792	0.0266	6.85e-07	0.0069323	24.6488
MIF	Stroke	rs13142904	T	C	T	C	-0.2232	0.0086	0.0896	0.067	0.019	0.6519	0.0425	1.468e-07	0.00774622	27.5654
MIF	Stroke	rs141009259	T	C	T	C	-0.6194	0.0188	0.9886	0.9883	0.0628	0.7647	0.1285	1.444e-06	0.0065335	23.2215
MIF	Stroke	rs2294689	C	G	C	G	-0.1338	0.0193	0.3018	0.2712	0.0193	0.3157	0.0287	3.043e-06	0.00611422	21.7221
MIF	Stroke	rs2330634	C	G	C	G	0.1549	-0.0044	0.3681	0.4096	0.0093	0.634699	0.0249	4.571e-10	0.010835	38.6775
MIF	Stroke	rs35890933	T	G	T	G	0.1676	0.0102	0.8474	0.8046	0.0145	0.4822	0.0365	4.458e-06	0.00593246	21.0725
MIF	Stroke	rs3814097	A	G	A	G	-0.1163	0.0142	0.5533	0.482	0.0102	0.162	0.0251	3.548e-06	0.00604	21.4569
MIF	Stroke	rs78098071	T	C	T	C	-0.4583	-0.0071	0.9809	0.9846	0.0419	0.8647	0.0915	5.509e-07	0.00705084	25.0733
MIG	Stroke	rs111607343	A	G	A	G	-0.5235	-0.0024	0.0134	0.0425	0.0342	0.9437	0.1083	4.434e-06	0.00584277	21.8746
MIG	Stroke	rs11177248	A	G	A	G	0.3157	-0.0287	0.0351	0.067	0.0211	0.1747	0.029	3.341e-06	0.00597975	22.3905
MIG	Stroke	rs112861654	A	G	A	G	-0.2682	-0.04	0.9454	0.907	0.0174	0.0218002	0.0496	4.482e-06	0.0069068	25.8859
MIG	Stroke	rs117831247	T	C	T	C	-0.8819	0.0245	0.0056	0.0174	0.0468	0.6016	0.173	3.445e-07	0.00692974	25.9725
MIG	Stroke	rs13143163	C	G	C	G	0.2735	0.0109	0.0512	0.0605	0.0216	0.6147	0.0582	2.622e-06	0.0058951	22.0717
MIG	Stroke	rs139010077	T	C	T	C	0.4337	-0.0317	0.0169	0.0149	0.0534	0.5528	0.0943	4.193e-06	0.00564789	21.1408
MIG	Stroke	rs1796086	T	C	T	C	-0.2172	-0.01	0.9127	0.9064	0.0161	0.534101	0.04	5.623e-08	0.00785534	29.4691
MIG	Stroke	rs191555775	A	T	A	T	0.2279	0.049	0.909	0.9107	0.0191	0.01022	0.0412	3.278e-08	0.0081495	30.5817
MIG	Stroke	rs55876513	T	G	T	G	0.1638	0.019	0.7131	0.7558	0.0124	0.1257	0.0254	1.048e-10	0.011044	41.5649
MIG	Stroke	rs62562991	A	G	A	G	0.6239	-0.0127	0.0097	0.0247	0.0344	0.7124	0.1259	7.237e-07	0.0065511	24.544
MIG	Stroke	rs6679677	A	C	A	C	0.1628	0.0135	0.1458	0.1045	0.0156	0.3892	0.0327	6.514e-07	0.00661184	24.7731
MIG	Stroke	rs77086208	T	C	T	C	0.327	-0.021	0.0286	0.0175	0.048	0.661301	0.0694	2.501e-06	0.00592633	22.1893
MIG	Stroke	rs816960	T	C	T	C	-0.1179	-0.0062	0.3692	0.2501	0.0109	0.566601	0.0242	1.15e-06	0.00633327	23.7227
MIP1α	Stroke	rs116615337	A	G	A	G	0.1286	0.0035	0.4232	0.423	0.0183	0.848	0.0278	3.657e-06	0.00597336	21.3869
MIP1α	Stroke	rs12690897	A	G	A	G	0.1215	0.0104	0.292	0.2766	0.0103	0.3131	0.026	3.073e-06	0.00609507	21.8254
MIP1α	Stroke	rs184154340	A	G	A	G	0.3251	-0.007	0.0304	0.0431	0.0252	0.782099	0.0689	2.399e-06	0.00621322	22.2511
MIP1α	Stroke	rs57786342	A	G	A	G	0.139	0.0122	0.2336	0.2078	0.0113	0.2773	0.0283	8.909e-07	0.00672903	24.1109
MIP1α	Stroke	rs60198979	A	G	A	G	-0.2154	0.0405	0.0788	0.0956	0.0164	0.0137401	0.0455	2.215e-06	0.0062542	22.3988
MIP1α	Stroke	rs6900267	A	C	A	C	-0.2472	-0.0591	0.9308	0.9339	0.0264	0.0250202	0.0515	1.604e-06	0.0064285	23.0271
MIP1β	Stroke	rs113010081	T	C	T	C	-0.5799	0.0289	0.867	0.8851	0.0157	0.06624	0.0236	1.57e-133	0.0679113	603.639
MIP1β	Stroke	rs113877493	T	C	T	C	-0.607	-0.0659	0.1645	0.0967	0.0203	0.001181	0.0217	3.67e-172	0.0862734	782.264
MIP1β	Stroke	rs116237296	A	G	A	G	0.5284	0.0628	0.0054	0.0136	0.0595	0.2915	0.1115	2.153e-06	0.00270273	22.4528
MIP1β	Stroke	rs117453826	A	G	A	G	-0.5907	-0.0997	0.981	0.9825	0.0411	0.0151499	0.0591	1.53e-23	0.0119113	99.8744
MIP1β	Stroke	rs117657747	A	G	A	G	0.2089	-0.0095	0.0526	0.0696	0.0279	0.7323	0.0453	4.013e-06	0.00338128	21.259
MIP1β	Stroke	rs141102180	T	G	T	G	0.3298	-0.0036	0.0449	0.0216	0.0405	0.9295	0.0392	3.751e-17	0.00846912	70.766
MIP1β	Stroke	rs1437220	T	C	T	C	0.1437	-0.0118	0.9207	0.9485	0.0282	0.676401	0.0315	4.916e-06	0.00250499	20.806
MIP1β	Stroke	rs17138331	A	G	A	G	-0.1434	0.0178	0.9092	0.8839	0.0152	0.2414	0.0295	1.125e-06	0.00284328	23.6238
MIP1β	Stroke	rs281748	C	G	C	G	-0.0794	-0.0262	0.7041	0.6911	0.0101	0.00935492	0.0171	3.277e-06	0.00259491	21.5548
MIP1β	Stroke	rs5743614	T	C	T	C	0.1115	-0.0168	0.1278	0.2638	0.0114	0.1398	0.0232	1.569e-06	0.00277951	23.0924
MIP1β	Stroke	rs6908843	A	G	A	G	0.0997	0.0017	0.1684	0.1713	0.0124	0.8912	0.0209	1.779e-06	0.00273848	22.7506
MIP1β	Stroke	rs72791296	T	C	T	C	0.2364	0.0069	0.0349	0.05	0.0255	0.7854	0.0466	3.968e-07	0.00309584	25.7287
MIP1β	Stroke	rs72799710	T	C	T	C	-0.1037	0.0078	0.1514	0.1862	0.0122	0.5218	0.0217	1.792e-06	0.00274818	22.8314
MIP1β	Stroke	rs76356863	A	T	A	T	-0.3456	0.0315	0.9852	0.965	0.0293	0.2814	0.0667	2.219e-07	0.00322919	26.8405
MIP1β	Stroke	rs76582507	A	G	A	G	0.3259	-0.0709	0.0156	0.0192	0.0422	0.0927193	0.0676	1.421e-06	0.0027968	23.2365
MIP1β	Stroke	rs76776296	A	G	A	G	0.313	-0.0299	0.9806	0.965	0.0276	0.2782	0.0598	1.632e-07	0.003295	27.3893
MIP1β	Stroke	rs79068918	C	G	C	G	0.2674	-0.0157	0.0909	0.0984	0.0164	0.3389	0.0271	5.537e-23	0.0116122	97.3373
MIP1β	Stroke	rs9793308	A	G	A	G	0.0842	-0.0017	0.6036	0.7049	0.0148	0.9081	0.0177	2.042e-06	0.0027233	22.6242
PDGFbb	Stroke	rs11247305	C	G	C	G	-0.1687	0.0119	0.9376	0.9522	0.0262	0.6487	0.0364	3.468e-06	0.0025698	21.4745
PDGFbb	Stroke	rs116445074	T	G	T	G	0.2869	0.1086	0.0184	0.0183	0.036	0.002573	0.0587	1.017e-06	0.00285715	23.8826
PDGFbb	Stroke	rs11766649	A	G	A	G	0.0902	0.0028	0.8018	0.7525	0.0105	0.7921	0.0196	3.964e-06	0.0025339	21.1737
PDGFbb	Stroke	rs12289510	A	G	A	G	-0.0772	-0.0032	0.4767	0.4913	0.0094	0.7359	0.0158	1.001e-06	0.00285541	23.868
PDGFbb	Stroke	rs13037046	A	T	A	T	-0.0948	0.0017	0.1871	0.24	0.0124	0.8882	0.0206	3.958e-06	0.00253379	21.1728
PDGFbb	Stroke	rs13412535	A	G	A	G	0.3317	0.0168	0.1892	0.2209	0.0126	0.1823	0.0214	2.893e-54	0.0280101	240.192
PDGFbb	Stroke	rs2324229	T	C	T	C	0.0884	-0.0024	0.6134	0.6167	0.0094	0.7988	0.0161	4.016e-08	0.00360309	30.1404
PDGFbb	Stroke	rs35859699	A	G	A	G	-0.3854	-0.0003	0.0109	0.0245	0.0425	0.9951	0.0838	4.223e-06	0.00253061	21.1461
PDGFbb	Stroke	rs4965869	T	C	T	C	0.1843	0.0011	0.2446	0.2674	0.0107	0.918	0.0181	2.22e-24	0.0122833	103.655
PDGFbb	Stroke	rs55680718	T	C	T	C	-0.1359	-0.0072	0.1173	0.1286	0.0146	0.624701	0.0245	2.956e-08	0.00367703	30.7611
PDGFbb	Stroke	rs72777070	T	G	T	G	-0.1048	0.0015	0.7854	0.8022	0.0121	0.9007	0.02	1.557e-07	0.00328265	27.451
PDGFbb	Stroke	rs73162807	A	C	A	C	-0.2313	-0.0159	0.0259	0.0201	0.0363	0.6617	0.0499	3.548e-06	0.00257053	21.4806
PDGFbb	Stroke	rs9936075	A	G	A	G	-0.0767	-0.009	0.6436	0.6649	0.01	0.3691	0.0163	2.675e-06	0.00264883	22.1366
PDGFbb	Stroke	rs9941733	A	G	A	G	0.1165	-0.0211	0.8364	0.8326	0.0169	0.2112	0.0227	3.018e-07	0.00314935	26.3327
RANTES	Stroke	rs112072646	A	G	A	G	0.4209	0.0345	0.0204	0.0273	0.0295	0.2414	0.0859	9.617e-07	0.00690305	23.995
RANTES	Stroke	rs147509526	T	C	T	C	-0.3558	0.0081	0.0333	0.022	0.0393	0.8362	0.0715	6.567e-07	0.00711828	24.7485
RANTES	Stroke	rs2251660	A	C	A	C	0.1831	0.004	0.8627	0.8432	0.0116	0.7302	0.0356	2.691e-07	0.00760048	26.4378
RANTES	Stroke	rs2731672	T	C	T	C	-0.1242	0.0021	0.267	0.2456	0.0112	0.8508	0.0272	4.827e-06	0.00600025	20.8379
RANTES	Stroke	rs62438851	A	G	A	G	-0.1904	-0.0134	0.8961	0.8632	0.0147	0.3596	0.0413	4.009e-06	0.00611572	21.2414
RANTES	Stroke	rs7000423	T	C	T	C	-0.1314	-0.0109	0.6274	0.6658	0.0098	0.2653	0.0252	1.852e-07	0.0078102	27.173
RANTES	Stroke	rs7170339	C	G	C	G	-0.4283	-0.0371	0.0197	0.0233	0.03	0.2168	0.0904	2.187e-06	0.00645689	22.4341
RANTES	Stroke	rs72793342	A	G	A	G	-0.1505	-0.0064	0.2003	0.1968	0.0113	0.5721	0.0307	9.08e-07	0.00690975	24.0184
RANTES	Stroke	rs74472919	T	C	T	C	0.3547	0.0034	0.0434	0.0319	0.0272	0.9002	0.06	3.353e-09	0.0100167	34.9276
RANTES	Stroke	rs9675798	T	G	T	G	-0.2583	-0.0136	0.9466	0.9582	0.0255	0.595	0.0552	2.888e-06	0.00629947	21.8836
SCF	Stroke	rs113127926	A	C	A	C	0.1974	0.0213	0.0418	0.074	0.0197	0.2799	0.0418	2.337e-06	0.00266887	22.2965
SCF	Stroke	rs13412535	A	G	A	G	-0.1065	0.0168	0.1892	0.2209	0.0126	0.1823	0.0213	5.586e-07	0.00299079	24.994
SCF	Stroke	rs1557570	T	G	T	G	0.1172	-0.0095	0.2954	0.332	0.0096	0.3245	0.0169	4.133e-12	0.00573759	48.0815
SCF	Stroke	rs1568119	T	C	T	C	-0.5946	-0.0141	0.0051	0.0132	0.0606	0.8158	0.1129	1.374e-07	0.00331715	27.7305
SCF	Stroke	rs4841899	T	C	T	C	-0.1002	0.0039	0.7421	0.6623	0.0097	0.6909	0.0178	1.673e-08	0.00378786	31.6804
SCF	Stroke	rs7039247	C	G	C	G	0.079	0.0054	0.6644	0.6533	0.0097	0.580899	0.0168	2.46e-06	0.00264625	22.1071
SCF	Stroke	rs72678285	A	T	A	T	0.1062	-0.01	0.8512	0.8299	0.0118	0.3953	0.0231	4.43e-06	0.00252971	21.131
SCF	Stroke	rs78369473	T	C	T	C	-0.2256	-0.0129	0.0266	0.0272	0.0296	0.662599	0.0484	3.14e-06	0.00260018	21.7212
SCF	Stroke	rs78666213	T	G	T	G	-0.2845	0.0364	0.9797	0.9749	0.032	0.2557	0.0574	7.152e-07	0.00293906	24.5605
SCF	Stroke	rs80271436	A	G	A	G	-0.2393	-0.0013	0.0263	0.0452	0.0234	0.9563	0.0484	7.488e-07	0.00292462	24.4394
SCGFβ	Stroke	rs112346514	T	C	T	C	-0.3261	-0.0174	0.0302	0.0286	0.0307	0.5709	0.0703	3.543e-06	0.00574946	21.5059
SCGFβ	Stroke	rs1149926	T	C	T	C	-0.3458	0.0324	0.0239	0.0276	0.0306	0.2899	0.0749	3.917e-06	0.00569569	21.3036
SCGFβ	Stroke	rs116924815	T	C	T	C	0.6046	-0.0017	0.0273	0.0267	0.0339	0.9594	0.0737	2.251e-16	0.0177647	67.2617
SCGFβ	Stroke	rs117716477	A	C	A	C	0.8242	-0.0199	0.0199	0.0136	0.0508	0.6953	0.084	1.029e-22	0.0252205	96.2217
SCGFβ	Stroke	rs12480722	T	C	T	C	0.1654	-0.0026	0.8752	0.8877	0.0146	0.8583	0.0353	2.812e-06	0.00586553	21.9426
SCGFβ	Stroke	rs13287050	A	T	A	T	-0.121	-0.0001	0.7202	0.6967	0.0102	0.9895	0.0263	4.118e-06	0.00565635	21.1556
SCGFβ	Stroke	rs139413256	A	G	A	G	-0.5174	0.0027	0.0139	0.0345	0.029	0.925	0.1076	1.532e-06	0.00617559	23.1097
SCGFβ	Stroke	rs143829871	T	C	T	C	-0.1866	0.0098	0.9047	0.928	0.0221	0.658901	0.0399	2.852e-06	0.00584349	21.8597
SCGFβ	Stroke	rs149009264	A	G	A	G	0.4551	-0.0441	0.9848	0.9818	0.0393	0.261	0.0985	3.793e-06	0.00570423	21.3357
SCGFβ	Stroke	rs150733161	T	C	T	C	-0.5255	0.0162	0.0142	0.0192	0.0569	0.7757	0.112	2.687e-06	0.0058815	22.0027
SCGFβ	Stroke	rs151194174	A	G	A	G	0.4536	0.016	0.0187	0.024	0.036	0.6566	0.0941	1.454e-06	0.00620588	23.2238
SCGFβ	Stroke	rs17876031	A	G	A	G	-0.1496	-0.0018	0.324	0.3487	0.0105	0.8597	0.0254	3.667e-09	0.00923647	34.6707
SCGFβ	Stroke	rs264157	A	G	A	G	0.1079	0.0049	0.4743	0.4181	0.0095	0.6071	0.0233	3.685e-06	0.00573028	21.4337
SCGFβ	Stroke	rs4656185	A	G	A	G	0.2103	-0.0099	0.2892	0.3328	0.0096	0.3019	0.0254	1.287e-16	0.0180894	68.5137
SCGFβ	Stroke	rs77954165	T	C	T	C	0.2631	-0.0116	0.9528	0.9097	0.0162	0.4739	0.0562	2.867e-06	0.00585543	21.9046
SCGFβ	Stroke	rs7815967	T	C	T	C	0.1325	0.0165	0.1991	0.1278	0.0141	0.2418	0.0288	4.371e-06	0.00565619	21.155
SCGFβ	Stroke	rs78217154	T	C	T	C	0.3942	-0.0158	0.9796	0.9809	0.0387	0.6834	0.0861	4.722e-06	0.0056018	20.9505
SDF1α	Stroke	rs10013755	A	T	A	T	0.5188	-0.0376	0.9929	0.9773	0.0335	0.2612	0.0995	1.851e-07	0.00346052	27.1796
SDF1α	Stroke	rs10474392	A	G	A	G	0.0934	0.0195	0.334	0.3757	0.0113	0.0839209	0.0177	1.376e-07	0.00354404	27.8379
SDF1α	Stroke	rs12141941	T	C	T	C	-0.0881	0.0005	0.7493	0.7646	0.013	0.9694	0.0186	2.263e-06	0.00285744	22.4293
SDF1α	Stroke	rs149893336	A	G	A	G	-0.494	-0.074	0.993	0.9836	0.0612	0.2264	0.1082	4.93e-06	0.00265545	20.8396
SDF1α	Stroke	rs1600396	A	G	A	G	-0.0933	0.0109	0.8096	0.742	0.0103	0.288	0.0204	4.939e-06	0.00266464	20.9118
SDF1α	Stroke	rs3988298	T	C	T	C	-0.1263	0.0145	0.1042	0.1283	0.0139	0.2942	0.0266	2.124e-06	0.00287136	22.5389
SDF1α	Stroke	rs62194947	T	C	T	C	-0.0852	0.014	0.2632	0.2538	0.0107	0.1875	0.0185	4.269e-06	0.00270181	21.2043
SDF1α	Stroke	rs78883416	C	G	C	G	-0.0871	-0.0114	0.308	0.3291	0.0104	0.2742	0.0182	1.755e-06	0.00291688	22.8972
TNFα	Stroke	rs10834997	A	G	A	G	-0.123	0.0022	0.6924	0.6801	0.0098	0.8205	0.0256	1.528e-06	0.00656555	23.0718
TNFα	Stroke	rs111332265	A	G	A	G	-0.3678	0.0578	0.9696	0.9388	0.0204	0.00452898	0.0745	7.913e-07	0.00692935	24.3592
TNFα	Stroke	rs79105320	A	G	A	G	0.5573	0.1083	0.0112	0.018	0.0392	0.00580698	0.1177	2.207e-06	0.00637746	22.4066
TNFβ	Stroke	rs10925040	T	C	T	C	0.1738	-0.0047	0.371	0.3758	0.0101	0.6451	0.0372	2.929e-06	0.0137471	21.8001
TNFβ	Stroke	rs75240021	C	G	C	G	0.3713	-0.0015	0.071	0.0778	0.0239	0.9511	0.0772	1.489e-06	0.0145564	23.1026
TNFβ	Stroke	rs753274	T	C	T	C	-0.1725	0.0087	0.6085	0.541	0.0097	0.3651	0.037	3.143e-06	0.0136898	21.708
TNFβ	Stroke	rs7629875	A	G	A	G	0.3841	0.0253	0.9443	0.945	0.0213	0.2343	0.0774	6.897e-07	0.0154824	24.5953
TNFβ	Stroke	rs78296352	T	G	T	G	1.2028	0.0436	0.0252	0.0362	0.0301	0.1478	0.1366	1.276e-18	0.0471745	77.4338
TRAIL	Stroke	rs13278062	T	G	T	G	0.08	-0.0001	0.5589	0.5173	0.0148	0.9923	0.0157	3.326e-07	0.00314494	25.9582
TRAIL	Stroke	rs148051545	T	C	T	C	-0.4211	-0.0194	0.0114	0.0275	0.0374	0.603	0.0843	5.843e-07	0.00302274	24.9465
TRAIL	Stroke	rs17434886	T	C	T	C	-0.0918	-0.0007	0.1949	0.1629	0.0124	0.9544	0.0199	4.195e-06	0.00257904	21.2752
TRAIL	Stroke	rs193112415	T	C	T	C	-1.0456	-0.0416	0.9809	0.9806	0.0359	0.2471	0.062	1.008e-63	0.0334036	284.343
TRAIL	Stroke	rs28431810	C	G	C	G	-0.1216	-0.0204	0.8874	0.9608	0.0448	0.6478	0.0252	1.406e-06	0.00282123	23.2788
TRAIL	Stroke	rs28521641	A	T	A	T	-0.7004	0.007	0.963	0.9656	0.0341	0.838	0.0445	7.786e-56	0.0292209	247.666
TRAIL	Stroke	rs57396456	T	C	T	C	-0.5641	0.012	0.9755	0.9695	0.0287	0.6748	0.0516	7.71e-28	0.0143137	119.483
TRAIL	Stroke	rs62093514	T	C	T	C	1.0459	-0.063	0.0239	0.0294	0.0337	0.0612703	0.0549	5.798e-81	0.0422371	362.852
TRAIL	Stroke	rs72899452	T	C	T	C	0.1223	0.008	0.0977	0.0769	0.0175	0.6487	0.0264	3.748e-06	0.00260084	21.4555
TRAIL	Stroke	rs73039026	A	C	A	C	-0.3098	0.006	0.9821	0.9825	0.0589	0.9191	0.0634	1.015e-06	0.00289285	23.8714
TRAIL	Stroke	rs747324	T	C	T	C	-0.0826	0.0005	0.2828	0.3266	0.0101	0.9609	0.0178	3.338e-06	0.00260967	21.5285
TRAIL	Stroke	rs74778900	T	C	T	C	0.5791	0.0094	0.0238	0.0175	0.0422	0.8245	0.0531	9.901e-28	0.0142458	118.908
TRAIL	Stroke	rs75928541	A	G	A	G	0.2784	-0.0866	0.0188	0.0189	0.0367	0.0184799	0.0591	2.442e-06	0.00268902	22.1849
TRAIL	Stroke	rs79287178	A	G	A	G	-0.4304	-0.0218	0.0389	0.0288	0.0309	0.4793	0.042	1.173e-24	0.0125991	104.988
VEGF	Stroke	rs10411345	C	G	C	G	-0.1041	-0.0294	0.7823	0.8115	0.0141	0.0375803	0.0218	1.733e-06	0.00317376	22.7964
VEGF	Stroke	rs10934631	T	C	T	C	-0.1132	-0.006	0.8517	0.8152	0.0121	0.617701	0.0244	3.607e-06	0.00299623	21.5175
VEGF	Stroke	rs10967186	T	C	T	C	0.0899	0.0096	0.578	0.5415	0.0093	0.2998	0.0169	1.086e-07	0.00393549	28.2895
VEGF	Stroke	rs12456390	T	C	T	C	-0.0818	0.0004	0.6772	0.6863	0.0099	0.968	0.0179	4.882e-06	0.00290738	20.8775
VEGF	Stroke	rs13209117	A	G	A	G	0.1253	0.0181	0.2474	0.2826	0.0108	0.0952094	0.02	3.697e-10	0.00545047	39.2393
VEGF	Stroke	rs143479231	A	G	A	G	-0.2628	0.0304	0.0363	0.0274	0.0369	0.4108	0.0489	7.902e-08	0.00401653	28.8743
VEGF	Stroke	rs3108686	A	C	A	C	-0.7967	-0.0482	0.0038	0.0145	0.0518	0.352	0.1702	2.861e-06	0.00424236	21.9029
VEGF	Stroke	rs4082730	A	G	A	G	0.2455	-0.0163	0.0305	0.0342	0.0295	0.5819	0.0533	4.116e-06	0.00295345	21.2093
VEGF	Stroke	rs6921438	A	G	A	G	-0.4866	-0.0065	0.4691	0.4777	0.0094	0.4846	0.0174	4.11e-172	0.098447	781.852
VEGF	Stroke	rs7030781	A	T	A	T	0.1403	0.0084	0.5878	0.5897	0.0094	0.3713	0.0172	3.454e-16	0.00920467	66.5177
VEGF	Stroke	rs73418461	A	G	A	G	-0.2498	-0.0046	0.0266	0.0534	0.0211	0.829	0.0521	1.61e-06	0.00319951	22.982
VEGF	Stroke	rs73872715	T	C	T	C	-0.6079	-0.0419	0.0045	0.0168	0.041	0.3066	0.1299	2.864e-06	0.0030485	21.894
VEGF	Stroke	rs8045833	A	G	A	G	0.103	-0.0018	0.2132	0.2727	0.0119	0.8817	0.0211	1.006e-06	0.00331614	23.8225
VEGF	Stroke	rs9472183	A	G	A	G	-0.1264	0.003	0.4547	0.5107	0.0092	0.740099	0.017	9.541e-14	0.00765989	55.2682

## Sheet: Sheet2
exposure	outcome	method	nsnp	b	se	pval	lo_ci	up_ci	or	or_lci95	or_uci95	estimate
β-NGF	Stroke	MR Egger	4	-0.188304	0.242783	0.519134	-0.664157	0.28755	0.828363	0.514707	1.33316	0.83 (0.51-1.33)
β-NGF	Stroke	Weighted median	4	0.116709	0.0539468	0.0305102	0.0109729	0.222444	1.12379	1.01103	1.24913	1.12 (1.01-1.25)
β-NGF	Stroke	Inverse variance weighted	4	0.119946	0.0489177	0.014207	0.0240668	0.215824	1.12744	1.02436	1.24088	1.13 (1.02-1.24)
β-NGF	Stroke	Simple mode	4	0.195513	0.0930644	0.126464	0.0131072	0.37792	1.21594	1.01319	1.45925	1.22 (1.01-1.46)
β-NGF	Stroke	Weighted mode	4	0.027629	0.0588496	0.670739	-0.0877163	0.142974	1.02801	0.916021	1.1537	1.03 (0.92-1.15)
CTACK	Stroke	MR Egger	12	0.049989	0.0396825	0.236375	-0.0277887	0.127767	1.05126	0.972594	1.13629	1.05 (0.97-1.14)
CTACK	Stroke	Weighted median	12	0.0415705	0.0315411	0.187511	-0.0202501	0.103391	1.04245	0.979954	1.10893	1.04 (0.98-1.11)
CTACK	Stroke	Inverse variance weighted	12	0.027105	0.0228909	0.236375	-0.0177611	0.0719711	1.02748	0.982396	1.07462	1.03 (0.98-1.07)
CTACK	Stroke	Simple mode	12	0.0373842	0.0440892	0.414551	-0.0490306	0.123799	1.03809	0.952152	1.13179	1.04 (0.95-1.13)
CTACK	Stroke	Weighted mode	12	0.0507519	0.0353191	0.17856	-0.0184735	0.119977	1.05206	0.981696	1.12747	1.05 (0.98-1.13)
EOTAXIN	Stroke	MR Egger	18	0.030855	0.0858287	0.723926	-0.137369	0.199079	1.03134	0.871648	1.22028	1.03 (0.87-1.22)
EOTAXIN	Stroke	Weighted median	18	0.0274037	0.0382346	0.473543	-0.0475361	0.102344	1.02778	0.953576	1.10776	1.03 (0.95-1.11)
EOTAXIN	Stroke	Inverse variance weighted	18	0.000253918	0.0310389	0.993473	-0.0605823	0.0610901	1.00025	0.941216	1.06299	1.00 (0.94-1.06)
EOTAXIN	Stroke	Simple mode	18	0.0380425	0.0735869	0.611835	-0.106188	0.182273	1.03878	0.899256	1.19994	1.04 (0.90-1.20)
EOTAXIN	Stroke	Weighted mode	18	0.0508062	0.0620963	0.424573	-0.0709025	0.172515	1.05212	0.931553	1.18829	1.05 (0.93-1.19)
bFGF	Stroke	MR Egger	6	0.197371	0.105522	0.134764	-0.00945185	0.404193	1.2182	0.990593	1.49809	1.22 (0.99-1.50)
bFGF	Stroke	Weighted median	6	0.0364106	0.0658877	0.580527	-0.0927293	0.16555	1.03708	0.91144	1.18004	1.04 (0.91-1.18)
bFGF	Stroke	Inverse variance weighted	6	0.00012276	0.0506594	0.998067	-0.0991696	0.0994151	1.00012	0.905589	1.10452	1.00 (0.91-1.10)
bFGF	Stroke	Simple mode	6	-0.10739	0.104401	0.350818	-0.312017	0.0972362	0.898175	0.731969	1.10212	0.90 (0.73-1.10)
bFGF	Stroke	Weighted mode	6	0.0870982	0.100582	0.426114	-0.110043	0.28424	1.091	0.895795	1.32875	1.09 (0.90-1.33)
GCSF	Stroke	MR Egger	9	0.0283895	0.0467144	0.56256	-0.0631708	0.11995	1.0288	0.938783	1.12744	1.03 (0.94-1.13)
GCSF	Stroke	Weighted median	9	-0.0304919	0.0461402	0.508706	-0.120927	0.0599429	0.969968	0.886099	1.06178	0.97 (0.89-1.06)
GCSF	Stroke	Inverse variance weighted	9	0.00392391	0.0327473	0.904623	-0.0602608	0.0681086	1.00393	0.941519	1.07048	1.00 (0.94-1.07)
GCSF	Stroke	Simple mode	9	0.0044158	0.0760244	0.955106	-0.144592	0.153424	1.00443	0.865375	1.16582	1.00 (0.87-1.17)
GCSF	Stroke	Weighted mode	9	-0.000285285	0.0511644	0.995688	-0.100567	0.0999969	0.999715	0.904324	1.10517	1.00 (0.90-1.11)
GROα	Stroke	MR Egger	11	0.0332793	0.0368065	0.389466	-0.0388614	0.10542	1.03384	0.961884	1.11118	1.03 (0.96-1.11)
GROα	Stroke	Weighted median	11	-0.00735139	0.0303691	0.808728	-0.0668749	0.0521721	0.992676	0.935312	1.05356	0.99 (0.94-1.05)
GROα	Stroke	Inverse variance weighted	11	0.00423179	0.0225458	0.851114	-0.0399579	0.0484215	1.00424	0.96083	1.04961	1.00 (0.96-1.05)
GROα	Stroke	Simple mode	11	-0.0116843	0.0452584	0.801513	-0.100391	0.0770222	0.988384	0.904484	1.08007	0.99 (0.90-1.08)
GROα	Stroke	Weighted mode	11	-0.0143874	0.0440926	0.750924	-0.100809	0.0720341	0.985716	0.904106	1.07469	0.99 (0.90-1.07)
HGF	Stroke	MR Egger	9	0.102817	0.122411	0.4287	-0.137109	0.342742	1.10829	0.871875	1.40881	1.11 (0.87-1.41)
HGF	Stroke	Weighted median	9	0.0218131	0.0525287	0.677951	-0.0811432	0.124769	1.02205	0.922062	1.13289	1.02 (0.92-1.13)
HGF	Stroke	Inverse variance weighted	9	0.0601591	0.055103	0.27494	-0.0478427	0.168161	1.06201	0.953284	1.18313	1.06 (0.95-1.18)
HGF	Stroke	Simple mode	9	-0.029713	0.092719	0.756828	-0.211442	0.152016	0.970724	0.809416	1.16418	0.97 (0.81-1.16)
HGF	Stroke	Weighted mode	9	0.0356444	0.0573998	0.551888	-0.0768593	0.148148	1.03629	0.92602	1.15968	1.04 (0.93-1.16)
IFN-γ	Stroke	MR Egger	12	-0.0058611	0.0770723	0.940882	-0.156923	0.145201	0.994156	0.85477	1.15627	0.99 (0.85-1.16)
IFN-γ	Stroke	Weighted median	12	-0.0562823	0.0485768	0.246608	-0.151493	0.0389281	0.945272	0.859424	1.0397	0.95 (0.86-1.04)
IFN-γ	Stroke	Inverse variance weighted	12	-0.0508451	0.0360133	0.157996	-0.121431	0.019741	0.950426	0.885652	1.01994	0.95 (0.89-1.02)
IFN-γ	Stroke	Simple mode	12	-0.0727024	0.0762815	0.361024	-0.222214	0.0768094	0.929878	0.800744	1.07984	0.93 (0.80-1.08)
IFN-γ	Stroke	Weighted mode	12	-0.0637006	0.071683	0.393213	-0.204199	0.0767981	0.938286	0.8153	1.07982	0.94 (0.82-1.08)
IL-1β	Stroke	MR Egger	4	0.181911	0.0809052	0.153517	0.0233364	0.340485	1.19951	1.02361	1.40563	1.20 (1.02-1.41)
IL-1β	Stroke	Weighted median	4	0.0925067	0.0502131	0.0654341	-0.00591104	0.190924	1.09692	0.994106	1.21037	1.10 (0.99-1.21)
IL-1β	Stroke	Inverse variance weighted	4	0.0877201	0.039731	0.0272547	0.00984735	0.165593	1.09168	1.0099	1.18009	1.09 (1.01-1.18)
IL-1β	Stroke	Simple mode	4	0.134197	0.0721454	0.159816	-0.00720831	0.275602	1.14362	0.992818	1.31732	1.14 (0.99-1.32)
IL-1β	Stroke	Weighted mode	4	0.129528	0.0709101	0.165221	-0.0094558	0.268512	1.13829	0.990589	1.30802	1.14 (0.99-1.31)
IL-1ra	Stroke	MR Egger	9	0.153153	0.0960037	0.154679	-0.035014	0.34132	1.1655	0.965592	1.4068	1.17 (0.97-1.41)
IL-1ra	Stroke	Weighted median	9	0.0819979	0.0424085	0.0531718	-0.0011228	0.165119	1.08545	0.998878	1.17953	1.09 (1.00-1.18)
IL-1ra	Stroke	Inverse variance weighted	9	0.0270629	0.0361286	0.453815	-0.0437493	0.097875	1.02743	0.957194	1.10282	1.03 (0.96-1.10)
IL-1ra	Stroke	Simple mode	9	0.105485	0.0690911	0.165341	-0.0299341	0.240903	1.11125	0.97051	1.2724	1.11 (0.97-1.27)
IL-1ra	Stroke	Weighted mode	9	0.0961725	0.0598015	0.146459	-0.0210385	0.213383	1.10095	0.979181	1.23786	1.10 (0.98-1.24)
IL-2	Stroke	MR Egger	8	-0.0167321	0.0717954	0.823467	-0.157451	0.123987	0.983407	0.854318	1.132	0.98 (0.85-1.13)
IL-2	Stroke	Weighted median	8	-0.00507088	0.038952	0.896422	-0.0814168	0.0712751	0.994942	0.921809	1.07388	0.99 (0.92-1.07)
IL-2	Stroke	Inverse variance weighted	8	0.00244564	0.0339841	0.94263	-0.0641633	0.0690546	1.00245	0.937852	1.07149	1.00 (0.94-1.07)
IL-2	Stroke	Simple mode	8	0.0895056	0.0808253	0.304718	-0.0689119	0.247923	1.09363	0.933409	1.28136	1.09 (0.93-1.28)
IL-2	Stroke	Weighted mode	8	-0.0655919	0.0586011	0.299946	-0.18045	0.0492663	0.936513	0.834894	1.0505	0.94 (0.83-1.05)
IL-2ra	Stroke	MR Egger	10	-0.0687383	0.0497537	0.204458	-0.166255	0.0287789	0.933571	0.84683	1.0292	0.93 (0.85-1.03)
IL-2ra	Stroke	Weighted median	10	-0.0188724	0.0310634	0.54349	-0.0797566	0.0420118	0.981305	0.923341	1.04291	0.98 (0.92-1.04)
IL-2ra	Stroke	Inverse variance weighted	10	-0.00525523	0.0243023	0.828798	-0.0528878	0.0423773	0.994759	0.948486	1.04329	0.99 (0.95-1.04)
IL-2ra	Stroke	Simple mode	10	-0.0330129	0.0530223	0.548981	-0.136937	0.0709109	0.967526	0.872025	1.07349	0.97 (0.87-1.07)
IL-2ra	Stroke	Weighted mode	10	-0.0260767	0.0370489	0.499332	-0.0986925	0.0465391	0.97426	0.906021	1.04764	0.97 (0.91-1.05)
IL-4	Stroke	MR Egger	13	-0.0677755	0.0464576	0.172558	-0.158832	0.0232814	0.93447	0.853139	1.02355	0.93 (0.85-1.02)
IL-4	Stroke	Weighted median	13	-0.0642351	0.0360342	0.0746491	-0.134862	0.00639196	0.937785	0.873836	1.00641	0.94 (0.87-1.01)
IL-4	Stroke	Inverse variance weighted	13	-0.0692857	0.0280616	0.0135468	-0.124286	-0.0142851	0.93306	0.883127	0.985816	0.93 (0.88-0.99)
IL-4	Stroke	Simple mode	13	-0.0392737	0.0508872	0.455176	-0.139013	0.0604652	0.961488	0.870217	1.06233	0.96 (0.87-1.06)
IL-4	Stroke	Weighted mode	13	-0.0560702	0.0449824	0.236368	-0.144236	0.0320953	0.945473	0.865684	1.03262	0.95 (0.87-1.03)
IL-5	Stroke	MR Egger	8	-0.0812783	0.0664436	0.267088	-0.211508	0.0489512	0.921937	0.809363	1.05017	0.92 (0.81-1.05)
IL-5	Stroke	Weighted median	8	0.0415958	0.0353717	0.239609	-0.0277327	0.110924	1.04247	0.972648	1.11731	1.04 (0.97-1.12)
IL-5	Stroke	Inverse variance weighted	8	0.0424265	0.0284658	0.13611	-0.0133665	0.0982195	1.04334	0.986722	1.1032	1.04 (0.99-1.10)
IL-5	Stroke	Simple mode	8	0.0422985	0.056591	0.479147	-0.0686198	0.153217	1.04321	0.933682	1.16558	1.04 (0.93-1.17)
IL-5	Stroke	Weighted mode	8	0.0432204	0.0514125	0.428316	-0.057548	0.143989	1.04417	0.944077	1.15487	1.04 (0.94-1.15)
IL-6	Stroke	MR Egger	11	-0.126116	0.100699	0.241986	-0.323486	0.0712539	0.881512	0.723622	1.07385	0.88 (0.72-1.07)
IL-6	Stroke	Weighted median	11	-0.0156184	0.0498447	0.754022	-0.113314	0.0820772	0.984503	0.89287	1.08554	0.98 (0.89-1.09)
IL-6	Stroke	Inverse variance weighted	11	0.0195135	0.0580563	0.736785	-0.0942769	0.133304	1.01971	0.910031	1.1426	1.02 (0.91-1.14)
IL-6	Stroke	Simple mode	11	-0.0123406	0.0684087	0.860446	-0.146422	0.121741	0.987735	0.863793	1.12946	0.99 (0.86-1.13)
IL-6	Stroke	Weighted mode	11	-0.0381358	0.0633681	0.560694	-0.162337	0.0860656	0.962582	0.850155	1.08988	0.96 (0.85-1.09)
IL-7	Stroke	MR Egger	14	-0.0861199	0.0532933	0.132072	-0.190575	0.018335	0.917484	0.826484	1.0185	0.92 (0.83-1.02)
IL-7	Stroke	Weighted median	14	-0.00194122	0.0287041	0.946081	-0.0582012	0.0543188	0.998061	0.94346	1.05582	1.00 (0.94-1.06)
IL-7	Stroke	Inverse variance weighted	14	0.0201494	0.0286217	0.481438	-0.035949	0.0762479	1.02035	0.964689	1.07923	1.02 (0.96-1.08)
IL-7	Stroke	Simple mode	14	0.0121733	0.0404006	0.767941	-0.0670119	0.0913585	1.01225	0.935184	1.09566	1.01 (0.94-1.10)
IL-7	Stroke	Weighted mode	14	0.000608779	0.0326578	0.98541	-0.0634005	0.0646181	1.00061	0.938567	1.06675	1.00 (0.94-1.07)
IL-8	Stroke	MR Egger	8	-0.00672964	0.0559899	0.908253	-0.11647	0.103011	0.993293	0.890057	1.1085	0.99 (0.89-1.11)
IL-8	Stroke	Weighted median	8	0.00913548	0.0354378	0.79657	-0.0603226	0.0785935	1.00918	0.941461	1.08176	1.01 (0.94-1.08)
IL-8	Stroke	Inverse variance weighted	8	0.00288511	0.0326519	0.929591	-0.0611126	0.0668828	1.00289	0.940717	1.06917	1.00 (0.94-1.07)
IL-8	Stroke	Simple mode	8	0.0664685	0.0600165	0.304675	-0.0511638	0.184101	1.06873	0.950123	1.20214	1.07 (0.95-1.20)
IL-8	Stroke	Weighted mode	8	0.0109218	0.0424939	0.804555	-0.0723662	0.0942098	1.01098	0.93019	1.09879	1.01 (0.93-1.10)
IL-9	Stroke	MR Egger	6	-0.0200509	0.0765294	0.806258	-0.170048	0.129947	0.980149	0.843624	1.13877	0.98 (0.84-1.14)
IL-9	Stroke	Weighted median	6	0.0107268	0.0394741	0.78582	-0.0666425	0.088096	1.01078	0.93553	1.09209	1.01 (0.94-1.09)
IL-9	Stroke	Inverse variance weighted	6	-0.0032061	0.0312221	0.918211	-0.0644015	0.0579893	0.996799	0.937628	1.0597	1.00 (0.94-1.06)
IL-9	Stroke	Simple mode	6	0.020495	0.0560971	0.729798	-0.0894554	0.130445	1.02071	0.914429	1.13934	1.02 (0.91-1.14)
IL-9	Stroke	Weighted mode	6	0.024587	0.052821	0.66116	-0.0789421	0.128116	1.02489	0.924093	1.13668	1.02 (0.92-1.14)
IL-10	Stroke	MR Egger	15	0.00796245	0.0848706	0.926684	-0.158384	0.174309	1.00799	0.853522	1.19042	1.01 (0.85-1.19)
IL-10	Stroke	Weighted median	15	0.044811	0.0385268	0.244785	-0.0307016	0.120324	1.04583	0.969765	1.12786	1.05 (0.97-1.13)
IL-10	Stroke	Inverse variance weighted	15	0.0447767	0.0262664	0.088248	-0.00670549	0.096259	1.04579	0.993317	1.10104	1.05 (0.99-1.10)
IL-10	Stroke	Simple mode	15	0.0403796	0.0590439	0.505207	-0.0753465	0.156106	1.04121	0.927422	1.16895	1.04 (0.93-1.17)
IL-10	Stroke	Weighted mode	15	0.0446259	0.0424083	0.31049	-0.0384943	0.127746	1.04564	0.962237	1.13626	1.05 (0.96-1.14)
IL-12p70	Stroke	MR Egger	16	0.126757	0.112032	0.276881	-0.092826	0.34634	1.13514	0.911352	1.41388	1.14 (0.91-1.41)
IL-12p70	Stroke	Weighted median	16	0.0969353	0.0421414	0.0214345	0.0143383	0.179532	1.10179	1.01444	1.19666	1.10 (1.01-1.20)
IL-12p70	Stroke	Inverse variance weighted	16	0.0759806	0.0310885	0.014525	0.0150472	0.136914	1.07894	1.01516	1.14673	1.08 (1.02-1.15)
IL-12p70	Stroke	Simple mode	16	0.0822431	0.0695063	0.255126	-0.0539894	0.218475	1.08572	0.947442	1.24418	1.09 (0.95-1.24)
IL-12p70	Stroke	Weighted mode	16	0.112198	0.0592465	0.0777085	-0.0039248	0.228321	1.11873	0.996083	1.25649	1.12 (1.00-1.26)
IL-13	Stroke	MR Egger	14	0.0476906	0.0385889	0.240156	-0.0279437	0.123325	1.04885	0.972443	1.13125	1.05 (0.97-1.13)
IL-13	Stroke	Weighted median	14	0.0266383	0.0321161	0.406856	-0.0363092	0.0895859	1.027	0.964342	1.09372	1.03 (0.96-1.09)
IL-13	Stroke	Inverse variance weighted	14	0.0256094	0.0221256	0.247086	-0.0177568	0.0689755	1.02594	0.9824	1.07141	1.03 (0.98-1.07)
IL-13	Stroke	Simple mode	14	0.0618389	0.0476884	0.21727	-0.0316304	0.155308	1.06379	0.968865	1.16802	1.06 (0.97-1.17)
IL-13	Stroke	Weighted mode	14	0.040507	0.0365426	0.287738	-0.0311164	0.11213	1.04134	0.969363	1.11866	1.04 (0.97-1.12)
IL-16	Stroke	MR Egger	10	0.0125227	0.0310772	0.697536	-0.0483886	0.0734339	1.0126	0.952764	1.0762	1.01 (0.95-1.08)
IL-16	Stroke	Weighted median	10	0.000118497	0.0254434	0.996284	-0.0497505	0.0499875	1.00012	0.951467	1.05126	1.00 (0.95-1.05)
IL-16	Stroke	Inverse variance weighted	10	0.00473855	0.0198355	0.811189	-0.034139	0.0436161	1.00475	0.966437	1.04458	1.00 (0.97-1.04)
IL-16	Stroke	Simple mode	10	0.000485484	0.0375285	0.989961	-0.0730704	0.0740414	1.00049	0.929535	1.07685	1.00 (0.93-1.08)
IL-16	Stroke	Weighted mode	10	0.00699093	0.0304651	0.823631	-0.0527207	0.0667025	1.00702	0.948645	1.06898	1.01 (0.95-1.07)
IL-17	Stroke	MR Egger	8	0.0800165	0.109041	0.490727	-0.133704	0.293737	1.0833	0.874849	1.34143	1.08 (0.87-1.34)
IL-17	Stroke	Weighted median	8	-0.00706564	0.0538479	0.895605	-0.112607	0.0984762	0.992959	0.893501	1.10349	0.99 (0.89-1.10)
IL-17	Stroke	Inverse variance weighted	8	0.0060954	0.0492683	0.901538	-0.0904704	0.102661	1.00611	0.913501	1.10812	1.01 (0.91-1.11)
IL-17	Stroke	Simple mode	8	-0.0288845	0.09087	0.759859	-0.20699	0.149221	0.971529	0.813028	1.16093	0.97 (0.81-1.16)
IL-17	Stroke	Weighted mode	8	-0.0173461	0.079272	0.833035	-0.172719	0.138027	0.982803	0.841374	1.14801	0.98 (0.84-1.15)
IL-18	Stroke	MR Egger	13	0.00301794	0.0364385	0.93548	-0.0684015	0.0744374	1.00302	0.933885	1.07728	1.00 (0.93-1.08)
IL-18	Stroke	Weighted median	13	-0.000135981	0.0279764	0.996122	-0.0549698	0.0546978	0.999864	0.946514	1.05622	1.00 (0.95-1.06)
IL-18	Stroke	Inverse variance weighted	13	0.000395955	0.020645	0.984698	-0.0400682	0.0408601	1.0004	0.960724	1.04171	1.00 (0.96-1.04)
IL-18	Stroke	Simple mode	13	0.000835344	0.0461491	0.985856	-0.0896168	0.0912875	1.00084	0.914281	1.09558	1.00 (0.91-1.10)
IL-18	Stroke	Weighted mode	13	-0.000704431	0.0368466	0.985061	-0.0729237	0.0715149	0.999296	0.929672	1.07413	1.00 (0.93-1.07)
IP-10	Stroke	MR Egger	10	0.153978	0.0984836	0.156566	-0.0390499	0.347006	1.16647	0.961703	1.41483	1.17 (0.96-1.41)
IP-10	Stroke	Weighted median	10	0.037919	0.0442741	0.391742	-0.0488581	0.124696	1.03865	0.952316	1.1328	1.04 (0.95-1.13)
IP-10	Stroke	Inverse variance weighted	10	0.0358385	0.0442992	0.418509	-0.0509878	0.122665	1.03649	0.95029	1.13051	1.04 (0.95-1.13)
IP-10	Stroke	Simple mode	10	0.0489725	0.0855648	0.581102	-0.118735	0.216679	1.05019	0.888044	1.24195	1.05 (0.89-1.24)
IP-10	Stroke	Weighted mode	10	0.0158259	0.0687437	0.823072	-0.118912	0.150564	1.01595	0.887886	1.16249	1.02 (0.89-1.16)
MCSF	Stroke	MR Egger	12	-0.00108108	0.0415383	0.979749	-0.0824962	0.0803341	0.99892	0.920815	1.08365	1.00 (0.92-1.08)
MCSF	Stroke	Weighted median	12	0.003373	0.0257563	0.895808	-0.0471093	0.0538553	1.00338	0.953983	1.05533	1.00 (0.95-1.06)
MCSF	Stroke	Inverse variance weighted	12	0.00242841	0.0192468	0.899596	-0.0352954	0.0401522	1.00243	0.96532	1.04097	1.00 (0.97-1.04)
MCSF	Stroke	Simple mode	12	-0.0207652	0.0400638	0.614512	-0.0992903	0.0577599	0.979449	0.90548	1.05946	0.98 (0.91-1.06)
MCSF	Stroke	Weighted mode	12	-0.000849605	0.0355344	0.981353	-0.0704971	0.0687979	0.999151	0.93193	1.07122	1.00 (0.93-1.07)
MCP-1	Stroke	MR Egger	16	0.0598077	0.140993	0.677873	-0.216538	0.336153	1.06163	0.805302	1.39955	1.06 (0.81-1.40)
MCP-1	Stroke	Weighted median	16	0.0600013	0.0499425	0.229593	-0.0378859	0.157889	1.06184	0.962823	1.17104	1.06 (0.96-1.17)
MCP-1	Stroke	Inverse variance weighted	16	0.0495325	0.053408	0.3537	-0.0551472	0.154212	1.05078	0.946346	1.16674	1.05 (0.95-1.17)
MCP-1	Stroke	Simple mode	16	0.0518751	0.0832306	0.542469	-0.111257	0.215007	1.05324	0.894709	1.23987	1.05 (0.89-1.24)
MCP-1	Stroke	Weighted mode	16	0.065003	0.0798979	0.428614	-0.0915968	0.221603	1.06716	0.912473	1.24808	1.07 (0.91-1.25)
MCP-3	Stroke	Weighted median	6	-0.03209	0.026924	0.233311	-0.0848611	0.0206811	0.968419	0.91864	1.0209	0.97 (0.92-1.02)
MCP-3	Stroke	Inverse variance weighted	6	-0.0400513	0.0287012	0.162878	-0.0963057	0.0162031	0.96074	0.908186	1.01634	0.96 (0.91-1.02)
MCP-3	Stroke	Simple mode	6	-0.00860332	0.0400305	0.838321	-0.0870631	0.0698565	0.991434	0.916619	1.07235	0.99 (0.92-1.07)
MCP-3	Stroke	Weighted mode	6	-0.010457	0.0350999	0.777746	-0.0792528	0.0583389	0.989598	0.923806	1.06007	0.99 (0.92-1.06)
MIF	Stroke	MR Egger	9	-0.0247707	0.0718311	0.740339	-0.16556	0.116018	0.975534	0.847419	1.12302	0.98 (0.85-1.12)
MIF	Stroke	Weighted median	9	-0.0293944	0.0379701	0.438844	-0.103816	0.045027	0.971033	0.901391	1.04606	0.97 (0.90-1.05)
MIF	Stroke	Inverse variance weighted	9	-0.0215428	0.0284712	0.449259	-0.0773464	0.0342608	0.978688	0.925569	1.03485	0.98 (0.93-1.03)
MIF	Stroke	Simple mode	9	-0.0344542	0.0561557	0.556553	-0.144519	0.075611	0.966133	0.865438	1.07854	0.97 (0.87-1.08)
MIF	Stroke	Weighted mode	9	-0.0344542	0.0526379	0.53112	-0.137625	0.0687161	0.966133	0.871426	1.07113	0.97 (0.87-1.07)
MIG	Stroke	MR Egger	13	-0.0476844	0.0422786	0.283378	-0.13055	0.0351815	0.953435	0.877612	1.03581	0.95 (0.88-1.04)
MIG	Stroke	Weighted median	13	0.00842373	0.0292109	0.773058	-0.0488296	0.065677	1.00846	0.952343	1.06788	1.01 (0.95-1.07)
MIG	Stroke	Inverse variance weighted	13	0.0305387	0.0240638	0.204415	-0.0166263	0.0777037	1.03101	0.983511	1.0808	1.03 (0.98-1.08)
MIG	Stroke	Simple mode	13	0.0155875	0.055604	0.783998	-0.0933964	0.124571	1.01571	0.910832	1.13266	1.02 (0.91-1.13)
MIG	Stroke	Weighted mode	13	-0.00558468	0.0399709	0.8912	-0.0839277	0.0727584	0.994431	0.919498	1.07547	0.99 (0.92-1.08)
MIP1α	Stroke	MR Egger	6	-0.102065	0.186583	0.61345	-0.467767	0.263637	0.902971	0.6264	1.30166	0.90 (0.63-1.30)
MIP1α	Stroke	Weighted median	6	0.0425391	0.0518894	0.412328	-0.0591641	0.144242	1.04346	0.942552	1.15516	1.04 (0.94-1.16)
MIP1α	Stroke	Inverse variance weighted	6	0.0149761	0.0587713	0.798862	-0.100216	0.130168	1.01509	0.904642	1.13902	1.02 (0.90-1.14)
MIP1α	Stroke	Simple mode	6	0.0577966	0.0804543	0.504683	-0.0998938	0.215487	1.0595	0.904934	1.24047	1.06 (0.90-1.24)
MIP1α	Stroke	Weighted mode	6	0.06927	0.0786605	0.418833	-0.0849045	0.223444	1.07173	0.9186	1.25038	1.07 (0.92-1.25)
MIP1β	Stroke	MR Egger	18	0.0130023	0.0384423	0.739588	-0.0623446	0.0883492	1.01309	0.939559	1.09237	1.01 (0.94-1.09)
MIP1β	Stroke	Weighted median	18	-0.0477906	0.0263322	0.0695376	-0.0994018	0.00382052	0.953333	0.905379	1.00383	0.95 (0.91-1.00)
MIP1β	Stroke	Inverse variance weighted	18	0.00179924	0.0243163	0.941016	-0.0458608	0.0494592	1.0018	0.955175	1.0507	1.00 (0.96-1.05)
MIP1β	Stroke	Simple mode	18	-0.0636032	0.0523988	0.241408	-0.166305	0.0390985	0.938377	0.846788	1.03987	0.94 (0.85-1.04)
MIP1β	Stroke	Weighted mode	18	-0.054206	0.0350728	0.140631	-0.122949	0.0145368	0.947237	0.884309	1.01464	0.95 (0.88-1.01)
PDGFbb	Stroke	MR Egger	14	0.0697358	0.0469594	0.163328	-0.0223047	0.161776	1.07222	0.977942	1.1756	1.07 (0.98-1.18)
PDGFbb	Stroke	Weighted median	14	0.0433621	0.0319146	0.174244	-0.0191905	0.105915	1.04432	0.980992	1.11173	1.04 (0.98-1.11)
PDGFbb	Stroke	Inverse variance weighted	14	0.0362491	0.0237447	0.126855	-0.0102904	0.0827886	1.03691	0.989762	1.08631	1.04 (0.99-1.09)
PDGFbb	Stroke	Simple mode	14	0.0197364	0.0490732	0.694084	-0.0764471	0.11592	1.01993	0.926402	1.12291	1.02 (0.93-1.12)
PDGFbb	Stroke	Weighted mode	14	0.0410797	0.030126	0.195842	-0.0179672	0.100127	1.04194	0.982193	1.10531	1.04 (0.98-1.11)
RANTES	Stroke	MR Egger	10	0.0634524	0.0617204	0.333998	-0.0575197	0.184424	1.06551	0.944103	1.20253	1.07 (0.94-1.20)
RANTES	Stroke	Weighted median	10	0.04969	0.0310355	0.109362	-0.0111396	0.11052	1.05095	0.988922	1.11686	1.05 (0.99-1.12)
RANTES	Stroke	Inverse variance weighted	10	0.046493	0.0245509	0.0582598	-0.0016268	0.0946129	1.04759	0.998375	1.09923	1.05 (1.00-1.10)
RANTES	Stroke	Simple mode	10	0.0698196	0.0454236	0.158652	-0.0192106	0.15885	1.07231	0.980973	1.17216	1.07 (0.98-1.17)
RANTES	Stroke	Weighted mode	10	0.0722642	0.0453656	0.14564	-0.0166524	0.161181	1.07494	0.983486	1.1749	1.07 (0.98-1.17)
SCF	Stroke	MR Egger	10	0.0185872	0.0774914	0.816469	-0.133296	0.17047	1.01876	0.875206	1.18586	1.02 (0.88-1.19)
SCF	Stroke	Weighted median	10	-0.0277957	0.0419883	0.50798	-0.110093	0.0545014	0.972587	0.895751	1.05601	0.97 (0.90-1.06)
SCF	Stroke	Inverse variance weighted	10	-0.0259648	0.0330967	0.432739	-0.0908343	0.0389047	0.974369	0.913169	1.03967	0.97 (0.91-1.04)
SCF	Stroke	Simple mode	10	0.0316051	0.0714107	0.668513	-0.10836	0.17157	1.03211	0.897305	1.18717	1.03 (0.90-1.19)
SCF	Stroke	Weighted mode	10	-0.0601813	0.0656268	0.383046	-0.18881	0.0684472	0.941594	0.827944	1.07084	0.94 (0.83-1.07)
SCGFβ	Stroke	MR Egger	17	-0.0396268	0.0349281	0.27438	-0.108086	0.0288323	0.961148	0.89755	1.02925	0.96 (0.90-1.03)
SCGFβ	Stroke	Weighted median	17	-0.0166	0.0225647	0.461936	-0.0608268	0.0276268	0.983537	0.940986	1.02801	0.98 (0.94-1.03)
SCGFβ	Stroke	Inverse variance weighted	17	-0.0158671	0.0178846	0.374974	-0.0509209	0.0191867	0.984258	0.950354	1.01937	0.98 (0.95-1.02)
SCGFβ	Stroke	Simple mode	17	-0.0242343	0.0367592	0.519098	-0.0962823	0.0478137	0.976057	0.908208	1.04898	0.98 (0.91-1.05)
SCGFβ	Stroke	Weighted mode	17	-0.0214921	0.0311247	0.499765	-0.0824965	0.0395123	0.978737	0.920815	1.0403	0.98 (0.92-1.04)
SDF1α	Stroke	MR Egger	8	-0.0380779	0.09203	0.693436	-0.218457	0.142301	0.962638	0.803758	1.15292	0.96 (0.80-1.15)
SDF1α	Stroke	Weighted median	8	-0.067653	0.0523279	0.196058	-0.170216	0.0349098	0.934585	0.843483	1.03553	0.93 (0.84-1.04)
SDF1α	Stroke	Inverse variance weighted	8	-0.0194058	0.0458409	0.672055	-0.109254	0.0704423	0.980781	0.896503	1.07298	0.98 (0.90-1.07)
SDF1α	Stroke	Simple mode	8	-0.0975871	0.0918557	0.323328	-0.277624	0.08245	0.907023	0.757581	1.08594	0.91 (0.76-1.09)
SDF1α	Stroke	Weighted mode	8	-0.0889672	0.0582016	0.170208	-0.203042	0.0251079	0.914876	0.816244	1.02543	0.91 (0.82-1.03)
TNFα	Stroke	MR Egger	3	0.0119492	0.267539	0.971585	-0.512427	0.536326	1.01202	0.59904	1.70971	1.01 (0.60-1.71)
TNFα	Stroke	Weighted median	3	-0.0503835	0.0625604	0.420613	-0.173002	0.0722348	0.950865	0.841136	1.07491	0.95 (0.84-1.07)
TNFα	Stroke	Inverse variance weighted	3	-0.021357	0.106041	0.840384	-0.229198	0.186484	0.978869	0.795171	1.20501	0.98 (0.80-1.21)
TNFα	Stroke	Simple mode	3	-0.0547518	0.097268	0.630189	-0.245397	0.135893	0.94672	0.782394	1.14556	0.95 (0.78-1.15)
TNFα	Stroke	Weighted mode	3	-0.0963484	0.0648582	0.275723	-0.22347	0.0307736	0.908148	0.799739	1.03125	0.91 (0.80-1.03)
TNFβ	Stroke	MR Egger	5	0.0535889	0.0290111	0.161876	-0.00327277	0.110451	1.05505	0.996733	1.11678	1.06 (1.00-1.12)
TNFβ	Stroke	Weighted median	5	0.0243169	0.0227794	0.285749	-0.0203308	0.0689645	1.02461	0.979874	1.0714	1.02 (0.98-1.07)
TNFβ	Stroke	Inverse variance weighted	5	0.0195874	0.0189807	0.30209	-0.0176148	0.0567896	1.01978	0.982539	1.05843	1.02 (0.98-1.06)
TNFβ	Stroke	Simple mode	5	-0.0196274	0.0387972	0.639536	-0.0956699	0.0564151	0.980564	0.908764	1.05804	0.98 (0.91-1.06)
TNFβ	Stroke	Weighted mode	5	0.0350609	0.0253234	0.238422	-0.0145729	0.0846947	1.03568	0.985533	1.08838	1.04 (0.99-1.09)
TRAIL	Stroke	MR Egger	14	-0.0123928	0.0221527	0.586163	-0.0558121	0.0310266	0.987684	0.945717	1.03151	0.99 (0.95-1.03)
TRAIL	Stroke	Weighted median	14	-0.00883151	0.0242742	0.71599	-0.0564088	0.0387458	0.991207	0.945153	1.03951	0.99 (0.95-1.04)
TRAIL	Stroke	Inverse variance weighted	14	-0.00935616	0.0170968	0.58421	-0.042866	0.0241537	0.990687	0.95804	1.02445	0.99 (0.96-1.02)
TRAIL	Stroke	Simple mode	14	-0.000327233	0.0374113	0.993154	-0.0736534	0.072999	0.999673	0.928994	1.07573	1.00 (0.93-1.08)
TRAIL	Stroke	Weighted mode	14	0.0338102	0.0280398	0.249386	-0.0211478	0.0887681	1.03439	0.979074	1.09283	1.03 (0.98-1.09)
VEGF	Stroke	MR Egger	14	0.00811231	0.0242504	0.743759	-0.0394184	0.055643	1.00815	0.961348	1.05722	1.01 (0.96-1.06)
VEGF	Stroke	Weighted median	14	0.014607	0.0184249	0.427904	-0.0215059	0.0507199	1.01471	0.978724	1.05203	1.01 (0.98-1.05)
VEGF	Stroke	Inverse variance weighted	14	0.0263929	0.0152127	0.0827538	-0.00342397	0.0562097	1.02674	0.996582	1.05782	1.03 (1.00-1.06)
VEGF	Stroke	Simple mode	14	0.0330555	0.0406817	0.431111	-0.0466807	0.112792	1.03361	0.954392	1.1194	1.03 (0.95-1.12)
VEGF	Stroke	Weighted mode	14	0.0160814	0.0186521	0.404214	-0.0204767	0.0526395	1.01621	0.979732	1.05405	1.02 (0.98-1.05)

## Sheet: Sheet3
exposure	outcome	method	Q	Q_df	Q_pval
β-NGF	Stroke	MR Egger	2.41394	2	0.299102
β-NGF	Stroke	Inverse variance weighted	4.42643	3	0.218947
CTACK	Stroke	MR Egger	8.8178	10	0.549478
CTACK	Stroke	Inverse variance weighted	9.31621	11	0.59273
EOTAXIN	Stroke	MR Egger	24.1765	16	0.0857192
EOTAXIN	Stroke	Inverse variance weighted	24.3993	17	0.108986
bFGF	Stroke	MR Egger	1.68218	4	0.793951
bFGF	Stroke	Inverse variance weighted	6.00597	5	0.305639
GCSF	Stroke	MR Egger	6.98914	7	0.430011
GCSF	Stroke	Inverse variance weighted	7.52846	8	0.48083
GROα	Stroke	MR Egger	5.95014	9	0.744898
GROα	Stroke	Inverse variance weighted	6.94701	10	0.730438
HGF	Stroke	MR Egger	18.5986	7	0.00954231
HGF	Stroke	Inverse variance weighted	19.0157	8	0.0147759
IFN-γ	Stroke	MR Egger	4.65957	10	0.912729
IFN-γ	Stroke	Inverse variance weighted	5.09538	11	0.92646
IL-1β	Stroke	MR Egger	0.338125	2	0.844456
IL-1β	Stroke	Inverse variance weighted	2.12425	3	0.547023
IL-1ra	Stroke	MR Egger	8.77455	7	0.269251
IL-1ra	Stroke	Inverse variance weighted	11.2493	8	0.187972
IL-2	Stroke	MR Egger	11.2847	6	0.0799653
IL-2	Stroke	Inverse variance weighted	11.4654	7	0.119567
IL-2ra	Stroke	MR Egger	6.05451	8	0.641126
IL-2ra	Stroke	Inverse variance weighted	8.1927	9	0.51485
IL-4	Stroke	MR Egger	4.61622	11	0.94832
IL-4	Stroke	Inverse variance weighted	4.61789	12	0.969541
IL-5	Stroke	MR Egger	1.2815	6	0.972668
IL-5	Stroke	Inverse variance weighted	5.52705	7	0.595923
IL-6	Stroke	MR Egger	22.0689	9	0.00866303
IL-6	Stroke	Inverse variance weighted	29.1847	10	0.00116308
IL-7	Stroke	MR Egger	19.2928	12	0.0817024
IL-7	Stroke	Inverse variance weighted	27.4819	13	0.0106799
IL-8	Stroke	MR Egger	11.7907	6	0.0668033
IL-8	Stroke	Inverse variance weighted	11.8863	7	0.104361
IL-9	Stroke	MR Egger	1.99659	4	0.736387
IL-9	Stroke	Inverse variance weighted	2.05471	5	0.841525
IL-10	Stroke	MR Egger	7.48658	13	0.875368
IL-10	Stroke	Inverse variance weighted	7.69467	14	0.904619
mIL-12p70	Stroke	MR Egger	12.1164	14	0.596953
mIL-12p70	Stroke	Inverse variance weighted	12.339	15	0.653211
IL-13	Stroke	MR Egger	10.779	12	0.547944
IL13	Stroke	Inverse variance weighted	11.2668	13	0.588475
IL-16	Stroke	MR Egger	4.94743	8	0.76318
IL-16	Stroke	Inverse variance weighted	5.0533	9	0.829638
IL-17	Stroke	MR Egger	10.8323	6	0.0937002
IL-17	Stroke	Inverse variance weighted	11.8919	7	0.104171
IL-18	Stroke	MR Egger	8.00384	11	0.71296
IL-18	Stroke	Inverse variance weighted	8.01147	12	0.784234
IP-10	Stroke	MR Egger	18.02	8	0.0210767
IP-10	Stroke	Inverse variance weighted	22.0041	9	0.00886608
MCSF	Stroke	MR Egger	9.97876	10	0.442359
MCSF	Stroke	Inverse variance weighted	9.98785	11	0.531481
MCP-1	Stroke	MR Egger	40.8818	14	0.00018565
MCP-1	Stroke	Inverse variance weighted	40.9001	15	0.000331197
MCP-3	Stroke	MR Egger	9.85856	4	0.0428789
MCP-3	Stroke	Inverse variance weighted	11.2354	5	0.0469067
MIF	Stroke	MR Egger	6.16329	7	0.520818
MIF	Stroke	Inverse variance weighted	6.16568	8	0.628679
MIG	Stroke	MR Egger	11.6758	11	0.388501
MIG	Stroke	Inverse variance weighted	16.5191	12	0.168602
MIP1α	Stroke	MR Egger	11.9173	4	0.0179771
MIP1α	Stroke	Inverse variance weighted	13.237	5	0.0212565
MIP1β	Stroke	MR Egger	37.7209	16	0.00165829
MIP1β	Stroke	Inverse variance weighted	38.0669	17	0.00240629
PDGFbb	Stroke	MR Egger	11.1714	12	0.514287
PDGFbb	Stroke	Inverse variance weighted	11.8546	13	0.539601
RANTES	Stroke	MR Egger	2.10655	8	0.97757
RANTES	Stroke	Inverse variance weighted	2.19624	9	0.98797
SCF	Stroke	MR Egger	5.63715	8	0.687803
SCF	Stroke	Inverse variance weighted	6.04144	9	0.735764
SCGFβ	Stroke	MR Egger	5.36664	15	0.988541
SCGFβ	Stroke	Inverse variance weighted	5.99381	16	0.988162
SDF1α	Stroke	MR Egger	10.4521	6	0.10686
SDF1α	Stroke	Inverse variance weighted	10.5526	7	0.159359
TNFα	Stroke	MR Egger	15.0617	1	0.000104054
TNFα	Stroke	Inverse variance weighted	15.3987	2	0.000453126
TNFβ	Stroke	MR Egger	1.06733	3	0.784967
TNFβ	Stroke	Inverse variance weighted	3.46901	4	0.482607
TRAIL	Stroke	MR Egger	11.5254	12	0.484505
TRAIL	Stroke	Inverse variance weighted	11.5719	13	0.563021
VEGF	Stroke	MR Egger	8.87021	12	0.713974
VEGF	Stroke	Inverse variance weighted	9.8072	13	0.709619

## Sheet: Sheet4
exposure	outcome	egger_intercept	se	pval
β-NGF	Stroke	0.0436829	0.0338294	0.325721
CTACK	Stroke	-0.00678508	0.00961091	0.49632
EOTAXIN	Stroke	-0.0039423	0.0102679	0.706072
bFGF	Stroke	-0.0285818	0.0137454	0.106098
GCSF	Stroke	-0.00538917	0.00733836	0.486581
GROα	Stroke	-0.00905996	0.00907416	0.344154
HGF	Stroke	-0.00652239	0.0164613	0.703738
IFN-γ	Stroke	-0.00599484	0.00908087	0.524064
IL-1β	Stroke	-0.0232889	0.0174258	0.313156
IL-1ra	Stroke	-0.0198598	0.0141343	0.20279
IL-2	Stroke	0.00364494	0.0117599	0.767083
IL-2ra	Stroke	0.013958	0.00954557	0.181815
IL-4	Stroke	-0.000271898	0.00666615	0.968196
IL-5	Stroke	0.0250314	0.0121484	0.0850008
IL-6	Stroke	0.020749	0.0121803	0.122676
IL-7	Stroke	0.0253059	0.0112128	0.0434543
IL-8	Stroke	0.00258328	0.0117146	0.83278
IL-9	Stroke	0.00449882	0.0186607	0.821343
IL-10	Stroke	0.00421131	0.00923198	0.655798
mIL-12p70	Stroke	-0.0053083	0.0112521	0.644367
IL13	Stroke	-0.00529629	0.00758322	0.498225
IL-16	Stroke	-0.00276228	0.0084896	0.753246
IL-17	Stroke	-0.0120619	0.0157445	0.47267
IL-18	Stroke	-0.000594089	0.00680325	0.931983
IP-10	Stroke	-0.0222534	0.0167328	0.220208
MCSF	Stroke	0.00113918	0.0119487	0.925928
MCP-1	Stroke	-0.0013308	0.0167991	0.93798
MCP-3	Stroke	0.0150231	0.0200996	0.496348
MIF	Stroke	0.000612773	0.0125192	0.962329
MIG	Stroke	0.0231235	0.0108251	0.0559824
MIP1α	Stroke	0.0209336	0.0314533	0.542117
MIP1β	Stroke	-0.00374945	0.00978781	0.706707
PDGFbb	Stroke	-0.00571522	0.00691458	0.424624
RANTES	Stroke	-0.00358642	0.0119751	0.7722
SCF	Stroke	-0.00650475	0.0102302	0.542638
SCGFβ	Stroke	0.00615397	0.00777075	0.44074
SDF1α	Stroke	0.00271733	0.0113113	0.818149
TNFα	Stroke	-0.00902385	0.0603281	0.905476
TNFβ	Stroke	-0.0148363	0.00957347	0.218979
TRAIL	Stroke	0.00156824	0.00727514	0.83295
VEGF	Stroke	0.00517792	0.00534921	0.35216
