# Supplementary material for: Inflammatory cytokines and stroke and its subtypes: a genetic correlation and two-sample Mendelian randomization study
Source: Front Mol Neurosci. 2023 Nov 28;16:1294450. doi: 10.3389/fnmol.2023.1294450 (PMC10713998; doi:10.3389/fnmol.2023.1294450)
Supplement: Supplementary file 3 [file Table_3.XLSX]

## Sheet: Sheet1
exposure	outcome	SNP	effect_allele.exposure	other_allele.exposure	effect_allele.outcome	other_allele.outcome	beta.exposure	beta.outcome	eaf.exposure	eaf.outcome	se.outcome	samplesize.outcome	pval.outcome	se.exposure	pval.exposure	R2	F
β-NGF	Ischemic stroke	rs28637706	T	G	T	G	-0.1554	0.0039	0.314	0.3946	0.0105	440328	0.7083	0.0261	2.717e-09	0.00983244	35.4305
β-NGF	Ischemic stroke	rs4767014	T	C	T	C	-0.1211	-0.0287	0.6731	0.7275	0.0117	440328	0.0144601	0.0264	4.518e-06	0.00585949	21.0299
β-NGF	Ischemic stroke	rs71641308	T	C	T	C	0.1969	0.028	0.0995	0.0752	0.0204	440328	0.1704	0.0429	4.424e-06	0.00586615	21.0539
β-NGF	Ischemic stroke	rs73472576	T	C	T	C	-0.1146	-0.0211	0.457	0.4113	0.0107	440328	0.0485903	0.0251	4.813e-06	0.0058053	20.8343
CTACK	Ischemic stroke	rs10854859	A	G	A	G	-0.1498	-0.0132	0.2464	0.2678	0.013	440328	0.3125	0.0293	3.049e-07	0.00707196	26.1247
CTACK	Ischemic stroke	rs116303454	A	G	A	G	0.3754	-0.0184	0.0218	0.0217	0.0409	440328	0.652001	0.081	3.579e-06	0.00581859	21.4675
CTACK	Ischemic stroke	rs116871507	A	T	A	T	-0.2086	0.0384	0.0791	0.0311	0.0328	440328	0.2409	0.0448	3.16e-06	0.00587284	21.6688
CTACK	Ischemic stroke	rs116943377	A	G	A	G	0.2878	0.0159	0.0394	0.0228	0.0366	440328	0.664599	0.0611	2.496e-06	0.00600918	22.1749
CTACK	Ischemic stroke	rs117932939	T	C	T	C	0.1969	0.0009	0.09	0.0819	0.0193	440328	0.9611	0.0422	3.089e-06	0.00589701	21.7585
CTACK	Ischemic stroke	rs118084576	A	G	A	G	0.5675	0.0254	0.0112	0.0145	0.0522	440328	0.626	0.1226	3.66e-06	0.00580439	21.4148
CTACK	Ischemic stroke	rs184329319	T	G	T	G	-0.3069	0.0733	0.035	0.0186	0.0459	440328	0.1101	0.0648	2.173e-06	0.00607479	22.4185
CTACK	Ischemic stroke	rs55764737	T	C	T	C	0.5424	0.0381	0.9846	0.9635	0.0288	440328	0.186	0.0967	2.012e-08	0.00849989	31.4449
CTACK	Ischemic stroke	rs57338032	A	G	A	G	0.1443	-0.0102	0.8287	0.834	0.0137	440328	0.4573	0.0316	4.831e-06	0.00564978	20.8412
CTACK	Ischemic stroke	rs57789542	T	C	T	C	-0.7687	0.0035	0.9951	0.9824	0.044	440328	0.9374	0.1659	3.575e-06	0.00581596	21.4578
CTACK	Ischemic stroke	rs60247384	T	C	T	C	0.1128	-0.0057	0.3512	0.2727	0.0113	440328	0.616401	0.0245	4.302e-06	0.00574273	21.186
CTACK	Ischemic stroke	rs76395525	A	G	A	G	0.5193	-0.0072	0.0118	0.0149	0.0473	440328	0.8791	0.1081	1.553e-06	0.0062488	23.0647
EOTAXIN	Ischemic stroke	rs11087905	A	C	A	C	0.0954	0.0012	0.3778	0.3538	0.0148	440328	0.937	0.0188	4.07e-07	0.00313158	25.7439
EOTAXIN	Ischemic stroke	rs112347425	T	C	T	C	0.1595	0.042	0.0978	0.1035	0.0189	440328	0.0259	0.0276	7.771e-09	0.00405772	33.3885
EOTAXIN	Ischemic stroke	rs11920996	T	C	T	C	0.2979	-0.0576	0.0512	0.0392	0.0301	440328	0.0556596	0.0377	2.919e-15	0.00755976	62.4241
EOTAXIN	Ischemic stroke	rs147287945	A	G	A	G	-0.1512	-0.0201	0.0741	0.0785	0.0206	440328	0.328	0.0313	1.356e-06	0.00283874	23.3297
EOTAXIN	Ischemic stroke	rs1677588	T	G	T	G	0.1181	0.0035	0.886	0.8703	0.0154	440328	0.8224	0.025	2.223e-06	0.00271509	22.3107
EOTAXIN	Ischemic stroke	rs2024050	A	G	A	G	0.164	0.0179	0.0739	0.1021	0.0178	440328	0.3164	0.0302	5.467e-08	0.00358475	29.4827
EOTAXIN	Ischemic stroke	rs2027855	T	C	T	C	0.0743	-0.0038	0.6153	0.663	0.0106	440328	0.722099	0.0162	4.272e-06	0.00255964	21.0301
EOTAXIN	Ischemic stroke	rs2040143	A	G	A	G	-0.0858	0.0002	0.7234	0.7369	0.0125	440328	0.9856	0.0178	1.333e-06	0.00282651	23.2289
EOTAXIN	Ischemic stroke	rs2229593	T	C	T	C	0.3647	0.0184	0.0387	0.0335	0.0298	440328	0.5382	0.0406	2.838e-19	0.00974788	80.6703
EOTAXIN	Ischemic stroke	rs2249581	T	C	T	C	-0.0899	-0.004	0.748	0.7351	0.0113	440328	0.724599	0.018	5.912e-07	0.00303389	24.9384
EOTAXIN	Ischemic stroke	rs5754733	A	C	A	C	-0.105	-0.001	0.8306	0.7657	0.0116	440328	0.9343	0.0213	8.196e-07	0.00295583	24.2948
EOTAXIN	Ischemic stroke	rs57723662	C	G	C	G	-0.0982	0.0192	0.1657	0.184	0.0128	440328	0.134	0.0213	3.878e-06	0.00258633	21.2499
EOTAXIN	Ischemic stroke	rs60075014	T	C	T	C	-0.1688	0.031	0.0604	0.08	0.0193	440328	0.1083	0.0356	2.078e-06	0.00273527	22.477
EOTAXIN	Ischemic stroke	rs7231030	A	C	A	C	0.0903	-0.0021	0.7919	0.7092	0.011	440328	0.8507	0.0193	2.709e-06	0.00266347	21.8854
EOTAXIN	Ischemic stroke	rs73072941	A	T	A	T	-0.1281	0.0182	0.1095	0.1171	0.0167	440328	0.2773	0.0263	1.113e-06	0.00288587	23.7181
EOTAXIN	Ischemic stroke	rs745331	A	G	A	G	-0.0821	0.0118	0.6825	0.6976	0.0113	440328	0.2962	0.0176	3.036e-06	0.00264761	21.7548
EOTAXIN	Ischemic stroke	rs75426604	A	C	A	C	-0.1371	-0.0004	0.0876	0.1299	0.0158	440328	0.9792	0.0291	2.397e-06	0.0027006	22.1913
EOTAXIN	Ischemic stroke	rs9317045	A	C	A	C	0.1172	0.0095	0.8615	0.8353	0.014	440328	0.4975	0.0236	6.954e-07	0.00299966	24.6561
bFGF	Ischemic stroke	rs13412535	A	G	A	G	-0.1129	0.0244	0.1856	0.2204	0.0134	440328	0.0683093	0.0224	4.763e-07	0.00332749	25.3967
bFGF	Ischemic stroke	rs147409637	T	C	T	C	0.201	0.0563	0.0369	0.018	0.0869	440328	0.516699	0.0431	3.077e-06	0.00285017	21.7432
bFGF	Ischemic stroke	rs17094040	T	C	T	C	0.1051	-0.0044	0.1522	0.1133	0.0159	440328	0.7845	0.0229	4.308e-06	0.00276062	21.0582
bFGF	Ischemic stroke	rs2849358	A	G	A	G	0.0911	-0.0121	0.2551	0.282	0.0119	440328	0.3071	0.0193	2.321e-06	0.00291961	22.2745
bFGF	Ischemic stroke	rs4795091	A	G	A	G	0.1239	0.0115	0.8926	0.8939	0.016	440328	0.4704	0.0266	3.055e-06	0.00284325	21.6903
bFGF	Ischemic stroke	rs76253061	T	C	T	C	-0.4811	-0.0778	0.9925	0.9843	0.0431	440328	0.0709202	0.1041	3.807e-06	0.00279914	21.3528
bFGF	Ischemic stroke	rs78873483	A	G	A	G	0.1286	-0.0047	0.1025	0.105	0.019	440328	0.8048	0.0282	4.98e-06	0.00272565	20.7907
GCSF	Ischemic stroke	rs10939033	A	G	A	G	-0.0775	0.009	0.6038	0.6096	0.0102	440328	0.3763	0.0163	2.074e-06	0.0028362	22.6005
GCSF	Ischemic stroke	rs117261691	T	C	T	C	0.1318	-0.0155	0.0894	0.0354	0.0348	440328	0.655901	0.0288	4.669e-06	0.00262812	20.9381
GCSF	Ischemic stroke	rs183023730	T	G	T	G	0.7898	-0.0307	0.0034	0.015	0.0476	440328	0.5191	0.1677	2.471e-06	0.00345156	22.1734
GCSF	Ischemic stroke	rs586802	A	G	A	G	0.0882	-0.0125	0.758	0.7334	0.0123	440328	0.3072	0.0187	2.398e-06	0.00279114	22.2405
GCSF	Ischemic stroke	rs6740648	T	C	T	C	0.0818	-0.0009	0.6752	0.7281	0.0119	440328	0.939	0.0172	1.9e-06	0.00283764	22.6121
GCSF	Ischemic stroke	rs74148555	T	C	T	C	-0.3771	-0.033	0.0144	0.0349	0.0362	440328	0.362	0.0753	5.591e-07	0.00314555	25.0734
GCSF	Ischemic stroke	rs76287671	T	C	T	C	0.0894	-0.0058	0.2333	0.1867	0.0134	440328	0.664599	0.0189	2.191e-06	0.0028072	22.3688
GCSF	Ischemic stroke	rs77318030	T	C	T	C	-0.2031	-0.0432	0.9563	0.9435	0.027	440328	0.1094	0.0427	2.017e-06	0.00283839	22.618
GCSF	Ischemic stroke	rs78523761	A	G	A	G	0.5374	0.0595	0.0077	0.0169	0.0422	440328	0.1583	0.1139	2.389e-06	0.00346409	22.2542
GROα	Ischemic stroke	rs114991247	T	C	T	C	-0.2202	-0.0145	0.9226	0.9616	0.0347	440328	0.677001	0.0463	1.971e-06	0.00634185	22.6062
GROα	Ischemic stroke	rs115214168	T	C	T	C	0.4528	-0.0331	0.0242	0.0262	0.0407	440328	0.4162	0.0828	4.479e-08	0.00836776	29.8887
GROα	Ischemic stroke	rs1361829	A	G	A	G	-0.1106	-0.0045	0.4293	0.4074	0.0101	440328	0.6582	0.0241	4.576e-06	0.00590757	21.049
GROα	Ischemic stroke	rs140734053	A	G	A	G	0.7333	-0.0144	0.0066	0.0215	0.0463	440328	0.756401	0.1545	2.069e-06	0.00631627	22.5144
GROα	Ischemic stroke	rs150194856	T	C	T	C	-0.4223	0.0154	0.0177	0.0338	0.0301	440328	0.6075	0.0914	3.857e-06	0.00598753	21.3356
GROα	Ischemic stroke	rs17171245	T	G	T	G	0.2446	0.0008	0.0536	0.0742	0.0195	440328	0.9656	0.053	3.932e-06	0.005974	21.2871
GROα	Ischemic stroke	rs185768063	A	G	A	G	0.4038	-0.1728	0.9735	0.9853	0.0827	440328	0.03661	0.076	1.055e-07	0.00790253	28.2137
GROα	Ischemic stroke	rs188345231	T	C	T	C	0.6177	0.0894	0.0102	0.0276	0.0416	440328	0.0315	0.1322	2.968e-06	0.00612254	21.8196
GROα	Ischemic stroke	rs3026943	A	C	A	C	-0.1246	0.0218	0.3311	0.4154	0.0102	440328	0.0336798	0.0256	1.084e-06	0.00664002	23.6761
GROα	Ischemic stroke	rs62024303	A	G	A	G	-0.3013	-0.0124	0.9617	0.9565	0.0303	440328	0.6827	0.066	4.908e-06	0.00584615	20.8288
GROα	Ischemic stroke	rs76215157	C	G	C	G	-0.7398	-0.0421	0.0074	0.0131	0.0623	440328	0.499001	0.1564	2.226e-06	0.00627376	22.362
GROα	Ischemic stroke	rs76390238	C	G	C	G	0.6223	-0.0151	0.0095	0.0166	0.0479	440328	0.7516	0.1352	4.141e-06	0.00594243	21.1739
HGF	Ischemic stroke	rs11060254	A	G	A	G	-0.0765	0.0099	0.3306	0.3331	0.0108	440328	0.3574	0.0166	3.974e-06	0.00254123	21.2326
HGF	Ischemic stroke	rs11129909	T	C	T	C	-0.0738	-0.0133	0.623	0.6107	0.0102	440328	0.1912	0.0161	4.457e-06	0.00251426	21.0066
HGF	Ischemic stroke	rs13412535	A	G	A	G	-0.1043	0.0244	0.1892	0.2204	0.0134	440328	0.0683093	0.0213	9.671e-07	0.00286817	23.9721
HGF	Ischemic stroke	rs2003620	T	C	T	C	0.2277	-0.0275	0.027	0.0567	0.0221	440328	0.2146	0.0487	2.978e-06	0.00261561	21.8557
HGF	Ischemic stroke	rs362307	T	C	T	C	0.1511	0.0625	0.0646	0.0794	0.0197	440328	0.00151401	0.0328	4.21e-06	0.00253933	21.2167
HGF	Ischemic stroke	rs4245058	T	C	T	C	-0.1552	-0.0298	0.0619	0.0872	0.0185	440328	0.1078	0.0331	2.683e-06	0.00263042	21.9798
HGF	Ischemic stroke	rs57146176	A	G	A	G	-0.0987	0.01	0.7998	0.7866	0.0193	440328	0.6027	0.0208	2.184e-06	0.00269388	22.5114
HGF	Ischemic stroke	rs5745687	T	C	T	C	-0.3008	-0.0225	0.0375	0.0657	0.0209	440328	0.2814	0.0404	9.922e-14	0.00660627	55.4228
HGF	Ischemic stroke	rs80051150	T	C	T	C	0.198	-0.0233	0.9595	0.9698	0.0345	440328	0.499401	0.0413	1.684e-06	0.00274965	22.9787
IFN-γ	Ischemic stroke	rs113399544	A	G	A	G	-0.0849	0.008	0.2768	0.2763	0.0113	440328	0.48	0.0183	3.323e-06	0.00277132	21.518
IFN-γ	Ischemic stroke	rs113600793	A	C	A	C	0.1871	-0.0153	0.0631	0.0651	0.0282	440328	0.5873	0.0371	4.426e-07	0.00327306	25.4266
IFN-γ	Ischemic stroke	rs115729819	A	G	A	G	0.2511	-0.0436	0.9716	0.9814	0.0514	440328	0.3962	0.0514	1.045e-06	0.00307192	23.8592
IFN-γ	Ischemic stroke	rs117046255	T	C	T	C	-0.0968	0.0143	0.1922	0.1144	0.016	440328	0.3687	0.0207	2.787e-06	0.00281556	21.8624
IFN-γ	Ischemic stroke	rs11843756	T	G	T	G	0.1812	-0.0121	0.9542	0.969	0.0299	440328	0.6854	0.0391	3.622e-06	0.00276528	21.4709
IFN-γ	Ischemic stroke	rs12420286	T	C	T	C	0.2357	-0.0135	0.9699	0.9554	0.0265	440328	0.611999	0.05	2.452e-06	0.00286097	22.2161
IFN-γ	Ischemic stroke	rs147378920	A	G	A	G	-0.384	0.0083	0.9871	0.9837	0.0557	440328	0.8812	0.0751	3.195e-07	0.00336432	26.1379
IFN-γ	Ischemic stroke	rs1867282	T	C	T	C	0.0781	-0.0067	0.4154	0.3089	0.0108	440328	0.5329	0.0166	2.478e-06	0.00284987	22.1296
IFN-γ	Ischemic stroke	rs2073438	A	G	A	G	0.092	-0.0045	0.2506	0.283	0.0111	440328	0.681999	0.0188	9.551e-07	0.00308246	23.9413
IFN-γ	Ischemic stroke	rs7088799	T	G	T	G	-0.0805	0.0026	0.6182	0.5723	0.01	440328	0.7965	0.0166	1.274e-06	0.00302717	23.5106
IFN-γ	Ischemic stroke	rs73479333	C	G	C	G	-0.1123	0.0278	0.1354	0.0937	0.0177	440328	0.1159	0.024	2.816e-06	0.00281896	21.8889
IFN-γ	Ischemic stroke	rs74148555	T	C	T	C	-0.3771	-0.033	0.0144	0.0349	0.0362	440328	0.362	0.077	9.858e-07	0.00308722	23.9784
IL-1β	Ischemic stroke	rs115242021	A	C	A	C	0.2795	0.0169	0.0601	0.0787	0.0225	440328	0.4533	0.0553	4.252e-07	0.00757228	25.5302
IL-1β	Ischemic stroke	rs143319329	T	C	T	C	0.4357	0.0719	0.0209	0.0324	0.0334	440328	0.0315101	0.093	2.835e-06	0.00651307	21.9356
IL-1β	Ischemic stroke	rs4786740	A	C	A	C	0.1264	-0.0027	0.3913	0.4322	0.011	440328	0.8067	0.0265	1.82e-06	0.00674956	22.7375
IL-1β	Ischemic stroke	rs61335305	A	C	A	C	0.4333	0.0625	0.0189	0.0169	0.0456	440328	0.1702	0.0928	3.015e-06	0.0064696	21.7882
IL-1ra	Ischemic stroke	rs1054402	T	C	T	C	0.1325	-0.0158	0.2506	0.2568	0.0114	440328	0.1659	0.0269	8.201e-07	0.00655507	24.2488
IL-1ra	Ischemic stroke	rs117181659	A	G	A	G	-0.2204	-0.0366	0.064	0.0421	0.0296	440328	0.2165	0.0478	3.92e-06	0.0057487	21.2486
IL-1ra	Ischemic stroke	rs11869294	C	G	C	G	-0.2286	0.0698	0.9205	0.9636	0.0387	440328	0.0712902	0.047	1.128e-06	0.00639261	23.644
IL-1ra	Ischemic stroke	rs13343438	A	G	A	G	0.2771	0.0334	0.0434	0.063	0.0241	440328	0.166	0.0607	4.973e-06	0.0056357	20.8286
IL-1ra	Ischemic stroke	rs35590641	C	G	C	G	-0.1167	-0.0087	0.3321	0.3625	0.0103	440328	0.4019	0.025	3.041e-06	0.00589118	21.7784
IL-1ra	Ischemic stroke	rs56134659	A	G	A	G	-0.1109	0.0006	0.4835	0.5886	0.0113	440328	0.9589	0.0236	2.564e-06	0.0059696	22.07
IL-1ra	Ischemic stroke	rs61335305	A	C	A	C	0.4315	0.0625	0.0182	0.0169	0.0456	440328	0.1702	0.0904	1.812e-06	0.00615812	22.7713
IL-1ra	Ischemic stroke	rs6699436	A	G	A	G	-0.1858	-0.0078	0.0995	0.1347	0.0151	440328	0.6052	0.0404	4.365e-06	0.00571932	21.1394
IL-1ra	Ischemic stroke	rs9985296	T	C	T	C	0.1053	-0.0088	0.4758	0.384	0.0102	440328	0.3864	0.0231	4.952e-06	0.00561942	20.7681
IL-2	Ischemic stroke	rs13412535	A	G	A	G	0.174	0.0244	0.1886	0.2204	0.0134	440328	0.0683093	0.0331	1.447e-07	0.00780259	27.6182
IL-2	Ischemic stroke	rs16836080	A	G	A	G	0.1158	-0.0129	0.3355	0.2838	0.0111	440328	0.2439	0.0253	4.841e-06	0.00592643	20.9377
IL-2	Ischemic stroke	rs2690020	A	G	A	G	0.1158	0.0139	0.5177	0.5778	0.0104	440328	0.1795	0.0245	2.273e-06	0.00631729	22.3274
IL-2	Ischemic stroke	rs4479767	A	G	A	G	0.1821	0.0026	0.8977	0.9242	0.0189	440328	0.8922	0.0392	3.444e-06	0.00610361	21.5675
IL-2	Ischemic stroke	rs4634519	A	G	A	G	-0.1249	-0.011	0.7379	0.7129	0.0109	440328	0.3144	0.0268	3.18e-06	0.00614296	21.7074
IL-2	Ischemic stroke	rs61335305	A	C	A	C	0.4439	0.0625	0.0184	0.0169	0.0456	440328	0.1702	0.0913	1.157e-06	0.00668213	23.6255
IL-2	Ischemic stroke	rs62124990	T	G	T	G	-0.7013	0.0448	0.0083	0.0219	0.0368	440328	0.2234	0.149	2.502e-06	0.00626475	22.1405
IL-2	Ischemic stroke	rs7615304	A	G	A	G	-0.1139	0.0206	0.4531	0.3616	0.0102	440328	0.0435502	0.024	2.161e-06	0.00636867	22.5101
IL-2ra	Ischemic stroke	rs11241559	T	G	T	G	-0.124	0.0016	0.2643	0.2389	0.0121	440328	0.8942	0.0264	2.75e-06	0.00590186	22.0497
IL-2ra	Ischemic stroke	rs115360066	A	G	A	G	0.1776	-0.002	0.8882	0.882	0.0172	440328	0.9071	0.0377	2.418e-06	0.00593665	22.1804
IL-2ra	Ischemic stroke	rs117244812	A	G	A	G	-0.7187	0.0437	0.0079	0.0121	0.0712	440328	0.539	0.1493	1.474e-06	0.00619727	23.1602
IL-2ra	Ischemic stroke	rs12789243	T	C	T	C	0.1263	0.021	0.7571	0.8035	0.0125	440328	0.0937001	0.0276	4.608e-06	0.00560367	20.9293
IL-2ra	Ischemic stroke	rs17147986	A	C	A	C	-0.2976	0.0123	0.1402	0.1754	0.0131	440328	0.3479	0.0337	1.069e-18	0.0205547	77.9421
IL-2ra	Ischemic stroke	rs17624670	A	G	A	G	-0.125	0.0079	0.2531	0.2012	0.0125	440328	0.525801	0.0273	4.639e-06	0.00561017	20.9537
IL-2ra	Ischemic stroke	rs34037190	A	G	A	G	0.4784	-0.0051	0.0217	0.0331	0.0386	440328	0.8947	0.0935	3.134e-07	0.00699575	26.1653
IL-2ra	Ischemic stroke	rs56213152	T	C	T	C	0.1269	0.0109	0.7688	0.7646	0.0122	440328	0.3686	0.0271	2.937e-06	0.00586616	21.9155
IL-2ra	Ischemic stroke	rs9423654	C	G	C	G	-0.135	0.0223	0.6609	0.6449	0.0191	440328	0.2427	0.0283	1.803e-06	0.0060865	22.7437
IL-4	Ischemic stroke	rs116705532	T	G	T	G	-0.4675	0.0659	0.9925	0.9789	0.0467	440328	0.1586	0.0978	1.727e-06	0.00278969	22.8444
IL-4	Ischemic stroke	rs12238729	T	C	T	C	0.5271	-0.0075	0.0162	0.0372	0.0408	440328	0.8539	0.1096	1.505e-06	0.00645689	23.1164
IL-4	Ischemic stroke	rs12640583	T	G	T	G	-0.1104	0.0098	0.1631	0.1668	0.0135	440328	0.467599	0.0214	2.451e-07	0.00324775	26.6075
IL-4	Ischemic stroke	rs17713451	A	G	A	G	0.1255	-0.0187	0.1149	0.1477	0.0144	440328	0.196	0.0252	6.41e-07	0.00302729	24.7959
IL-4	Ischemic stroke	rs1867282	T	C	T	C	0.0808	-0.0067	0.4148	0.3089	0.0108	440328	0.5329	0.0162	5.822e-07	0.00303638	24.8706
IL-4	Ischemic stroke	rs2073438	A	G	A	G	0.0847	-0.0045	0.2513	0.283	0.0111	440328	0.681999	0.0183	3.725e-06	0.00261584	21.417
IL-4	Ischemic stroke	rs2346020	A	G	A	G	0.079	0.001	0.6795	0.671	0.0106	440328	0.9224	0.0169	2.843e-06	0.00266812	21.8461
IL-4	Ischemic stroke	rs2708586	T	C	T	C	-0.0767	-0.003	0.3411	0.209	0.0122	440328	0.8069	0.0166	3.588e-06	0.0026069	21.3436
IL-4	Ischemic stroke	rs56408830	A	G	A	G	-0.1794	0.0017	0.0537	0.0265	0.0432	440328	0.968	0.0365	9.075e-07	0.00294891	24.152
IL-4	Ischemic stroke	rs7613691	A	G	A	G	0.1787	-0.0206	0.9482	0.9375	0.0217	440328	0.3409	0.0382	2.962e-06	0.00267205	21.8784
IL-4	Ischemic stroke	rs79597994	T	C	T	C	-0.5855	0.0535	0.0049	0.0277	0.0352	440328	0.1287	0.1271	4.056e-06	0.00259131	21.2157
IL-4	Ischemic stroke	rs9506111	A	G	A	G	-0.1446	0.0334	0.9326	0.9404	0.0218	440328	0.125	0.0314	4.081e-06	0.00258962	21.2017
IL-4	Ischemic stroke	rs9941733	A	G	A	G	0.1156	-0.0156	0.8355	0.8334	0.0158	440328	0.3226	0.0229	4.331e-07	0.00311011	25.4764
IL-5	Ischemic stroke	rs10178043	T	G	T	G	0.2579	0.0071	0.949	0.9318	0.0202	440328	0.723099	0.0553	3.126e-06	0.00635073	21.7369
IL-5	Ischemic stroke	rs148634917	A	G	A	G	-0.517	0.0259	0.986	0.9783	0.0418	440328	0.535601	0.1087	1.974e-06	0.00660363	22.6082
IL-5	Ischemic stroke	rs28793375	T	C	T	C	0.1697	0.0075	0.1298	0.1432	0.0143	440328	0.5987	0.0362	2.746e-06	0.00641636	21.963
IL-5	Ischemic stroke	rs72831687	A	G	A	G	-0.5337	0.0387	0.0137	0.0139	0.0579	440328	0.5037	0.1104	1.324e-06	0.00682059	23.3561
IL-5	Ischemic stroke	rs73040118	T	C	T	C	0.2294	0.0144	0.9285	0.9097	0.0216	440328	0.5051	0.049	2.903e-06	0.00639948	21.9048
IL-5	Ischemic stroke	rs74811276	A	G	A	G	0.217	-0.0122	0.0761	0.0683	0.0221	440328	0.578801	0.0471	4.082e-06	0.00619891	21.214
IL-5	Ischemic stroke	rs7739450	A	G	A	G	-0.1295	-0.0065	0.5158	0.4745	0.0105	440328	0.5376	0.0256	4.05e-07	0.00746353	25.5743
IL-5	Ischemic stroke	rs9309063	T	G	T	G	-0.1119	-0.0261	0.4763	0.4029	0.0102	440328	0.0104901	0.0245	4.866e-06	0.00609273	20.8484
IL-6	Ischemic stroke	rs10910395	A	T	A	T	-0.108	0.0228	0.8729	0.9156	0.0189	440328	0.2273	0.0235	4.348e-06	0.00255883	21.1157
IL-6	Ischemic stroke	rs10982193	A	G	A	G	-0.0793	-0.0105	0.2822	0.2266	0.0118	440328	0.3738	0.0174	4.816e-06	0.00251649	20.7655
IL-6	Ischemic stroke	rs113098456	A	G	A	G	-0.1553	0.0114	0.0725	0.0911	0.0231	440328	0.6209	0.0339	4.641e-06	0.00254261	20.9816
IL-6	Ischemic stroke	rs113600793	A	C	A	C	0.1736	-0.0153	0.0623	0.0651	0.0282	440328	0.5873	0.0359	1.291e-06	0.00283218	23.3779
IL-6	Ischemic stroke	rs114373846	T	C	T	C	0.4196	0.0273	0.0085	0.0173	0.0418	440328	0.5144	0.0905	3.568e-06	0.00260425	21.4916
IL-6	Ischemic stroke	rs11732981	A	C	A	C	0.0722	0.0092	0.5119	0.5236	0.0101	440328	0.3635	0.0156	3.793e-06	0.00259501	21.4151
IL-6	Ischemic stroke	rs1333040	T	C	T	C	0.0747	0.0439	0.4508	0.5689	0.0102	440328	1.67001e-05	0.0157	1.993e-06	0.00274215	22.6327
IL-6	Ischemic stroke	rs13412535	A	G	A	G	-0.1186	0.0244	0.189	0.2204	0.0134	440328	0.0683093	0.0214	3.141e-08	0.00371678	30.7069
IL-6	Ischemic stroke	rs4684700	T	C	T	C	-0.0747	-0.0072	0.5142	0.5154	0.0104	440328	0.4901	0.0162	3.912e-06	0.00257592	21.2572
IL-6	Ischemic stroke	rs73273528	T	C	T	C	0.268	-0.0003	0.0211	0.0426	0.0264	440328	0.9894	0.0553	1.25e-06	0.00284462	23.4808
IL-6	Ischemic stroke	rs76856708	T	C	T	C	0.336	-0.0159	0.9856	0.9577	0.0284	440328	0.5764	0.0697	1.427e-06	0.00281469	23.2331
IL-7	Ischemic stroke	rs115215018	T	C	T	C	0.5985	-0.0448	0.0101	0.0207	0.0482	440328	0.3521	0.1308	4.755e-06	0.00603554	20.9248
IL-7	Ischemic stroke	rs117509142	T	C	T	C	-0.3213	0.048	0.9569	0.9469	0.0298	440328	0.1065	0.0684	2.599e-06	0.00635875	22.0525
IL-7	Ischemic stroke	rs11757972	T	C	T	C	0.121	0.019	0.4776	0.5723	0.0113	440328	0.0915293	0.0257	2.529e-06	0.00638784	22.154
IL-7	Ischemic stroke	rs1374279	A	T	A	T	0.1625	0.0013	0.143	0.1213	0.0153	440328	0.9339	0.0347	2.792e-06	0.00632014	21.9177
IL-7	Ischemic stroke	rs142397827	A	C	A	C	0.4592	0.0053	0.0178	0.0272	0.039	440328	0.8921	0.0994	3.822e-06	0.00615154	21.3294
IL-7	Ischemic stroke	rs17091524	T	C	T	C	0.5092	-0.0116	0.9849	0.9724	0.0363	440328	0.7484	0.1015	5.244e-07	0.00724634	25.1532
IL-7	Ischemic stroke	rs2006957	T	C	T	C	0.2557	-0.0015	0.3355	0.3127	0.0113	440328	0.8942	0.0262	1.434e-22	0.0268817	95.1934
IL-7	Ischemic stroke	rs218238	A	T	A	T	0.1319	0.0282	0.7729	0.7749	0.0121	440328	0.0197102	0.0284	3.277e-06	0.00621695	21.5576
IL-7	Ischemic stroke	rs28793375	T	C	T	C	0.1644	0.0075	0.1305	0.1432	0.0143	440328	0.5987	0.036	4.866e-06	0.00601191	20.8423
IL-7	Ischemic stroke	rs62006410	T	C	T	C	-0.1492	0.0021	0.245	0.2427	0.0146	440328	0.8884	0.0302	7.588e-07	0.00702899	24.3934
IL-7	Ischemic stroke	rs7155170	A	T	A	T	-0.1236	-0.0053	0.2744	0.3116	0.0108	440328	0.6277	0.027	4.787e-06	0.00604102	20.9439
IL-7	Ischemic stroke	rs77318030	T	C	T	C	-0.2966	-0.0432	0.9574	0.9435	0.027	440328	0.1094	0.0631	2.639e-06	0.00636711	22.0817
IL-7	Ischemic stroke	rs77981494	T	C	T	C	-0.5201	-0.0228	0.984	0.9758	0.0406	440328	0.5736	0.1055	8.225e-07	0.00699924	24.2894
IL-7	Ischemic stroke	rs78346957	A	G	A	G	0.4632	-0.0118	0.0161	0.0253	0.0405	440328	0.7701	0.1008	4.3e-06	0.00608691	21.104
IL-8	Ischemic stroke	rs113487695	A	C	A	C	-0.6129	0.0326	0.9914	0.9571	0.0279	440328	0.2426	0.1292	2.092e-06	0.00627281	22.4911
IL-8	Ischemic stroke	rs116726256	T	C	T	C	-0.2247	0.0666	0.9343	0.9766	0.0384	440328	0.0827694	0.0489	4.261e-06	0.00588795	21.103
IL-8	Ischemic stroke	rs12075	A	G	A	G	0.1148	0.0061	0.5353	0.5786	0.0103	440328	0.553701	0.0235	9.969e-07	0.00664953	23.8509
IL-8	Ischemic stroke	rs12912642	A	G	A	G	0.1168	0.0155	0.3302	0.3663	0.0108	440328	0.1516	0.0251	3.212e-06	0.00603738	21.6419
IL-8	Ischemic stroke	rs183628733	T	C	T	C	0.6547	0.0391	0.9917	0.9802	0.0481	440328	0.416	0.1417	3.821e-06	0.00595241	21.3354
IL-8	Ischemic stroke	rs2673604	A	C	A	C	-0.118	0.0093	0.6829	0.712	0.0111	440328	0.4009	0.0254	3.289e-06	0.0060175	21.5701
IL-8	Ischemic stroke	rs3786107	A	G	A	G	0.2463	-0.0237	0.9287	0.9426	0.0279	440328	0.3966	0.0517	1.935e-06	0.00632604	22.6832
IL-8	Ischemic stroke	rs75840288	A	C	A	C	0.5125	0.0139	0.9839	0.9636	0.0335	440328	0.677699	0.1121	4.846e-06	0.00582879	20.8897
IL-9	Ischemic stroke	rs117807175	C	G	C	G	-0.5225	-0.011	0.0121	0.0245	0.0353	440328	0.755499	0.1106	2.327e-06	0.00603963	22.3062
IL-9	Ischemic stroke	rs1259728	A	G	A	G	-0.2381	-0.0103	0.0554	0.103	0.0163	440328	0.5301	0.0507	2.599e-06	0.00596873	22.0428
IL-9	Ischemic stroke	rs3736858	C	G	C	G	-0.1351	-0.006	0.7976	0.8385	0.0135	440328	0.6576	0.0291	3.373e-06	0.00583395	21.5421
IL-9	Ischemic stroke	rs41294750	T	C	T	C	0.3442	-0.0002	0.0308	0.0286	0.0358	440328	0.9947	0.0736	2.916e-06	0.00591925	21.859
IL-9	Ischemic stroke	rs4880409	T	C	T	C	-0.3552	0.0014	0.9664	0.9426	0.0329	440328	0.9648	0.0716	6.952e-07	0.00665578	24.5971
IL-9	Ischemic stroke	rs73443903	A	C	A	C	0.2162	-0.0172	0.0685	0.0873	0.018	440328	0.3395	0.046	2.569e-06	0.0059782	22.078
IL-10	Ischemic stroke	rs10457128	A	G	A	G	-0.0854	-0.0068	0.639	0.6238	0.0106	440328	0.522001	0.0172	6.956e-07	0.00318151	24.646
IL-10	Ischemic stroke	rs10493718	A	C	A	C	-0.1081	-0.0091	0.1603	0.2431	0.0118	440328	0.4408	0.0222	1.068e-06	0.00306036	23.7046
IL-10	Ischemic stroke	rs13412535	A	G	A	G	-0.1347	0.0244	0.1856	0.2204	0.0134	440328	0.0683093	0.0224	1.798e-09	0.00465981	36.1515
IL-10	Ischemic stroke	rs1530455	T	C	T	C	0.082	0.0136	0.3523	0.3984	0.0114	440328	0.2332	0.0174	2.527e-06	0.00286708	22.2033
IL-10	Ischemic stroke	rs2086656	T	C	T	C	-0.08	-0.0118	0.6621	0.7086	0.0111	440328	0.2867	0.017	2.589e-06	0.00285888	22.1396
IL-10	Ischemic stroke	rs3002131	C	G	C	G	0.1191	-0.0082	0.1195	0.12	0.0175	440328	0.6401	0.026	4.592e-06	0.0027093	20.978
IL-10	Ischemic stroke	rs3025021	T	C	T	C	0.0913	-0.0033	0.3459	0.3393	0.0135	440328	0.8041	0.0194	2.609e-06	0.00285925	22.1424
IL-10	Ischemic stroke	rs339203	T	C	T	C	0.0954	0.0473	0.8359	0.9416	0.0524	440328	0.3673	0.0203	2.754e-06	0.00385428	22.0776
IL-10	Ischemic stroke	rs383684	A	G	A	G	0.092	0.015	0.7555	0.1132	0.016	440328	0.3494	0.0197	3.168e-06	0.00281564	21.8037
IL-10	Ischemic stroke	rs4741748	A	G	A	G	-0.0788	-0.0096	0.6081	0.5602	0.0104	440328	0.3562	0.0169	3.202e-06	0.00280683	21.7353
IL-10	Ischemic stroke	rs6054847	T	C	T	C	0.0971	0.0006	0.8091	0.7795	0.0128	440328	0.9608	0.0207	2.752e-06	0.00284067	21.9981
IL-10	Ischemic stroke	rs6680918	T	C	T	C	-0.1202	-0.0073	0.8791	0.9176	0.0193	440328	0.7063	0.025	1.591e-06	0.00298393	23.1109
IL-10	Ischemic stroke	rs7088799	T	G	T	G	-0.0815	0.0026	0.6191	0.5723	0.01	440328	0.7965	0.0166	9.352e-07	0.00311103	24.0983
IL-10	Ischemic stroke	rs73192842	A	G	A	G	0.0949	0.0062	0.1911	0.2147	0.0122	440328	0.611399	0.0206	4.031e-06	0.00274009	21.2171
IL-10	Ischemic stroke	rs7747448	A	G	A	G	-0.1061	-0.0128	0.2594	0.2874	0.0113	440328	0.2578	0.0189	1.998e-08	0.00406347	31.5061
IL-10	Ischemic stroke	rs9472173	T	C	T	C	-0.2004	-0.0117	0.4627	0.4922	0.0104	440328	0.262	0.0174	1.256e-30	0.0168834	132.613
IL-12p70	Ischemic stroke	rs113600793	A	C	A	C	0.1832	-0.0153	0.0623	0.0651	0.0282	440328	0.5873	0.0359	3.351e-07	0.00312244	26.035
IL-12p70	Ischemic stroke	rs12969892	T	C	T	C	0.1227	0.0017	0.9031	0.8991	0.0169	440328	0.9208	0.0267	4.194e-06	0.0025337	21.1136
IL-12p70	Ischemic stroke	rs2123852	T	C	T	C	0.0942	0.0352	0.2039	0.1585	0.0161	440328	0.0285397	0.0204	3.73e-06	0.00255811	21.3175
IL-12p70	Ischemic stroke	rs2495005	A	G	A	G	-0.075	-0.0045	0.4416	0.4046	0.0106	440328	0.674899	0.0159	2.222e-06	0.00266906	22.2446
IL-12p70	Ischemic stroke	rs273702	A	G	A	G	-0.127	-0.0042	0.9015	0.8753	0.0165	440328	0.8005	0.027	2.522e-06	0.00265409	22.1195
IL-12p70	Ischemic stroke	rs282258	T	C	T	C	0.0726	0.0048	0.4279	0.4322	0.0103	440328	0.6384	0.0156	3.282e-06	0.00259827	21.6531
IL-12p70	Ischemic stroke	rs34322762	T	C	T	C	0.0953	0.0008	0.648	0.6411	0.0138	440328	0.9512	0.0199	1.708e-06	0.00362998	22.9267
IL-12p70	Ischemic stroke	rs34826779	T	G	T	G	-0.0884	-0.014	0.2157	0.2534	0.0114	440328	0.2198	0.019	3.327e-06	0.00259692	21.6418
IL-12p70	Ischemic stroke	rs41282644	A	G	A	G	0.1401	0.0472	0.0849	0.0521	0.0301	440328	0.1173	0.0303	3.737e-06	0.00256487	21.374
IL-12p70	Ischemic stroke	rs4530855	T	G	T	G	0.0861	0.0057	0.6927	0.6732	0.0123	440328	0.6428	0.0184	2.872e-06	0.00262675	21.891
IL-12p70	Ischemic stroke	rs4741748	A	G	A	G	-0.0799	-0.0096	0.6076	0.5602	0.0104	440328	0.3562	0.0163	9.162e-07	0.00288174	24.0223
IL-12p70	Ischemic stroke	rs6532374	T	C	T	C	-0.1033	0.0023	0.8525	0.8068	0.0131	440328	0.8632	0.0226	4.613e-06	0.00250659	20.8872
IL-12p70	Ischemic stroke	rs7754905	A	G	A	G	-0.1005	-0.0071	0.7707	0.7546	0.0123	440328	0.560899	0.019	1.14e-07	0.00335394	27.9718
IL-12p70	Ischemic stroke	rs782111	A	C	A	C	-0.0765	0.0067	0.5292	0.4551	0.0101	440328	0.5034	0.0156	9.247e-07	0.00288409	24.0419
IL-12p70	Ischemic stroke	rs865585	A	C	A	C	-0.1654	-0.0206	0.8484	0.7841	0.0124	440328	0.0973599	0.0237	2.732e-12	0.00582408	48.6934
IL-12p70	Ischemic stroke	rs9381249	T	C	T	C	-0.1788	0.0753	0.9466	0.9733	0.0667	440328	0.2586	0.0367	1.125e-06	0.00284679	23.73
IL-13	Ischemic stroke	rs10995604	A	G	A	G	-0.1571	0.0272	0.8587	0.8123	0.0132	440328	0.0391697	0.0343	4.482e-06	0.00579987	20.9663
IL-13	Ischemic stroke	rs117795020	A	G	A	G	-0.3584	-0.0032	0.0304	0.0171	0.05	440328	0.9492	0.0716	5.479e-07	0.0069195	25.042
IL-13	Ischemic stroke	rs12623722	A	G	A	G	-0.1189	-0.0137	0.3054	0.2838	0.0112	440328	0.219	0.0257	3.614e-06	0.00591698	21.3922
IL-13	Ischemic stroke	rs138854806	A	G	A	G	-0.4204	-0.0573	0.0247	0.0178	0.0566	440328	0.3114	0.0839	5.449e-07	0.00693362	25.0934
IL-13	Ischemic stroke	rs139083458	T	C	T	C	0.9995	0.0429	0.0034	0.0169	0.0491	440328	0.3818	0.211	2.165e-06	0.00620125	22.4264
IL-13	Ischemic stroke	rs147747784	C	G	C	G	0.369	0.0079	0.0285	0.0409	0.0353	440328	0.8227	0.0765	1.435e-06	0.00642849	23.2535
IL-13	Ischemic stroke	rs150836197	T	C	T	C	0.3283	-0.0032	0.0367	0.0219	0.0754	440328	0.9663	0.0713	4.136e-06	0.00586125	21.1895
IL-13	Ischemic stroke	rs27949	T	C	T	C	-0.1144	0.0032	0.667	0.6679	0.0107	440328	0.767499	0.025	4.827e-06	0.00578936	20.9281
IL-13	Ischemic stroke	rs28442067	A	G	A	G	-0.1379	-0.0134	0.7832	0.7496	0.0115	440328	0.2418	0.0286	1.413e-06	0.00642359	23.2357
IL-13	Ischemic stroke	rs7073807	T	C	T	C	0.1618	0.0144	0.1351	0.1211	0.0161	440328	0.3717	0.0354	4.77e-06	0.00577584	20.879
IL-13	Ischemic stroke	rs75383097	C	G	C	G	-0.5369	-0.0582	0.0132	0.0129	0.0576	440328	0.3129	0.116	3.702e-06	0.00592204	21.4106
IL-13	Ischemic stroke	rs76339001	A	T	A	T	-0.4375	-0.026	0.9767	0.9746	0.0393	440328	0.508401	0.0886	7.915e-07	0.00673495	24.3695
IL-13	Ischemic stroke	rs76975337	T	C	T	C	-0.1211	0.0055	0.7286	0.7292	0.0116	440328	0.6349	0.0265	4.921e-06	0.0057738	20.8716
IL-13	Ischemic stroke	rs77955971	A	C	A	C	0.4408	0.0512	0.0247	0.0285	0.0356	440328	0.151	0.0868	3.756e-07	0.00712066	25.7752
IL-16	Ischemic stroke	rs117217798	T	C	T	C	-0.2064	-0.0063	0.0889	0.0755	0.0202	440328	0.757	0.044	2.772e-06	0.00621073	21.9921
IL-16	Ischemic stroke	rs12577604	T	C	T	C	0.4335	0.0741	0.9818	0.9836	0.0452	440328	0.1016	0.0941	4.083e-06	0.00599133	21.2106
IL-16	Ischemic stroke	rs142034902	A	G	A	G	-0.4367	0.0028	0.9827	0.9753	0.0403	440328	0.9438	0.0925	2.327e-06	0.00629037	22.2759
IL-16	Ischemic stroke	rs142332135	A	G	A	G	-0.7646	0.006	0.0164	0.0363	0.0379	440328	0.8738	0.1082	1.581e-12	0.013984	49.9077
IL-16	Ischemic stroke	rs144691581	A	G	A	G	0.4929	-0.0174	0.0197	0.0136	0.067	440328	0.7955	0.0958	2.668e-07	0.00746221	26.457
IL-16	Ischemic stroke	rs35834666	T	C	T	C	-0.1729	0.0129	0.8596	0.877	0.0153	440328	0.3968	0.0348	6.57e-07	0.00696196	24.6709
IL-16	Ischemic stroke	rs4778640	A	G	A	G	0.7189	-0.0171	0.9848	0.9661	0.0317	440328	0.589899	0.0983	2.552e-13	0.0149629	53.4544
IL-16	Ischemic stroke	rs4976691	C	G	C	G	0.1254	-0.0007	0.3268	0.3582	0.0112	440328	0.9526	0.026	1.473e-06	0.0065633	23.2489
IL-16	Ischemic stroke	rs7097884	T	C	T	C	-0.1193	0.0024	0.5647	0.5196	0.0102	440328	0.8114	0.0243	8.809e-07	0.00679891	24.0892
IL-16	Ischemic stroke	rs78042619	A	G	A	G	0.55	-0.0125	0.9883	0.9612	0.0275	440328	0.6501	0.1158	2.023e-06	0.00636603	22.5456
IL-17	Ischemic stroke	rs11985957	A	G	A	G	0.1511	-0.0065	0.0642	0.079	0.0194	440328	0.7392	0.0329	4.363e-06	0.00269555	21.0875
IL-17	Ischemic stroke	rs12735700	T	G	T	G	-0.0943	-0.001	0.1925	0.2377	0.0121	440328	0.934	0.0206	4.5e-06	0.00267798	20.9497
IL-17	Ischemic stroke	rs145006174	C	G	C	G	-0.2266	0.0078	0.0304	0.0688	0.0209	440328	0.710101	0.0473	1.645e-06	0.00293228	22.9449
IL-17	Ischemic stroke	rs17282552	T	C	T	C	-0.2026	0.0878	0.952	0.9643	0.0328	440328	0.00750793	0.0403	4.876e-07	0.0032281	25.2672
IL-17	Ischemic stroke	rs3792369	A	G	A	G	0.0941	0.0098	0.376	0.3948	0.0102	440328	0.3358	0.0166	1.46e-08	0.00410073	32.1256
IL-17	Ischemic stroke	rs61990749	C	G	C	G	0.1124	-0.0086	0.1533	0.1195	0.0157	440328	0.584	0.0226	6.569e-07	0.00315954	24.7289
IL-17	Ischemic stroke	rs78296352	T	G	T	G	0.2949	0.0357	0.0186	0.0363	0.0329	440328	0.2776	0.0645	4.809e-06	0.00267147	20.8987
IL-17	Ischemic stroke	rs9519328	A	G	A	G	0.5256	0.116	0.9845	0.9827	0.0553	440328	0.0358096	0.1101	1.79e-06	0.00636795	22.7767
IL-18	Ischemic stroke	rs10409850	A	G	A	G	0.1791	0.0017	0.8704	0.8832	0.0163	440328	0.9158	0.0347	2.44e-07	0.00719678	26.6254
IL-18	Ischemic stroke	rs11214093	T	C	T	C	0.1143	-0.0077	0.4718	0.4286	0.0104	440328	0.4615	0.0238	1.544e-06	0.00623683	23.0517
IL-18	Ischemic stroke	rs117266781	T	C	T	C	0.7051	-0.0187	0.0073	0.0161	0.0588	440328	0.751	0.1436	9.176e-07	0.00651771	24.0966
IL-18	Ischemic stroke	rs117371668	T	G	T	G	0.3712	0.0328	0.0254	0.0452	0.0304	440328	0.2807	0.0799	3.357e-06	0.00583878	21.5718
IL-18	Ischemic stroke	rs139468359	T	C	T	C	0.5101	0.0123	0.9866	0.9847	0.0539	440328	0.819	0.1088	2.737e-06	0.00594574	21.9693
IL-18	Ischemic stroke	rs1979967	T	C	T	C	0.14	-0.0186	0.2157	0.2336	0.0117	440328	0.1108	0.0285	8.719e-07	0.00652329	24.1174
IL-18	Ischemic stroke	rs4952239	A	T	A	T	-0.1156	-0.0203	0.3555	0.3295	0.0113	440328	0.0725103	0.0242	1.809e-06	0.00617077	22.806
IL-18	Ischemic stroke	rs58701153	A	T	A	T	-0.1265	0.009	0.6586	0.6764	0.0106	440328	0.3948	0.0242	1.807e-07	0.00738033	27.3095
IL-18	Ischemic stroke	rs62312914	T	C	T	C	-0.1265	-0.0004	0.3726	0.3571	0.0111	440328	0.968	0.025	4.215e-07	0.00691876	25.5897
IL-18	Ischemic stroke	rs764078	A	T	A	T	0.1283	0.0281	0.2239	0.2515	0.0119	440328	0.0182898	0.0278	4.075e-06	0.00576231	21.2876
IL-18	Ischemic stroke	rs77187209	T	C	T	C	-0.4859	0.0202	0.9866	0.9842	0.0549	440328	0.7127	0.1041	3.082e-06	0.00589343	21.7749
IL-18	Ischemic stroke	rs78623212	T	C	T	C	0.8322	0.0045	0.0053	0.0226	0.0371	440328	0.9036	0.1676	6.82e-07	0.00666417	24.6417
IL-18	Ischemic stroke	rs78716465	A	G	A	G	0.3173	0.0065	0.033	0.0423	0.0275	440328	0.8139	0.0679	2.981e-06	0.00590704	21.8255
IP-10	Ischemic stroke	rs113183470	A	T	A	T	-0.2414	-0.028	0.946	0.9406	0.022	440328	0.2026	0.0524	4.147e-06	0.00566675	21.2119
IP-10	Ischemic stroke	rs12714300	A	T	A	T	-0.1573	0.0201	0.1378	0.1687	0.0144	440328	0.1619	0.0338	3.297e-06	0.00578224	21.6467
IP-10	Ischemic stroke	rs143799975	A	G	A	G	-0.7551	-0.0075	0.9949	0.9851	0.0597	440328	0.9003	0.1638	4.012e-06	0.00567414	21.2397
IP-10	Ischemic stroke	rs34383175	T	C	T	C	-0.3196	-0.0347	0.035	0.0341	0.0339	440328	0.3068	0.0653	9.904e-07	0.00639135	23.9416
IP-10	Ischemic stroke	rs4859940	C	G	C	G	-0.1204	0.0191	0.295	0.2414	0.0118	440328	0.105	0.0258	3.228e-06	0.00581395	21.7661
IP-10	Ischemic stroke	rs4862110	T	C	T	C	-0.1453	-0.0205	0.771	0.8286	0.0152	440328	0.1794	0.0318	4.909e-06	0.00557493	20.8662
IP-10	Ischemic stroke	rs7645625	T	G	T	G	-0.1116	-0.004	0.5724	0.5724	0.0104	440328	0.7006	0.0236	2.192e-06	0.00596891	22.3497
IP-10	Ischemic stroke	rs78077394	T	C	T	C	-0.3486	-0.0881	0.9655	0.9719	0.042	440328	0.0357701	0.0701	6.474e-07	0.00659682	24.7164
IP-10	Ischemic stroke	rs79848609	A	C	A	C	0.2514	0.0599	0.9449	0.9545	0.0277	440328	0.0304201	0.0535	2.637e-06	0.00589448	22.0694
IP-10	Ischemic stroke	rs8112618	A	G	A	G	0.1388	-0.0347	0.1841	0.1999	0.0138	440328	0.0120199	0.0297	3.047e-06	0.00583065	21.8289
MCSF	Ischemic stroke	rs116274860	T	G	T	G	0.8262	-0.0411	0.9908	0.9826	0.0527	440328	0.4354	0.1739	2.029e-06	0.00895513	22.554
MCSF	Ischemic stroke	rs116887628	A	G	A	G	-0.2741	-0.0285	0.0611	0.0771	0.0206	440328	0.1663	0.0598	4.626e-06	0.00834038	20.9927
MCSF	Ischemic stroke	rs117867915	T	C	T	C	0.5224	0.0761	0.9793	0.986	0.0636	440328	0.2314	0.1096	1.874e-06	0.00901282	22.7006
MCSF	Ischemic stroke	rs11963606	C	G	C	G	-0.5353	0.0552	0.9826	0.9787	0.0405	440328	0.1728	0.117	4.731e-06	0.0083101	20.9158
MCSF	Ischemic stroke	rs12962919	T	C	T	C	0.3025	0.0002	0.0644	0.1067	0.0186	440328	0.9919	0.0659	4.394e-06	0.00836449	21.0539
MCSF	Ischemic stroke	rs139457375	A	C	A	C	-0.4047	-0.0358	0.9668	0.985	0.0843	440328	0.6709	0.0854	2.142e-06	0.00890987	22.439
MCSF	Ischemic stroke	rs147378920	A	G	A	G	-0.6064	0.0083	0.9871	0.9837	0.0557	440328	0.8812	0.1318	4.177e-06	0.00840292	21.1514
MCSF	Ischemic stroke	rs34089869	T	C	T	C	0.2194	-0.0065	0.1039	0.1134	0.0155	440328	0.676	0.0462	2.078e-06	0.00894733	22.5342
MCSF	Ischemic stroke	rs62294910	A	G	A	G	0.3472	-0.0129	0.0504	0.0576	0.0256	440328	0.6133	0.0687	4.378e-07	0.0101213	25.521
MCSF	Ischemic stroke	rs72723242	T	G	T	G	-0.4969	-0.0003	0.0177	0.0551	0.0233	440328	0.9896	0.1083	4.434e-06	0.00835688	21.0346
MCSF	Ischemic stroke	rs9387100	T	C	T	C	-0.135	0.0005	0.4291	0.3324	0.0105	440328	0.9629	0.029	3.341e-06	0.00860058	21.6533
MCSF	Ischemic stroke	rs9626985	T	C	T	C	0.2277	-0.0199	0.0936	0.1343	0.0155	440328	0.1984	0.0496	4.482e-06	0.00836607	21.0579
MCP-1	Ischemic stroke	rs111995966	T	G	T	G	0.1428	-0.0031	0.9297	0.9731	0.043	440328	0.9424	0.0309	3.788e-06	0.00255516	21.3518
MCP-1	Ischemic stroke	rs11920996	T	C	T	C	0.1805	-0.0576	0.051	0.0392	0.0301	440328	0.0556596	0.0376	1.604e-06	0.00275658	23.0396
MCP-1	Ischemic stroke	rs12062235	T	G	T	G	0.1477	-0.0049	0.9377	0.939	0.0217	440328	0.8216	0.032	3.836e-06	0.00254884	21.2989
MCP-1	Ischemic stroke	rs143815843	A	G	A	G	-0.2049	0.163	0.0315	0.0158	0.0554	440328	0.00325102	0.0447	4.609e-06	0.002514	21.007
MCP-1	Ischemic stroke	rs16837903	A	G	A	G	-0.1104	0.0066	0.1237	0.1453	0.0142	440328	0.6425	0.0238	3.352e-06	0.00257428	21.512
MCP-1	Ischemic stroke	rs188998783	T	C	T	C	-0.5659	-0.1459	0.0066	0.0176	0.0721	440328	0.0429596	0.1233	4.472e-06	0.00316615	21.0582
MCP-1	Ischemic stroke	rs2201150	T	C	T	C	0.0916	0.0351	0.3954	0.3711	0.011	440328	0.00134701	0.016	1.044e-08	0.00391595	32.7678
MCP-1	Ischemic stroke	rs2229593	T	C	T	C	0.2624	0.0184	0.0385	0.0335	0.0298	440328	0.5382	0.0405	9.246e-11	0.00500987	41.9675
MCP-1	Ischemic stroke	rs56212190	T	C	T	C	0.1799	0.0146	0.0519	0.0512	0.0237	440328	0.5365	0.0372	1.318e-06	0.00279737	23.3815
MCP-1	Ischemic stroke	rs62245103	T	G	T	G	0.2433	0.0175	0.038	0.0387	0.0297	440328	0.554201	0.0416	4.989e-09	0.00408611	34.1974
MCP-1	Ischemic stroke	rs7197349	A	G	A	G	0.0971	0.0181	0.8124	0.8675	0.0157	440328	0.2481	0.0206	2.399e-06	0.0026579	22.2126
MCP-1	Ischemic stroke	rs7978037	A	T	A	T	0.0746	-0.0022	0.3863	0.388	0.0104	440328	0.8342	0.016	3.043e-06	0.00260074	21.7337
MCP-1	Ischemic stroke	rs79939301	A	G	A	G	0.1449	0.0017	0.1081	0.0627	0.0237	440328	0.9419	0.0255	1.356e-08	0.00385805	32.2814
MCP-1	Ischemic stroke	rs856100	A	G	A	G	0.0899	-0.0166	0.7872	0.7653	0.0118	440328	0.1581	0.0191	2.545e-06	0.00265027	22.1487
MCP-1	Ischemic stroke	rs862990	T	C	T	C	-0.089	-0.0196	0.7523	0.7351	0.0113	440328	0.0834296	0.0183	1.153e-06	0.00282903	23.6469
MCP-1	Ischemic stroke	rs9317045	A	C	A	C	0.1157	0.0095	0.8618	0.8353	0.014	440328	0.4975	0.0235	8.425e-07	0.00289908	24.2341
MCP-3	Ischemic stroke	rs10892381	T	C	T	C	0.2432	0.0011	0.6629	0.701	0.0112	440328	0.9247	0.0473	2.693e-07	0.02349	26.3884
MCP-3	Ischemic stroke	rs117286643	A	G	A	G	0.6934	-0.0688	0.0225	0.0238	0.0386	440328	0.0747205	0.1474	2.542e-06	0.0197386	22.0893
MCP-3	Ischemic stroke	rs28394764	A	T	A	T	0.597	-0.0358	0.9696	0.9528	0.0254	440328	0.1591	0.1282	3.194e-06	0.0193503	21.6462
MCP-3	Ischemic stroke	rs3129806	T	C	T	C	-0.1975	-0.0086	0.5729	0.6441	0.0104	440328	0.4076	0.0433	4.978e-06	0.0185787	20.7667
MCP-3	Ischemic stroke	rs6993671	T	C	T	C	0.2041	-0.0306	0.5588	0.5977	0.0119	440328	0.01041	0.0443	4.061e-06	0.0189484	21.1879
MCP-3	Ischemic stroke	rs7275485	T	C	T	C	-0.2218	0.0077	0.2711	0.1994	0.0127	440328	0.5474	0.0481	3.986e-06	0.0189807	21.2247
MIF	Ischemic stroke	rs1007888	T	C	T	C	-0.1275	0.0077	0.6128	0.5387	0.0102	440328	0.4544	0.0245	1.915e-07	0.00760726	27.0671
MIF	Ischemic stroke	rs113218956	A	G	A	G	-0.8789	0.2283	0.0044	0.0111	0.1064	440328	0.0318097	0.1876	2.815e-06	0.00617419	21.9365
MIF	Ischemic stroke	rs11551183	C	G	C	G	0.3666	-0.0189	0.9756	0.9674	0.0314	440328	0.5486	0.0795	3.999e-06	0.00598275	21.2522
MIF	Ischemic stroke	rs12594190	A	G	A	G	0.1321	0.0181	0.7008	0.7588	0.0128	440328	0.1575	0.0266	6.85e-07	0.0069323	24.6488
MIF	Ischemic stroke	rs141009259	T	C	T	C	-0.6194	0.0023	0.9886	0.9883	0.0687	440328	0.9728	0.1285	1.444e-06	0.0065335	23.2215
MIF	Ischemic stroke	rs2294689	C	G	C	G	-0.1338	0.0167	0.3018	0.2981	0.0204	440328	0.4121	0.0287	3.043e-06	0.00611422	21.7221
MIF	Ischemic stroke	rs35792361	A	G	A	G	-0.2586	0.014	0.0591	0.0471	0.026	440328	0.590101	0.0527	9.003e-07	0.00676928	24.0652
MIF	Ischemic stroke	rs35890933	T	G	T	G	0.1676	0.0099	0.8474	0.8055	0.0156	440328	0.5287	0.0365	4.458e-06	0.00593246	21.0725
MIF	Ischemic stroke	rs3814097	A	G	A	G	-0.1163	0.0183	0.5533	0.4824	0.0108	440328	0.0909704	0.0251	3.548e-06	0.00604	21.4569
MIF	Ischemic stroke	rs78098071	T	C	T	C	-0.4583	0.0229	0.9809	0.9844	0.0466	440328	0.623	0.0915	5.509e-07	0.00705084	25.0733
MIG	Ischemic stroke	rs10266753	T	C	T	C	-0.2016	-0.0042	0.9109	0.9001	0.0172	440328	0.8098	0.0397	3.769e-07	0.00687691	25.7731
MIG	Ischemic stroke	rs111607343	A	G	A	G	-0.5235	0.0231	0.0134	0.0421	0.0369	440328	0.530401	0.1119	2.928e-06	0.00584277	21.8746
MIG	Ischemic stroke	rs11177248	A	G	A	G	0.3157	-0.0304	0.0351	0.0672	0.0231	440328	0.1895	0.0667	2.222e-06	0.00597975	22.3905
MIG	Ischemic stroke	rs113302091	T	C	T	C	0.2537	0.0209	0.0468	0.026	0.0336	440328	0.534399	0.0553	4.402e-06	0.00561996	21.0357
MIG	Ischemic stroke	rs13143163	C	G	C	G	0.2735	0.0304	0.0512	0.0588	0.0266	440328	0.2532	0.0582	2.622e-06	0.0058951	22.0717
MIG	Ischemic stroke	rs139010077	T	C	T	C	0.4337	-0.0351	0.0169	0.0145	0.0597	440328	0.557	0.0943	4.193e-06	0.00564789	21.1408
MIG	Ischemic stroke	rs191555775	A	T	A	T	0.2279	0.0483	0.909	0.9109	0.0205	440328	0.0182499	0.0412	3.278e-08	0.0081495	30.5817
MIG	Ischemic stroke	rs192433162	A	G	A	G	-0.8045	0.0386	0.0061	0.0223	0.0437	440328	0.377	0.1676	1.594e-06	0.00614916	23.0288
MIG	Ischemic stroke	rs3733233	T	C	T	C	0.1223	-0.0033	0.6588	0.7025	0.011	440328	0.7652	0.025	1.049e-06	0.0063853	23.9188
MIG	Ischemic stroke	rs62562991	A	G	A	G	0.6239	-0.0153	0.0097	0.0249	0.0371	440328	0.679301	0.1259	7.237e-07	0.0065511	24.544
MIG	Ischemic stroke	rs6679677	A	C	A	C	0.1628	0.0247	0.1458	0.1051	0.0169	440328	0.1445	0.0327	6.514e-07	0.00661184	24.7731
MIG	Ischemic stroke	rs8127917	T	G	T	G	0.2382	0.0494	0.0608	0.0942	0.0171	440328	0.00395904	0.0492	1.278e-06	0.00625488	23.4272
MIG	Ischemic stroke	rs816960	T	C	T	C	-0.1179	-0.0055	0.3692	0.2491	0.0119	440328	0.6458	0.0242	1.15e-06	0.00633327	23.7227
MIP1α	Ischemic stroke	rs116615337	A	G	A	G	0.1286	0.0057	0.4232	0.4224	0.0184	440328	0.756901	0.0278	3.657e-06	0.00597336	21.3869
MIP1α	Ischemic stroke	rs117506943	T	C	T	C	0.3128	0.0018	0.0323	0.0434	0.0256	440328	0.9423	0.0682	4.484e-06	0.00587266	21.0243
MIP1α	Ischemic stroke	rs12159394	A	G	A	G	-0.1708	0.0227	0.1183	0.1249	0.0151	440328	0.1347	0.0366	3.112e-06	0.00607846	21.7655
MIP1α	Ischemic stroke	rs57786342	A	G	A	G	0.139	0.0157	0.2336	0.2077	0.0122	440328	0.2008	0.0283	8.909e-07	0.00672903	24.1109
MIP1α	Ischemic stroke	rs6900267	A	C	A	C	-0.2472	-0.0759	0.9308	0.9335	0.028	440328	0.00682307	0.0515	1.604e-06	0.0064285	23.0271
MIP1α	Ischemic stroke	rs6956239	T	C	T	C	0.119	0.0166	0.2927	0.2778	0.0112	440328	0.138	0.026	4.583e-06	0.00584828	20.9365
MIP1β	Ischemic stroke	rs111721971	T	G	T	G	-0.227	-0.0361	0.0345	0.0485	0.0266	440328	0.1756	0.047	1.387e-06	0.00280697	23.3212
MIP1β	Ischemic stroke	rs11651720	T	C	T	C	-0.1189	0.0092	0.1584	0.1453	0.0146	440328	0.5283	0.0219	5.688e-08	0.00354435	29.4694
MIP1β	Ischemic stroke	rs11716293	C	G	C	G	0.0986	0.0074	0.7698	0.7722	0.013	440328	0.5724	0.0189	1.689e-07	0.00327347	27.2098
MIP1β	Ischemic stroke	rs117657747	A	G	A	G	0.2089	-0.0193	0.0526	0.0689	0.031	440328	0.534399	0.0453	4.013e-06	0.00338128	21.259
MIP1β	Ischemic stroke	rs145526037	T	G	T	G	-0.1863	0.0002	0.9604	0.9769	0.038	440328	0.996	0.0406	4.473e-06	0.00253439	21.0508
MIP1β	Ischemic stroke	rs17138331	A	G	A	G	-0.1434	0.0116	0.9092	0.8835	0.0164	440328	0.4793	0.0295	1.125e-06	0.00284328	23.6238
MIP1β	Ischemic stroke	rs17661219	C	G	C	G	0.0872	-0.0033	0.3457	0.3031	0.0106	440328	0.7527	0.0172	3.888e-07	0.00309196	25.6963
MIP1β	Ischemic stroke	rs2314809	T	C	T	C	-0.0735	0.0053	0.5305	0.5833	0.0101	440328	0.600701	0.0157	2.904e-06	0.00263773	21.9114
MIP1β	Ischemic stroke	rs2742396	T	C	T	C	0.1071	0.0025	0.4146	0.3483	0.0116	440328	0.8284	0.0168	1.832e-10	0.00488021	40.6308
MIP1β	Ischemic stroke	rs281728	A	C	A	C	-0.079	-0.023	0.7058	0.6922	0.0108	440328	0.0333196	0.0171	3.891e-06	0.0025689	21.3382
MIP1β	Ischemic stroke	rs28393318	A	G	A	G	-0.1076	0.0255	0.8758	0.7377	0.0115	440328	0.0264698	0.0235	4.616e-06	0.00252345	20.9596
MIP1β	Ischemic stroke	rs6802288	A	G	A	G	-0.1623	0.0082	0.2866	0.2941	0.0116	440328	0.4787	0.0173	6.574e-21	0.010509	87.9914
MIP1β	Ischemic stroke	rs6806860	A	C	A	C	-0.1008	-0.0041	0.2194	0.3181	0.0112	440328	0.7133	0.0188	8.575e-08	0.00345704	28.7409
MIP1β	Ischemic stroke	rs6908843	A	G	A	G	0.0997	0.0052	0.1684	0.1717	0.0137	440328	0.7027	0.0209	1.779e-06	0.00273848	22.7506
MIP1β	Ischemic stroke	rs72791296	T	C	T	C	0.2364	0.0059	0.0349	0.0496	0.028	440328	0.8324	0.0466	3.968e-07	0.00309584	25.7287
MIP1β	Ischemic stroke	rs72799710	T	C	T	C	-0.1037	0.0107	0.1514	0.1855	0.0134	440328	0.427	0.0217	1.792e-06	0.00274818	22.8314
MIP1β	Ischemic stroke	rs74979864	A	T	A	T	-0.3184	0.0264	0.0169	0.0251	0.0336	440328	0.4322	0.0613	2.025e-07	0.00324501	26.9724
MIP1β	Ischemic stroke	rs76582507	A	G	A	G	0.3259	-0.0848	0.0156	0.0193	0.0463	440328	0.0673395	0.0676	1.421e-06	0.0027968	23.2365
MIP1β	Ischemic stroke	rs772112	A	T	A	T	-0.142	-0.0307	0.8188	0.8703	0.0181	440328	0.0898897	0.0216	5.007e-11	0.00518815	43.208
MIP1β	Ischemic stroke	rs9793308	A	G	A	G	0.0842	-0.0002	0.6036	0.7013	0.0152	440328	0.9896	0.0177	2.042e-06	0.0027233	22.6242
MIP1β	Ischemic stroke	rs9916627	T	C	T	C	-0.096	0.0021	0.1885	0.223	0.0119	440328	0.8634	0.0198	1.244e-06	0.00282868	23.5021
PDGFbb	Ischemic stroke	rs10512952	T	C	T	C	-0.2816	-0.1054	0.9819	0.9815	0.0391	440328	0.00696097	0.0587	1.636e-06	0.00275285	23.0083
PDGFbb	Ischemic stroke	rs116154010	T	C	T	C	0.3225	0.0303	0.0179	0.0171	0.0553	440328	0.5841	0.0662	1.113e-06	0.00283857	23.7268
PDGFbb	Ischemic stroke	rs11766649	A	G	A	G	0.0902	0.0043	0.8018	0.7529	0.0113	440328	0.701601	0.0196	3.964e-06	0.0025339	21.1737
PDGFbb	Ischemic stroke	rs12289510	A	G	A	G	-0.0772	-0.0016	0.4767	0.4943	0.0099	440328	0.8684	0.0158	1.001e-06	0.00285541	23.868
PDGFbb	Ischemic stroke	rs12615784	T	C	T	C	-0.1003	0.0015	0.7849	0.8029	0.0133	440328	0.9086	0.0193	1.986e-07	0.00322904	27.0012
PDGFbb	Ischemic stroke	rs2643354	A	G	A	G	0.1251	0.0112	0.8921	0.914	0.0197	440328	0.5682	0.0261	1.633e-06	0.00274808	22.9683
PDGFbb	Ischemic stroke	rs35859699	A	G	A	G	-0.3854	0.0298	0.0109	0.0242	0.0453	440328	0.5105	0.0838	4.223e-06	0.00253061	21.1461
PDGFbb	Ischemic stroke	rs62191444	T	G	T	G	-0.112	0.0174	0.1492	0.1617	0.0162	440328	0.2816	0.0239	2.678e-06	0.00262717	21.9551
PDGFbb	Ischemic stroke	rs6756793	T	C	T	C	0.0876	-0.0016	0.5716	0.5594	0.01	440328	0.872	0.0157	2.684e-08	0.00372032	31.1247
PDGFbb	Ischemic stroke	rs6910518	T	G	T	G	0.0806	0.0021	0.5924	0.5694	0.01	440328	0.8304	0.0162	6.005e-07	0.00296035	24.7478
PDGFbb	Ischemic stroke	rs72972467	C	G	C	G	-0.1616	-0.0117	0.0623	0.045	0.0262	440328	0.6546	0.0328	8.286e-07	0.0029031	24.2678
PDGFbb	Ischemic stroke	rs73162807	A	C	A	C	-0.2313	-0.011	0.0259	0.0203	0.0399	440328	0.782	0.0499	3.548e-06	0.00257053	21.4806
PDGFbb	Ischemic stroke	rs9924851	C	G	C	G	0.0767	0.0069	0.3564	0.3347	0.0106	440328	0.5128	0.0163	2.702e-06	0.00264883	22.1366
RANTES	Ischemic stroke	rs10505135	T	C	T	C	0.1315	0.0114	0.3704	0.3322	0.0106	440328	0.2829	0.0252	1.899e-07	0.007822	27.2144
RANTES	Ischemic stroke	rs118096511	T	C	T	C	-0.3374	-0.0179	0.9696	0.9715	0.0323	440328	0.579201	0.0709	1.965e-06	0.00651384	22.6332
RANTES	Ischemic stroke	rs11873385	A	G	A	G	-0.2582	-0.0298	0.9466	0.9586	0.0278	440328	0.285	0.0552	2.927e-06	0.00629462	21.8667
RANTES	Ischemic stroke	rs148526102	T	C	T	C	-0.3798	0.1569	0.0215	0.013	0.1032	440328	0.1285	0.083	4.793e-06	0.00602569	20.9268
RANTES	Ischemic stroke	rs2731672	T	C	T	C	-0.1242	0.003	0.267	0.2455	0.0123	440328	0.8089	0.0272	4.827e-06	0.00600025	20.8379
RANTES	Ischemic stroke	rs4795087	C	G	C	G	0.1494	-0.0052	0.8188	0.8168	0.014	440328	0.7116	0.0312	1.629e-06	0.00659472	22.9161
RANTES	Ischemic stroke	rs62438851	A	G	A	G	-0.1904	-0.0109	0.8961	0.8631	0.016	440328	0.4946	0.0413	4.009e-06	0.00611572	21.2414
RANTES	Ischemic stroke	rs7170339	C	G	C	G	-0.4283	-0.0462	0.0197	0.0227	0.0372	440328	0.2138	0.0904	2.187e-06	0.00645689	22.4341
RANTES	Ischemic stroke	rs72793342	A	G	A	G	-0.1505	0.0012	0.2003	0.1978	0.0127	440328	0.926	0.0307	9.08e-07	0.00690975	24.0184
RANTES	Ischemic stroke	rs78050316	A	C	A	C	0.4202	0.0449	0.0204	0.0275	0.0322	440328	0.1637	0.0859	9.946e-07	0.00688026	23.9152
SCF	Ischemic stroke	rs10800449	A	C	A	C	0.0851	-0.0064	0.2859	0.3333	0.0106	440328	0.5465	0.0179	1.962e-06	0.00270473	22.5969
SCF	Ischemic stroke	rs113127926	A	C	A	C	0.1974	0.0249	0.0418	0.074	0.0215	440328	0.2471	0.0418	2.337e-06	0.00266887	22.2965
SCF	Ischemic stroke	rs117721699	C	G	C	G	-0.2392	0.0032	0.0265	0.0449	0.0246	440328	0.8967	0.0484	7.514e-07	0.00292218	24.419
SCF	Ischemic stroke	rs12345108	T	C	T	C	-0.0772	-0.0113	0.3395	0.3615	0.0113	440328	0.3156	0.0167	3.731e-06	0.00255762	21.3647
SCF	Ischemic stroke	rs13412535	A	G	A	G	-0.1065	0.0244	0.1892	0.2204	0.0134	440328	0.0683093	0.0213	5.586e-07	0.00299079	24.994
SCF	Ischemic stroke	rs138538809	T	C	T	C	-0.5788	0.143	0.0052	0.0119	0.0851	440328	0.0929309	0.1139	3.757e-07	0.00308896	25.817
SCF	Ischemic stroke	rs72678285	A	T	A	T	0.1062	-0.0113	0.8512	0.8308	0.0145	440328	0.4345	0.0231	4.43e-06	0.00252971	21.131
SCF	Ischemic stroke	rs78666213	T	G	T	G	-0.2845	0.042	0.9797	0.9749	0.0347	440328	0.2264	0.0574	7.152e-07	0.00293906	24.5605
SCF	Ischemic stroke	rs8045376	A	G	A	G	-0.3126	0.0467	0.0144	0.0222	0.039	440328	0.231	0.068	4.268e-06	0.00252934	21.1279
SCGFβ	Ischemic stroke	rs11111869	A	G	A	G	0.1621	-0.0036	0.1681	0.1666	0.0135	440328	0.7866	0.0311	1.861e-07	0.00724814	27.1526
SCGFβ	Ischemic stroke	rs112346514	T	C	T	C	-0.3261	-0.006	0.0302	0.0282	0.0335	440328	0.8581	0.0703	3.543e-06	0.00574946	21.5059
SCGFβ	Ischemic stroke	rs1149926	T	C	T	C	-0.3458	0.0424	0.0239	0.0274	0.0335	440328	0.2064	0.0749	3.917e-06	0.00569569	21.3036
SCGFβ	Ischemic stroke	rs118003677	T	C	T	C	-0.3654	-0.0067	0.9775	0.9828	0.0444	440328	0.8801	0.0786	3.348e-06	0.00577454	21.6002
SCGFβ	Ischemic stroke	rs12118918	A	G	A	G	-0.1631	-0.0052	0.8669	0.8336	0.0139	440328	0.7093	0.035	3.208e-06	0.0058021	21.7039
SCGFβ	Ischemic stroke	rs12480722	T	C	T	C	0.1654	0.0026	0.8752	0.888	0.0161	440328	0.8697	0.0353	2.812e-06	0.00586553	21.9426
SCGFβ	Ischemic stroke	rs13287050	A	T	A	T	-0.121	0.0055	0.7202	0.6968	0.0111	440328	0.617401	0.0263	4.118e-06	0.00565635	21.1556
SCGFβ	Ischemic stroke	rs13866	T	C	T	C	-0.1647	0.0053	0.2622	0.2658	0.0122	440328	0.660999	0.028	3.773e-09	0.0092128	34.581
SCGFβ	Ischemic stroke	rs139413256	A	G	A	G	-0.5174	0.0003	0.0139	0.0361	0.0347	440328	0.9942	0.1076	1.532e-06	0.00617559	23.1097
SCGFβ	Ischemic stroke	rs143829871	T	C	T	C	-0.1866	0.0007	0.9047	0.9283	0.0241	440328	0.9753	0.0399	2.852e-06	0.00584349	21.8597
SCGFβ	Ischemic stroke	rs144724875	T	C	T	C	0.5381	-0.0036	0.0274	0.0228	0.0633	440328	0.9549	0.0829	8.645e-11	0.0111961	42.1098
SCGFβ	Ischemic stroke	rs149009264	A	G	A	G	0.4551	-0.0344	0.9848	0.9819	0.0432	440328	0.4255	0.0985	3.793e-06	0.00570423	21.3357
SCGFβ	Ischemic stroke	rs150733161	T	C	T	C	-0.5255	0.0197	0.0142	0.0195	0.0592	440328	0.7388	0.112	2.687e-06	0.0058815	22.0027
SCGFβ	Ischemic stroke	rs151194174	A	G	A	G	0.4536	-0.0032	0.0187	0.0242	0.0394	440328	0.9361	0.0941	1.454e-06	0.00620588	23.2238
SCGFβ	Ischemic stroke	rs264157	A	G	A	G	0.1079	0.0071	0.4743	0.4182	0.0104	440328	0.491501	0.0233	3.685e-06	0.00573028	21.4337
SCGFβ	Ischemic stroke	rs34911860	A	G	A	G	-0.3674	0.013	0.0291	0.0166	0.0831	440328	0.8758	0.0787	3.002e-06	0.00582281	21.7819
SCGFβ	Ischemic stroke	rs3817303	T	G	T	G	0.1362	0.0236	0.194	0.251	0.0116	440328	0.0409704	0.0294	3.602e-06	0.00573459	21.4499
SCGFβ	Ischemic stroke	rs4737731	T	C	T	C	0.1146	0.0196	0.3019	0.2297	0.0119	440328	0.1	0.0251	4.871e-06	0.00557104	20.8348
SCGFβ	Ischemic stroke	rs4976691	C	G	C	G	-0.1484	-0.0007	0.3257	0.3582	0.0112	440328	0.9526	0.0253	4.438e-09	0.00916157	34.3869
SCGFβ	Ischemic stroke	rs77954165	T	C	T	C	0.2631	-0.0071	0.9528	0.9099	0.0177	440328	0.6875	0.0562	2.867e-06	0.00585543	21.9046
SCGFβ	Ischemic stroke	rs78217154	T	C	T	C	0.3942	-0.036	0.9796	0.9808	0.0427	440328	0.3982	0.0861	4.722e-06	0.0056018	20.9505
SDF1α	Ischemic stroke	rs10474392	A	G	A	G	0.0934	0.0246	0.334	0.3768	0.0118	440328	0.03748	0.0177	1.376e-07	0.00354404	27.8379
SDF1α	Ischemic stroke	rs10516368	A	C	A	C	-0.4268	-0.0561	0.0105	0.0162	0.0458	440328	0.2206	0.0883	1.356e-06	0.00297527	23.357
SDF1α	Ischemic stroke	rs12141941	T	C	T	C	-0.0881	0.0012	0.7493	0.7631	0.0137	440328	0.9314	0.0186	2.263e-06	0.00285744	22.4293
SDF1α	Ischemic stroke	rs149893336	A	G	A	G	-0.494	-0.0711	0.993	0.9837	0.0658	440328	0.2802	0.1082	4.93e-06	0.00265545	20.8396
SDF1α	Ischemic stroke	rs1600396	A	G	A	G	-0.0933	0.0191	0.8096	0.7402	0.0115	440328	0.0970801	0.0204	4.939e-06	0.00266464	20.9118
SDF1α	Ischemic stroke	rs62194946	T	G	T	G	-0.0849	0.01	0.2628	0.2544	0.0117	440328	0.3932	0.0185	4.552e-06	0.00268287	21.0553
SDF1α	Ischemic stroke	rs6586903	T	C	T	C	-0.1264	0.007	0.1037	0.1242	0.0154	440328	0.6482	0.0268	2.421e-06	0.00283326	22.2389
SDF1α	Ischemic stroke	rs76766406	A	G	A	G	0.4642	-0.0338	0.9935	0.9798	0.0374	440328	0.3654	0.1012	4.489e-06	0.00268026	21.0348
SDF1α	Ischemic stroke	rs78883416	C	G	C	G	-0.0871	-0.0157	0.308	0.3295	0.0113	440328	0.1664	0.0182	1.755e-06	0.00291688	22.8972
TNFα	Ischemic stroke	rs10767536	A	G	A	G	0.118	0.0057	0.3274	0.3468	0.0105	440328	0.585301	0.0253	3.146e-06	0.00618911	21.7407
TNFα	Ischemic stroke	rs116736594	T	C	T	C	0.3407	-0.0522	0.0312	0.0626	0.0214	440328	0.01461	0.0702	1.223e-06	0.00669812	23.5408
TNFα	Ischemic stroke	rs79105320	A	G	A	G	0.5573	0.1413	0.0112	0.0181	0.042	440328	0.000774408	0.1177	2.207e-06	0.00637746	22.4066
TNFβ	Ischemic stroke	rs10925040	T	C	T	C	0.1738	-0.0083	0.371	0.376	0.011	440328	0.4513	0.0372	2.929e-06	0.0137471	21.8001
TNFβ	Ischemic stroke	rs2420873	T	G	T	G	0.1673	-0.0034	0.3897	0.4682	0.0105	440328	0.745101	0.0365	4.513e-06	0.0132381	20.9822
TNFβ	Ischemic stroke	rs62284710	A	G	A	G	0.3702	0.0246	0.9443	0.945	0.0232	440328	0.2895	0.0782	2.183e-06	0.014109	22.3823
TNFβ	Ischemic stroke	rs75240021	C	G	C	G	0.3713	-0.0031	0.071	0.0786	0.0253	440328	0.9033	0.0772	1.489e-06	0.0145564	23.1026
TNFβ	Ischemic stroke	rs76225863	A	G	A	G	0.7534	0.0104	0.0293	0.0312	0.0333	440328	0.756	0.1217	5.982e-10	0.0238879	38.275
TRAIL	Ischemic stroke	rs113057689	A	G	A	G	-0.2625	-0.0132	0.033	0.0328	0.033	440328	0.6886	0.0489	7.972e-08	0.00348918	28.8095
TRAIL	Ischemic stroke	rs11875481	T	C	T	C	-0.0969	0.0088	0.835	0.7974	0.0125	440328	0.4797	0.0211	4.601e-06	0.00255606	21.0852
TRAIL	Ischemic stroke	rs12458564	A	T	A	T	-0.1002	0.0033	0.7052	0.7254	0.0114	440328	0.7724	0.0175	1.1e-08	0.00396765	32.7758
TRAIL	Ischemic stroke	rs13115587	A	C	A	C	0.101	0.0154	0.1558	0.0764	0.0195	440328	0.4305	0.0217	3.244e-06	0.00262532	21.658
TRAIL	Ischemic stroke	rs13278062	T	G	T	G	0.08	-0.008	0.5589	0.5171	0.0155	440328	0.6073	0.0157	3.326e-07	0.00314494	25.9582
TRAIL	Ischemic stroke	rs139958028	A	G	A	G	0.1803	-0.0094	0.0501	0.0239	0.04	440328	0.8134	0.0395	4.992e-06	0.00252522	20.8301
TRAIL	Ischemic stroke	rs148051545	T	C	T	C	-0.4211	-0.0125	0.0114	0.0276	0.0399	440328	0.754899	0.0843	5.843e-07	0.00302274	24.9465
TRAIL	Ischemic stroke	rs183815186	A	T	A	T	-0.3499	0.0117	0.9803	0.976	0.0429	440328	0.7851	0.0602	6.341e-09	0.00408805	33.7745
TRAIL	Ischemic stroke	rs558572	T	C	T	C	0.1351	0.0033	0.0949	0.1818	0.0133	440328	0.8028	0.0265	3.419e-07	0.00314811	25.9844
TRAIL	Ischemic stroke	rs57396456	T	C	T	C	-0.5641	0.0233	0.9755	0.9694	0.0316	440328	0.4607	0.0516	7.71e-28	0.0143137	119.483
TRAIL	Ischemic stroke	rs616114	T	C	T	C	-0.1033	-0.008	0.368	0.3964	0.0105	440328	0.4471	0.0162	1.715e-10	0.00491621	40.6504
TRAIL	Ischemic stroke	rs62093482	T	C	T	C	0.9827	-0.0743	0.0237	0.0284	0.0352	440328	0.0346099	0.0529	6.123e-77	0.0402431	345.005
TRAIL	Ischemic stroke	rs747324	T	C	T	C	-0.0826	0.0078	0.2828	0.327	0.011	440328	0.475	0.0178	3.338e-06	0.00260967	21.5285
TRAIL	Ischemic stroke	rs75928541	A	G	A	G	0.2784	-0.1134	0.0188	0.019	0.0399	440328	0.00443598	0.0591	2.442e-06	0.00268902	22.1849
TRAIL	Ischemic stroke	rs7599203	T	C	T	C	0.0918	0.0044	0.8034	0.8335	0.0138	440328	0.751799	0.02	4.333e-06	0.00255338	21.063
TRAIL	Ischemic stroke	rs78682108	A	G	A	G	-0.2383	0.0319	0.0468	0.0359	0.0332	440328	0.3361	0.0394	1.435e-09	0.00442517	36.5721
VEGF	Ischemic stroke	rs10411345	C	G	C	G	-0.1041	-0.0373	0.7823	0.8111	0.0152	440328	0.0138899	0.0218	1.733e-06	0.00317376	22.7964
VEGF	Ischemic stroke	rs10757514	C	G	C	G	-0.1024	-0.0146	0.1715	0.1974	0.0126	440328	0.2467	0.0222	4.169e-06	0.00296191	21.2703
VEGF	Ischemic stroke	rs10822118	T	C	T	C	-0.0797	-0.0029	0.4984	0.4738	0.0102	440328	0.773599	0.0168	2.211e-06	0.00313257	22.4997
VEGF	Ischemic stroke	rs10934631	T	C	T	C	-0.1132	-0.0063	0.8517	0.8152	0.0131	440328	0.6303	0.0244	3.607e-06	0.00299623	21.5175
VEGF	Ischemic stroke	rs114773511	T	C	T	C	0.2187	0.0262	0.0463	0.0281	0.0448	440328	0.5577	0.0441	6.971e-07	0.00342214	24.5866
VEGF	Ischemic stroke	rs12456390	T	C	T	C	-0.0818	-0.0004	0.6772	0.6863	0.0108	440328	0.9724	0.0179	4.882e-06	0.00290738	20.8775
VEGF	Ischemic stroke	rs1730969	C	G	C	G	-0.7811	-0.047	0.0039	0.0148	0.0605	440328	0.4365	0.1696	4.106e-06	0.00410731	21.2028
VEGF	Ischemic stroke	rs181031888	A	T	A	T	0.3767	-0.0989	0.9621	0.9829	0.0827	440328	0.2322	0.0498	4.014e-14	0.00792579	57.202
VEGF	Ischemic stroke	rs2039420	C	G	C	G	0.0975	0.0071	0.6346	0.6055	0.0103	440328	0.4921	0.0175	2.744e-08	0.0043154	31.0321
VEGF	Ischemic stroke	rs56071907	T	C	T	C	0.126	0.0088	0.1319	0.1437	0.0175	440328	0.613901	0.027	3.01e-06	0.00303152	21.7717
VEGF	Ischemic stroke	rs60013354	A	G	A	G	-0.2497	0.0045	0.0266	0.0535	0.0227	440328	0.8417	0.0521	1.662e-06	0.00319696	22.9636
VEGF	Ischemic stroke	rs62401205	A	C	A	C	-0.2015	-0.0324	0.059	0.032	0.0396	440328	0.4134	0.0412	9.946e-07	0.00332869	23.913
VEGF	Ischemic stroke	rs6496613	A	C	A	C	-0.2359	0.0063	0.9677	0.963	0.0292	440328	0.8299	0.0515	4.701e-06	0.00292103	20.9759
VEGF	Ischemic stroke	rs7356919	A	G	A	G	-0.1694	-0.0069	0.2354	0.2206	0.0124	440328	0.5752	0.02	2.846e-17	0.00991754	71.7209
VEGF	Ischemic stroke	rs73872715	T	C	T	C	-0.6079	-0.0515	0.0045	0.0168	0.0445	440328	0.2465	0.1299	2.864e-06	0.0030485	21.894
VEGF	Ischemic stroke	rs76458389	T	G	T	G	-0.1786	-0.0479	0.0605	0.0379	0.0311	440328	0.1241	0.0363	8.573e-07	0.0033686	24.2007
VEGF	Ischemic stroke	rs77961527	A	G	A	G	0.2289	-0.0033	0.9606	0.9647	0.0301	440328	0.9116	0.0457	5.525e-07	0.00349065	25.0806
VEGF	Ischemic stroke	rs9381249	T	C	T	C	-0.2414	0.0753	0.9461	0.9733	0.0667	440328	0.2586	0.0396	1.038e-09	0.00516181	37.1503

## Sheet: Sheet2
exposure	method	nsnp	b	se	pval	or	or_lci95	or_uci95	estimate
β-NGF	MR Egger	4	-0.226952	0.350873	0.584068	0.796959	0.400652	1.58528	0.80 (0.40-1.59)
β-NGF	Weighted median	4	0.121157	0.0628584	0.0539219	1.1288	0.997957	1.2768	1.13 (1.00-1.28)
β-NGF	Inverse variance weighted	4	0.101603	0.0632757	0.108334	1.10694	0.977832	1.2531	1.11 (0.98-1.25)
β-NGF	Simple mode	4	0.183934	0.103744	0.174347	1.20194	0.980783	1.47296	1.20 (0.98-1.47)
CTACK	Weighted mode	4	-0.0247427	0.0661115	0.733101	0.975561	0.856997	1.11053	0.98 (0.86-1.11)
CTACK	MR Egger	12	0.0287697	0.0436852	0.525044	1.02919	0.944733	1.12119	1.03 (0.94-1.12)
CTACK	Weighted median	12	0.00118709	0.0343332	0.972418	1.00119	0.936032	1.07088	1.00 (0.94-1.07)
CTACK	Inverse variance weighted	12	0.00482244	0.0251791	0.848114	1.00483	0.956448	1.05567	1.00 (0.96-1.06)
CTACK	Simple mode	12	0.00139464	0.0520132	0.979089	1.0014	0.904339	1.10887	1.00 (0.90-1.11)
EOTAXIN	Weighted mode	12	0.0192448	0.046078	0.684234	1.01943	0.931398	1.11578	1.02 (0.93-1.12)
EOTAXIN	MR Egger	18	0.0202215	0.0814584	0.807104	1.02043	0.869848	1.19707	1.02 (0.87-1.20)
EOTAXIN	Weighted median	18	0.00996309	0.0391866	0.799305	1.01001	0.935342	1.09064	1.01 (0.94-1.09)
EOTAXIN	Inverse variance weighted	18	-0.00804592	0.0296252	0.785937	0.991986	0.936027	1.05129	0.99 (0.94-1.05)
EOTAXIN	Simple mode	18	0.0198523	0.0784961	0.803372	1.02005	0.87459	1.1897	1.02 (0.87-1.19)
bFGF	Weighted mode	18	0.0302045	0.065192	0.649014	1.03067	0.907037	1.17114	1.03 (0.91-1.17)
bFGF	MR Egger	7	0.244114	0.113053	0.0832609	1.27649	1.02279	1.59313	1.28 (1.02-1.59)
bFGF	Weighted median	7	-0.0246427	0.0767862	0.748266	0.975658	0.839336	1.13412	0.98 (0.84-1.13)
bFGF	Inverse variance weighted	7	0.00142863	0.0594767	0.980837	1.00143	0.891236	1.12525	1.00 (0.89-1.13)
bFGF	Simple mode	7	-0.0508084	0.127977	0.705097	0.950461	0.739601	1.22144	0.95 (0.74-1.22)
GROα	Weighted mode	7	0.0794603	0.117034	0.522484	1.0827	0.860771	1.36186	1.08 (0.86-1.36)
GROα	MR Egger	12	0.0315404	0.0473209	0.520158	1.03204	0.940627	1.13234	1.03 (0.94-1.13)
GROα	Weighted median	12	-0.0137255	0.0365133	0.706988	0.986368	0.918245	1.05955	0.99 (0.92-1.06)
GROα	Inverse variance weighted	12	-0.00562222	0.0289737	0.84614	0.994394	0.939497	1.0525	0.99 (0.94-1.05)
GROα	Simple mode	12	0.0124279	0.0496417	0.80693	1.01251	0.918632	1.11597	1.01 (0.92-1.12)
GCSF	Weighted mode	12	-0.00921959	0.0432635	0.835145	0.990823	0.910268	1.07851	0.99 (0.91-1.08)
GCSF	MR Egger	9	0.0581398	0.0503729	0.286301	1.05986	0.960222	1.16984	1.06 (0.96-1.17)
GCSF	Weighted median	9	-0.0223079	0.0496022	0.6529	0.977939	0.887339	1.07779	0.98 (0.89-1.08)
GCSF	Inverse variance weighted	9	0.0118601	0.0349677	0.734479	1.01193	0.9449	1.08372	1.01 (0.94-1.08)
GCSF	Simple mode	9	-0.0813549	0.0823875	0.352334	0.921866	0.784401	1.08342	0.92 (0.78-1.08)
GCSF	Weighted mode	9	-0.0396778	0.0590352	0.520452	0.961099	0.856084	1.079	0.96 (0.86-1.08)
HGF	MR Egger	9	0.0705321	0.141624	0.633731	1.07308	0.812978	1.4164	1.07 (0.81-1.42)
HGF	Weighted median	9	-0.0079525	0.0579048	0.890764	0.992079	0.885639	1.11131	0.99 (0.89-1.11)
HGF	Inverse variance weighted	9	0.0342457	0.063094	0.587286	1.03484	0.914463	1.17106	1.03 (0.91-1.17)
HGF	Simple mode	9	-0.119955	0.114577	0.325726	0.88696	0.708556	1.11028	0.89 (0.71-1.11)
HGF	Weighted mode	9	0.052056	0.0747698	0.506013	1.05343	0.909834	1.2197	1.05 (0.91-1.22)
IFN-γ	MR Egger	12	0.0146443	0.0827236	0.863022	1.01475	0.862868	1.19337	1.01 (0.86-1.19)
IFN-γ	Weighted median	12	-0.0570462	0.0508675	0.262089	0.94455	0.854921	1.04358	0.94 (0.85-1.04)
IFN-γ	Inverse variance weighted	12	-0.0559885	0.0389585	0.150681	0.94555	0.876037	1.02058	0.95 (0.88-1.02)
IFN-γ	Simple mode	12	-0.064883	0.0809835	0.439986	0.937177	0.799626	1.09839	0.94 (0.80-1.10)
IFN-γ	Weighted mode	12	-0.0599998	0.0782214	0.459198	0.941765	0.807903	1.09781	0.94 (0.81-1.10)
IL-10	MR Egger	16	-0.0144985	0.0922514	0.877361	0.985606	0.822579	1.18094	0.99 (0.82-1.18)
IL-10	Weighted median	16	0.0595927	0.0405174	0.141347	1.0614	0.980374	1.14913	1.06 (0.98-1.15)
IL-10	Inverse variance weighted	16	0.045999	0.0286049	0.107817	1.04707	0.989984	1.10746	1.05 (0.99-1.11)
IL-10	Simple mode	16	0.0916519	0.0616274	0.157681	1.09598	0.971283	1.23669	1.10 (0.97-1.24)
IL-10	Weighted mode	16	0.0720459	0.0455177	0.134317	1.0747	0.982978	1.17499	1.07 (0.98-1.17)
IL-12p70	MR Egger	16	0.0832371	0.121848	0.505679	1.0868	0.855914	1.37997	1.09 (0.86-1.38)
IL-12p70	Weighted median	16	0.0661753	0.0436548	0.12955	1.06841	0.980799	1.16386	1.07 (0.98-1.16)
IL-12p70	Inverse variance weighted	16	0.0705008	0.0333878	0.0347233	1.07305	1.00507	1.14561	1.07 (1.01-1.15)
IL-12p70	Simple mode	16	0.0546012	0.0636551	0.404519	1.05612	0.932242	1.19646	1.06 (0.93-1.20)
IL-12p70	Weighted mode	16	0.0796685	0.0590985	0.197644	1.08293	0.964482	1.21592	1.08 (0.96-1.22)
IL-13	MR Egger	14	0.070595	0.0418568	0.117484	1.07315	0.988621	1.1649	1.07 (0.99-1.16)
IL-13	Weighted median	14	0.0498486	0.0336352	0.138331	1.05111	0.984052	1.12274	1.05 (0.98-1.12)
IL-13	Inverse variance weighted	14	0.0379006	0.0240027	0.114333	1.03863	0.990897	1.08866	1.04 (0.99-1.09)
IL-13	Simple mode	14	0.0873813	0.0501887	0.105272	1.09131	0.989071	1.20412	1.09 (0.99-1.20)
IL-13	Weighted mode	14	0.0658816	0.04446	0.162218	1.0681	0.978964	1.16535	1.07 (0.98-1.17)
IL-16	MR Egger	10	-0.00663909	0.034492	0.852161	0.993383	0.928446	1.06286	0.99 (0.93-1.06)
IL-16	Weighted median	10	-0.0213462	0.0273973	0.4359	0.97888	0.927702	1.03288	0.98 (0.93-1.03)
IL-16	Inverse variance weighted	10	-0.0102216	0.0219312	0.64116	0.98983	0.948184	1.03331	0.99 (0.95-1.03)
IL-16	Simple mode	10	-0.0184989	0.037139	0.630358	0.981671	0.912752	1.05579	0.98 (0.91-1.06)
IL-16	Weighted mode	10	-0.0213599	0.0330143	0.533791	0.978867	0.917532	1.0443	0.98 (0.92-1.04)
IL-17	MR Egger	8	0.0749222	0.133614	0.595281	1.0778	0.829476	1.40047	1.08 (0.83-1.40)
IL-17	Weighted median	8	0.00476189	0.0576788	0.934202	1.00477	0.897369	1.12503	1.00 (0.90-1.13)
IL-17	Inverse variance weighted	8	0.0206444	0.058462	0.723994	1.02086	0.910336	1.1448	1.02 (0.91-1.14)
IL-17	Simple mode	8	-0.0122523	0.0832751	0.887177	0.987822	0.839061	1.16296	0.99 (0.84-1.16)
IL-17	Weighted mode	8	-0.00782494	0.0754105	0.920267	0.992206	0.855876	1.15025	0.99 (0.86-1.15)
IL-18	MR Egger	13	0.0053579	0.044517	0.906371	1.00537	0.921368	1.09704	1.01 (0.92-1.10)
IL-18	Weighted median	13	0.00516192	0.0340019	0.879335	1.00518	0.94037	1.07445	1.01 (0.94-1.07)
IL-18	Inverse variance weighted	13	0.0110448	0.0242128	0.648278	1.01111	0.964243	1.06025	1.01 (0.96-1.06)
IL-18	Simple mode	13	-0.00265528	0.0502029	0.958689	0.997348	0.903885	1.10048	1.00 (0.90-1.10)
IL-18	Weighted mode	13	0.00186182	0.0387005	0.962421	1.00186	0.92868	1.08081	1.00 (0.93-1.08)
IL-1β	MR Egger	4	0.209833	0.0870971	0.137604	1.23347	1.0399	1.46308	1.23 (1.04-1.46)
IL-1β	Weighted median	4	0.0933669	0.0536341	0.0817164	1.09786	0.988313	1.21956	1.10 (0.99-1.22)
IL-1β	Inverse variance weighted	4	0.0870781	0.0427642	0.0417264	1.09098	1.00327	1.18637	1.09 (1.00-1.19)
IL-1β	Simple mode	4	0.139336	0.0853009	0.20088	1.14951	0.97253	1.3587	1.15 (0.97-1.36)
IL-1β	Weighted mode	4	0.134408	0.0796078	0.189921	1.14386	0.978609	1.33702	1.14 (0.98-1.34)
IL-1ra	MR Egger	9	0.1644	0.104289	0.158941	1.17869	0.960783	1.44601	1.18 (0.96-1.45)
IL-1ra	Weighted median	9	0.0449238	0.0474265	0.343521	1.04595	0.953103	1.14784	1.05 (0.95-1.15)
IL-1ra	Inverse variance weighted	9	0.0191938	0.0399749	0.631123	1.01938	0.942559	1.10246	1.02 (0.94-1.10)
IL-1ra	Simple mode	9	0.0800959	0.0721701	0.299319	1.08339	0.940487	1.24801	1.08 (0.94-1.25)
IL-1ra	Weighted mode	9	0.0624802	0.0675615	0.382124	1.06447	0.932449	1.21519	1.06 (0.93-1.22)
IL-2ra	MR Egger	9	-0.0700598	0.0605322	0.285073	0.932338	0.828032	1.04978	0.93 (0.83-1.05)
IL-2ra	Weighted median	9	-0.0268305	0.0354261	0.44883	0.973526	0.908223	1.04353	0.97 (0.91-1.04)
IL-2ra	Inverse variance weighted	9	-0.0149041	0.0272827	0.58487	0.985206	0.933907	1.03932	0.99 (0.93-1.04)
IL-2ra	Simple mode	9	-0.0317263	0.0520247	0.558893	0.968772	0.874857	1.07277	0.97 (0.87-1.07)
IL-2ra	Weighted mode	9	-0.0351231	0.0399614	0.405067	0.965487	0.892751	1.04415	0.97 (0.89-1.04)
IL-2	MR Egger	8	-0.00457592	0.0897803	0.961005	0.995435	0.834815	1.18696	1.00 (0.83-1.19)
IL-2	Weighted median	8	0.00170789	0.0434375	0.968637	1.00171	0.919956	1.09073	1.00 (0.92-1.09)
IL-2	Inverse variance weighted	8	0.00569584	0.0419598	0.892023	1.00571	0.926311	1.09192	1.01 (0.93-1.09)
IL-2	Simple mode	8	0.106453	0.0870814	0.261095	1.11233	0.937792	1.31934	1.11 (0.94-1.32)
IL-2	Weighted mode	8	-0.0596982	0.0676849	0.407041	0.942049	0.825009	1.07569	0.94 (0.83-1.08)
IL-4	MR Egger	13	-0.0951862	0.0506518	0.08695	0.909204	0.823276	1.0041	0.91 (0.82-1.00)
IL-4	Weighted median	13	-0.0902356	0.039992	0.0240493	0.913716	0.84483	0.988219	0.91 (0.84-0.99)
IL-4	Inverse variance weighted	13	-0.0833484	0.0304504	0.00619682	0.920031	0.866727	0.976612	0.92 (0.87-0.98)
IL-4	Simple mode	13	-0.103484	0.062297	0.122567	0.90169	0.798048	1.01879	0.90 (0.80-1.02)
IL-4	Weighted mode	13	-0.0974443	0.0556737	0.105571	0.907153	0.813374	1.01174	0.91 (0.81-1.01)
IL-5	MR Egger	8	-0.119173	0.0733908	0.155541	0.887654	0.768727	1.02498	0.89 (0.77-1.02)
IL-5	Weighted median	8	0.036509	0.0418875	0.383428	1.03718	0.955433	1.12593	1.04 (0.96-1.13)
IL-5	Inverse variance weighted	8	0.0334687	0.0329177	0.309278	1.03404	0.969427	1.10295	1.03 (0.97-1.10)
IL-5	Simple mode	8	0.0313254	0.0600608	0.618066	1.03182	0.917233	1.16072	1.03 (0.92-1.16)
IL-5	Weighted mode	8	0.0325071	0.0607631	0.609229	1.03304	0.917054	1.1637	1.03 (0.92-1.16)
IL-6	MR Egger	11	-0.111861	0.106173	0.319539	0.894168	0.726178	1.10102	0.89 (0.73-1.10)
IL-6	Weighted median	11	-0.0107	0.0522312	0.837684	0.989357	0.893085	1.09601	0.99 (0.89-1.10)
IL-6	Inverse variance weighted	11	0.0258784	0.0595034	0.663631	1.02622	0.913248	1.15316	1.03 (0.91-1.15)
IL-6	Simple mode	11	0.0339903	0.0744183	0.657614	1.03457	0.894161	1.19704	1.03 (0.89-1.20)
IL-6	Weighted mode	11	-0.00113408	0.0617028	0.985697	0.998867	0.885085	1.12728	1.00 (0.89-1.13)
IL-7	MR Egger	14	-0.0665309	0.0452204	0.166953	0.935634	0.856276	1.02235	0.94 (0.86-1.02)
IL-7	Weighted median	14	0.000688028	0.0296336	0.981476	1.00069	0.944222	1.06053	1.00 (0.94-1.06)
IL-7	Inverse variance weighted	14	0.0183026	0.0223598	0.413045	1.01847	0.9748	1.0641	1.02 (0.97-1.06)
IL-7	Simple mode	14	0.000755772	0.0453744	0.986964	1.00076	0.915598	1.09383	1.00 (0.92-1.09)
IL-7	Weighted mode	14	-0.00336841	0.0362521	0.927387	0.996637	0.928279	1.07003	1.00 (0.93-1.07)
IL-8	MR Egger	8	-0.0315277	0.051087	0.55982	0.968964	0.87664	1.07101	0.97 (0.88-1.07)
IL-8	Weighted median	8	-0.00338472	0.0378993	0.928837	0.996621	0.925272	1.07347	1.00 (0.93-1.07)
IL-8	Inverse variance weighted	8	-0.00927362	0.0305221	0.761255	0.990769	0.933236	1.05185	0.99 (0.93-1.05)
IL-8	Simple mode	8	0.0295335	0.0568606	0.619495	1.02997	0.921352	1.1514	1.03 (0.92-1.15)
IL-8	Weighted mode	8	-0.0218719	0.0452282	0.643437	0.978366	0.895369	1.06906	0.98 (0.90-1.07)
IL-9	MR Egger	6	0.00341282	0.0836298	0.969404	1.00342	0.851717	1.18214	1.00 (0.85-1.18)
IL-9	Weighted median	6	0.0183561	0.0417527	0.660199	1.01853	0.938494	1.10538	1.02 (0.94-1.11)
IL-9	Inverse variance weighted	6	0.00711176	0.0335979	0.832363	1.00714	0.942952	1.07569	1.01 (0.94-1.08)
IL-9	Simple mode	6	0.0212547	0.0574162	0.726407	1.02148	0.912761	1.14315	1.02 (0.91-1.14)
IL-9	Weighted mode	6	0.0277676	0.0526747	0.62063	1.02816	0.927303	1.13998	1.03 (0.93-1.14)
IP-10	MR Egger	10	0.165794	0.108486	0.16497	1.18033	0.954243	1.45999	1.18 (0.95-1.46)
IP-10	Weighted median	10	0.0327074	0.0483031	0.498324	1.03325	0.939914	1.13585	1.03 (0.94-1.14)
IP-10	Inverse variance weighted	10	0.0211159	0.0505114	0.675917	1.02134	0.925069	1.12763	1.02 (0.93-1.13)
IP-10	Simple mode	10	0.112254	0.0878805	0.233445	1.1188	0.941772	1.3291	1.12 (0.94-1.33)
IP-10	Weighted mode	10	0.0742341	0.0767685	0.358815	1.07706	0.926601	1.25195	1.08 (0.93-1.25)
MCP-1	MR Egger	16	0.0341094	0.13292	0.801208	1.0347	0.797388	1.34263	1.03 (0.80-1.34)
MCP-1	Weighted median	16	0.0712053	0.0500014	0.154427	1.0738	0.973558	1.18437	1.07 (0.97-1.18)
MCP-1	Inverse variance weighted	16	0.0542202	0.0514489	0.291945	1.05572	0.95445	1.16773	1.06 (0.95-1.17)
MCP-1	Simple mode	16	0.0242806	0.0811782	0.768966	1.02458	0.873866	1.20128	1.02 (0.87-1.20)
MCP-1	Weighted mode	16	0.0521192	0.0750633	0.498085	1.0535	0.909368	1.22048	1.05 (0.91-1.22)
MCP-3	MR Egger	6	-0.094827	0.0705303	0.249974	0.90953	0.792101	1.04437	0.91 (0.79-1.04)
MCP-3	Weighted median	6	-0.0407336	0.029422	0.166217	0.960085	0.906286	1.01708	0.96 (0.91-1.02)
MCP-3	Inverse variance weighted	6	-0.0442245	0.0268692	0.099781	0.956739	0.907658	1.00847	0.96 (0.91-1.01)
MCP-3	Simple mode	6	-0.0411067	0.045507	0.407775	0.959727	0.877832	1.04926	0.96 (0.88-1.05)
MCP-3	Weighted mode	6	-0.0348406	0.0417203	0.441724	0.965759	0.88993	1.04805	0.97 (0.89-1.05)
MIF	MR Egger	10	-0.080025	0.0734895	0.307896	0.923093	0.799264	1.06611	0.92 (0.80-1.07)
MIF	Weighted median	10	-0.0522494	0.0426419	0.22046	0.949092	0.872993	1.03182	0.95 (0.87-1.03)
MIF	Inverse variance weighted	10	-0.0460244	0.0327858	0.160381	0.955019	0.895579	1.0184	0.96 (0.90-1.02)
MIF	Simple mode	10	-0.0538069	0.0671915	0.443873	0.947615	0.830687	1.081	0.95 (0.83-1.08)
MIF	Weighted mode	10	-0.0510568	0.0617913	0.430006	0.950225	0.841838	1.07257	0.95 (0.84-1.07)
MIG	MR Egger	13	-0.0416138	0.0528432	0.447628	0.95924	0.864861	1.06392	0.96 (0.86-1.06)
MIG	Weighted median	13	-0.0254407	0.0324216	0.432638	0.97488	0.914857	1.03884	0.97 (0.91-1.04)
MIG	Inverse variance weighted	13	0.0234267	0.0292025	0.422429	1.0237	0.966755	1.08401	1.02 (0.97-1.08)
MIG	Simple mode	13	-0.0314591	0.0527926	0.562314	0.969031	0.873775	1.07467	0.97 (0.87-1.07)
MIG	Weighted mode	13	-0.0364537	0.039544	0.374769	0.964203	0.892294	1.04191	0.96 (0.89-1.04)
MIP1α	MR Egger	6	0.0210975	0.206609	0.923581	1.02132	0.681229	1.5312	1.02 (0.68-1.53)
MIP1α	Weighted median	6	0.0514103	0.0553662	0.353123	1.05275	0.944493	1.17343	1.05 (0.94-1.17)
MIP1α	Inverse variance weighted	6	0.062408	0.0584374	0.285545	1.0644	0.949206	1.19357	1.06 (0.95-1.19)
MIP1α	Simple mode	6	0.0783054	0.0888537	0.418506	1.08145	0.908602	1.28719	1.08 (0.91-1.29)
MIP1α	Weighted mode	6	0.0846778	0.0910271	0.39494	1.08837	0.910524	1.30095	1.09 (0.91-1.30)
MIP1β	MR Egger	21	-0.0802379	0.078484	0.319458	0.922897	0.791309	1.07637	0.92 (0.79-1.08)
MIP1β	Weighted median	21	-0.0405858	0.0369537	0.272078	0.960227	0.893137	1.03236	0.96 (0.89-1.03)
MIP1β	Inverse variance weighted	21	-0.0179394	0.0270626	0.507403	0.982221	0.931479	1.03573	0.98 (0.93-1.04)
MIP1β	Simple mode	21	-0.0492968	0.064153	0.451213	0.951899	0.839426	1.07944	0.95 (0.84-1.08)
MIP1β	Weighted mode	21	-0.0540942	0.0534642	0.323726	0.947343	0.853095	1.052	0.95 (0.85-1.05)
MCSF	MR Egger	12	-0.0195874	0.0450315	0.67282	0.980603	0.897763	1.07109	0.98 (0.90-1.07)
MCSF	Weighted median	12	-0.00832751	0.0279805	0.765994	0.991707	0.938785	1.04761	0.99 (0.94-1.05)
MCSF	Inverse variance weighted	12	-0.0145689	0.0208911	0.485568	0.985537	0.945997	1.02673	0.99 (0.95-1.03)
MCSF	Simple mode	12	-0.0184027	0.0398291	0.653056	0.981766	0.908039	1.06148	0.98 (0.91-1.06)
MCSF	Weighted mode	12	-0.0134939	0.0380843	0.729801	0.986597	0.915634	1.06306	0.99 (0.92-1.06)
PDGFbb	MR Egger	13	0.0958673	0.0947459	0.333356	1.10061	0.914082	1.32521	1.10 (0.91-1.33)
PDGFbb	Weighted median	13	0.0255475	0.0508839	0.615616	1.02588	0.9285	1.13347	1.03 (0.93-1.13)
PDGFbb	Inverse variance weighted	13	0.0374893	0.0379735	0.32352	1.0382	0.963735	1.11842	1.04 (0.96-1.12)
PDGFbb	Simple mode	13	0.0585507	0.0732808	0.439824	1.0603	0.918439	1.22407	1.06 (0.92-1.22)
PDGFbb	Weighted mode	13	0.0370371	0.0742569	0.626959	1.03773	0.897173	1.20031	1.04 (0.90-1.20)
RANTES	MR Egger	10	0.118317	0.07398	0.148418	1.1256	0.973669	1.30124	1.13 (0.97-1.30)
RANTES	Weighted median	10	0.0609534	0.0392673	0.120598	1.06285	0.984117	1.14788	1.06 (0.98-1.15)
RANTES	Inverse variance weighted	10	0.048599	0.0293161	0.0973662	1.0498	0.991179	1.11189	1.05 (0.99-1.11)
RANTES	Simple mode	10	0.0813018	0.0478642	0.123619	1.0847	0.987566	1.19138	1.08 (0.99-1.19)
RANTES	Weighted mode	10	0.0813018	0.0465684	0.114789	1.0847	0.990077	1.18836	1.08 (0.99-1.19)
SCF	MR Egger	9	-0.121907	0.0968081	0.248299	0.885231	0.732237	1.07019	0.89 (0.73-1.07)
SCF	Weighted median	9	-0.0899522	0.0552337	0.103403	0.913975	0.820197	1.01847	0.91 (0.82-1.02)
SCF	Inverse variance weighted	9	-0.0680523	0.0454545	0.134354	0.934212	0.854582	1.02126	0.93 (0.85-1.02)
SCF	Simple mode	9	-0.136655	0.0937031	0.182848	0.872271	0.725922	1.04813	0.87 (0.73-1.05)
SCF	Weighted mode	9	-0.117855	0.0961789	0.255285	0.888825	0.736117	1.07321	0.89 (0.74-1.07)
SCGFβ	MR Egger	21	-0.0724592	0.0454268	0.127194	0.930104	0.85087	1.01672	0.93 (0.85-1.02)
SCGFβ	Weighted median	21	-0.00671926	0.0267234	0.801476	0.993303	0.942615	1.04672	0.99 (0.94-1.05)
SCGFβ	Inverse variance weighted	21	0.00065039	0.0201052	0.974193	1.00065	0.961986	1.04087	1.00 (0.96-1.04)
SCGFβ	Simple mode	21	-0.0069186	0.0439062	0.87637	0.993105	0.911217	1.08235	0.99 (0.91-1.08)
SCGFβ	Weighted mode	21	-0.00930739	0.0411074	0.823175	0.990736	0.914043	1.07386	0.99 (0.91-1.07)
SDF1α	MR Egger	9	0.0247159	0.100477	0.812751	1.02502	0.841794	1.24814	1.03 (0.84-1.25)
SDF1α	Weighted median	9	-0.0445768	0.0558033	0.424394	0.956402	0.857314	1.06694	0.96 (0.86-1.07)
SDF1α	Inverse variance weighted	9	0.0178641	0.0506299	0.72421	1.01802	0.921852	1.12423	1.02 (0.92-1.12)
SDF1α	Simple mode	9	-0.0649345	0.114499	0.58619	0.937129	0.748748	1.1729	0.94 (0.75-1.17)
SDF1α	Weighted mode	9	-0.0689037	0.0877823	0.455104	0.933417	0.785875	1.10866	0.93 (0.79-1.11)
TNFα	MR Egger	3	0.0505722	0.315314	0.898757	1.05187	0.566973	1.95148	1.05 (0.57-1.95)
TNFα	Weighted median	3	-0.00429983	0.0724063	0.952646	0.995709	0.863971	1.14754	1.00 (0.86-1.15)
TNFα	Inverse variance weighted	3	0.0214227	0.124778	0.863684	1.02165	0.800001	1.30472	1.02 (0.80-1.30)
TNFα	Simple mode	3	0.0438617	0.138356	0.781261	1.04484	0.796669	1.37031	1.04 (0.80-1.37)
TNFα	Weighted mode	3	-0.0721175	0.0953743	0.528487	0.930422	0.771784	1.12167	0.93 (0.77-1.12)
TNFβ	MR Egger	5	0.0431641	0.0515557	0.463912	1.04411	0.943758	1.15513	1.04 (0.94-1.16)
TNFβ	Weighted median	5	-0.000501056	0.0310839	0.987139	0.999499	0.940423	1.06229	1.00 (0.94-1.06)
TNFβ	Inverse variance weighted	5	0.00343772	0.0259466	0.894595	1.00344	0.953689	1.05579	1.00 (0.95-1.06)
TNFβ	Simple mode	5	-0.0122677	0.0461729	0.803609	0.987807	0.902338	1.08137	0.99 (0.90-1.08)
TNFβ	Weighted mode	5	8.37057e-05	0.0398649	0.998425	1.00008	0.924917	1.08136	1.00 (0.92-1.08)
TRAIL	MR Egger	16	-0.0716491	0.0323509	0.0438695	0.930857	0.873666	0.991793	0.93 (0.87-0.99)
TRAIL	Weighted median	16	-0.0548868	0.0304061	0.0710557	0.946592	0.891827	1.00472	0.95 (0.89-1.00)
TRAIL	Inverse variance weighted	16	-0.0488812	0.0226386	0.0308353	0.952294	0.910963	0.995501	0.95 (0.91-1.00)
TRAIL	Simple mode	16	-0.0587298	0.0513082	0.270292	0.942961	0.852746	1.04272	0.94 (0.85-1.04)
TRAIL	Weighted mode	16	-0.0636958	0.0292292	0.0456716	0.93829	0.886047	0.993614	0.94 (0.89-0.99)
VEGF	MR Egger	18	0.0291974	0.0515147	0.57873	1.02963	0.930744	1.13902	1.03 (0.93-1.14)
VEGF	Weighted median	18	0.0570848	0.0365519	0.118348	1.05875	0.985548	1.13738	1.06 (0.99-1.14)
VEGF	Inverse variance weighted	18	0.0578907	0.0272361	0.0335434	1.0596	1.00452	1.1177	1.06 (1.00-1.12)
VEGF	Simple mode	18	0.0507603	0.0550485	0.369378	1.05207	0.944467	1.17193	1.05 (0.94-1.17)
VEGF	Weighted mode	18	0.0507603	0.0422484	0.24604	1.05207	0.968461	1.1429	1.05 (0.97-1.14)

## Sheet: Sheet3
exposure	outcome	method	Q	Q_df	Q_pval
β-NGF	Ischemic stroke	MR Egger	4.41279	2	0.110097
β-NGF	Ischemic stroke	Inverse variance weighted	6.41461	3	0.0930915
CTACK	Ischemic stroke	MR Egger	7.68362	10	0.659709
CTACK	Ischemic stroke	Inverse variance weighted	8.13362	11	0.701287
EOTAXIN	Ischemic stroke	MR Egger	18.6258	16	0.288547
EOTAXIN	Ischemic stroke	Inverse variance weighted	18.7886	17	0.340799
bFGF	Ischemic stroke	MR Egger	2.98306	5	0.702598
bFGF	Ischemic stroke	Inverse variance weighted	8.68123	6	0.192315
GROα	Ischemic stroke	MR Egger	14.2136	10	0.16347
GROα	Ischemic stroke	Inverse variance weighted	15.6169	11	0.155959
GCSF	Ischemic stroke	MR Egger	6.25356	7	0.510475
GCSF	Ischemic stroke	Inverse variance weighted	7.8827	8	0.445012
HGF	Ischemic stroke	MR Egger	20.9158	7	0.00389683
HGF	Ischemic stroke	Inverse variance weighted	21.1686	8	0.00671284
IFN-γ	Ischemic stroke	MR Egger	3.6719	10	0.960937
IFN-γ	Ischemic stroke	Inverse variance weighted	4.60872	11	0.948627
IL-10	Ischemic stroke	MR Egger	9.65847	14	0.786703
IL-10	Ischemic stroke	Inverse variance weighted	10.1343	15	0.81121
mIL-12p70	Ischemic stroke	MR Egger	10.952	14	0.689806
mIL-12p70	Ischemic stroke	Inverse variance weighted	10.9638	15	0.755159
IL-13	Ischemic stroke	MR Egger	10.1833	12	0.599886
IL-13	Ischemic stroke	Inverse variance weighted	11.0923	13	0.603083
IL-16	Ischemic stroke	MR Egger	3.91458	8	0.864747
IL-16	Ischemic stroke	Inverse variance weighted	3.93269	9	0.915786
IL-17	Ischemic stroke	MR Egger	13.502	6	0.0357212
IL-17	Ischemic stroke	Inverse variance weighted	13.9756	7	0.0516175
IL-18	Ischemic stroke	MR Egger	13.8638	11	0.240622
IL-18	Ischemic stroke	Inverse variance weighted	13.8941	12	0.30752
IL-1β	Ischemic stroke	MR Egger	0.373414	2	0.829687
IL-1β	Ischemic stroke	Inverse variance weighted	2.99082	3	0.393042
IL-1ra	Ischemic stroke	MR Egger	9.02306	7	0.251005
IL-1ra	Ischemic stroke	Inverse variance weighted	11.887	8	0.156318
IL-2ra	Ischemic stroke	MR Egger	5.34964	7	0.617376
IL-2ra	Ischemic stroke	Inverse variance weighted	6.39155	8	0.603461
IL-2	Ischemic stroke	MR Egger	14.8468	6	0.0214824
IL-2	Ischemic stroke	Inverse variance weighted	14.8902	7	0.0374327
IL-4	Ischemic stroke	MR Egger	3.81434	11	0.975037
IL-4	Ischemic stroke	Inverse variance weighted	3.89987	12	0.985176
IL-5	Ischemic stroke	MR Egger	2.47847	6	0.870869
IL-5	Ischemic stroke	Inverse variance weighted	7.76286	7	0.353968
IL-6	Ischemic stroke	MR Egger	20.7973	9	0.0135815
IL-6	Ischemic stroke	Inverse variance weighted	26.1784	10	0.00350754
IL-7	Ischemic stroke	MR Egger	10.1084	12	0.606453
IL-7	Ischemic stroke	Inverse variance weighted	14.6066	13	0.332552
IL-8	Ischemic stroke	MR Egger	8.47892	6	0.205073
IL-8	Ischemic stroke	Inverse variance weighted	8.92269	7	0.258254
IL-9	Ischemic stroke	MR Egger	1.56172	4	0.815654
IL-9	Ischemic stroke	Inverse variance weighted	1.56406	5	0.905561
IP-10	Ischemic stroke	MR Egger	18.9414	8	0.0151759
IP-10	Ischemic stroke	Inverse variance weighted	24.1486	9	0.00407247
MCP-1	Ischemic stroke	MR Egger	32.3405	14	0.00358263
MCP-1	Ischemic stroke	Inverse variance weighted	32.4034	15	0.00567105
MCP-3	Ischemic stroke	MR Egger	7.2227	4	0.124577
MCP-3	Ischemic stroke	Inverse variance weighted	8.32576	5	0.139173
MIF	Ischemic stroke	MR Egger	9.52909	8	0.299644
MIF	Ischemic stroke	Inverse variance weighted	9.85452	9	0.36239
MIG	Ischemic stroke	MR Egger	17.1376	11	0.103871
MIG	Ischemic stroke	Inverse variance weighted	20.4142	12	0.0596451
MIP1α	Ischemic stroke	MR Egger	10.9216	4	0.027459
MIP1α	Ischemic stroke	Inverse variance weighted	11.0428	5	0.0505386
MIP1β	Ischemic stroke	MR Egger	20.4256	19	0.369386
MIP1β	Ischemic stroke	Inverse variance weighted	21.1959	20	0.385684
MCSF	Ischemic stroke	MR Egger	7.59271	10	0.668552
MCSF	Ischemic stroke	Inverse variance weighted	7.60853	11	0.747882
PDGFbb	Ischemic stroke	MR Egger	9.0019	11	0.621717
PDGFbb	Ischemic stroke	Inverse variance weighted	9.4542	12	0.663724
RANTES	Ischemic stroke	MR Egger	5.27982	8	0.727292
RANTES	Ischemic stroke	Inverse variance weighted	6.33337	9	0.706145
SCF	Ischemic stroke	MR Egger	9.13143	7	0.243357
SCF	Ischemic stroke	Inverse variance weighted	9.66133	8	0.289605
SCGFβ	Ischemic stroke	MR Egger	8.07966	19	0.985851
SCGFβ	Ischemic stroke	Inverse variance weighted	11.3008	20	0.938047
SDF1α	Ischemic stroke	MR Egger	13.2458	7	0.0663411
SDF1α	Ischemic stroke	Inverse variance weighted	13.2582	8	0.103269
TNFα	Ischemic stroke	MR Egger	17.0964	1	3.55293e-05
TNFα	Ischemic stroke	Inverse variance weighted	17.308	2	0.00017443
TNFβ	Ischemic stroke	MR Egger	1.09837	3	0.777467
TNFβ	Ischemic stroke	Inverse variance weighted	1.89352	4	0.755335
TRAIL	Ischemic stroke	MR Egger	11.471	14	0.648706
TRAIL	Ischemic stroke	Inverse variance weighted	12.4416	15	0.645344
VEGF	Ischemic stroke	MR Egger	11.8962	16	0.751091
VEGF	Ischemic stroke	Inverse variance weighted	12.3268	17	0.779954

## Sheet: Sheet4
exposure	outcome	egger_intercept	se	pval
β-NGF	Ischemic stroke	0.0465631	0.0488844	0.441366
CTACK	Ischemic stroke	-0.00707696	0.0105498	0.517532
EOTAXIN	Ischemic stroke	-0.00365603	0.00977421	0.713279
bFGF	Ischemic stroke	-0.0352789	0.0147791	0.0626132
GROα	Ischemic stroke	-0.0116485	0.0117231	0.343836
GCSF	Ischemic stroke	-0.01015	0.00795221	0.242534
HGF	Ischemic stroke	-0.005513	0.0189531	0.779575
IFN-γ	Ischemic stroke	-0.00949177	0.00980661	0.355922
IL-10	Ischemic stroke	0.00695473	0.0100824	0.501603
mIL-12p70	Ischemic stroke	-0.00132594	0.0121996	0.914994
IL13	Ischemic stroke	-0.00782568	0.00820778	0.359176
IL-16	Ischemic stroke	-0.00125045	0.00929201	0.896274
IL-17	Ischemic stroke	-0.00891274	0.0194294	0.662579
IL-18	Ischemic stroke	0.00129334	0.00833634	0.879517
IL-1β	Ischemic stroke	-0.0305711	0.0188962	0.247101
IL-1ra	Ischemic stroke	-0.0228696	0.0153428	0.179694
IL-2ra	Ischemic stroke	0.0114435	0.0112111	0.341354
IL-2	Ischemic stroke	0.00194925	0.0147146	0.898943
IL-4	Ischemic stroke	0.00210811	0.0072082	0.775377
IL-5	Ischemic stroke	0.0306126	0.0133169	0.0612027
IL-6	Ischemic stroke	0.019587	0.0128355	0.161354
IL-7	Ischemic stroke	0.020236	0.00954125	0.0554466
IL-8	Ischemic stroke	0.00604513	0.0107875	0.595508
IL-9	Ischemic stroke	0.000986768	0.0204304	0.963793
IP-10	Ischemic stroke	-0.0275296	0.0185636	0.176365
MCP-1	Ischemic stroke	0.00263172	0.01594	0.871224
MCP-3	Ischemic stroke	0.0146404	0.0187315	0.478129
MIF	Ischemic stroke	0.00664344	0.01271	0.61535
MIG	Ischemic stroke	0.0184422	0.0127168	0.174906
MIP1α	Ischemic stroke	0.00702322	0.0333436	0.843469
MIP1β	Ischemic stroke	0.00786994	0.0092975	0.407833
MCSF	Ischemic stroke	0.0016296	0.0129538	0.902382
PDGFbb	Ischemic stroke	-0.00671052	0.00997798	0.515124
RANTES	Ischemic stroke	-0.0138947	0.013537	0.334723
SCF	Ischemic stroke	0.00827462	0.012983	0.544176
SCGFβ	Ischemic stroke	0.0151645	0.00844941	0.0886213
SDF1α	Ischemic stroke	-0.00102295	0.0126409	0.937768
TNFα	Ischemic stroke	-0.00760598	0.0683739	0.929472
TNFβ	Ischemic stroke	-0.0120399	0.0135021	0.438244
TRAIL	Ischemic stroke	0.00599309	0.00608314	0.341248
VEGF	Ischemic stroke	0.00501013	0.00763496	0.521016
