# Supplementary material for: Inflammatory cytokines and stroke and its subtypes: a genetic correlation and two-sample Mendelian randomization study
Source: Front Mol Neurosci. 2023 Nov 28;16:1294450. doi: 10.3389/fnmol.2023.1294450 (PMC10713998; doi:10.3389/fnmol.2023.1294450)
Supplement: Supplementary file 4 [file Table_4.XLSX]

## Sheet: Sheet1
exposure	outcome	SNP	effect_allele.exposure	other_allele.exposure	effect_allele.outcome	other_allele.outcome	beta.exposure	beta.outcome	eaf.exposure	eaf.outcome	chr	pos	se.outcome	pval.outcome	se.exposure	pval.exposure	R2	F
β-NGF	LAS	rs28637706	T	G	T	G	-0.1554	-0.0245	0.314	0.3912	19	34285368	0.0262	0.3507	0.0261	2.717e-09	0.00983244	35.4305
β-NGF	LAS	rs71641308	T	C	T	C	0.1969	0.0437	0.0995	0.0743	1	78086718	0.0509	0.3905	0.0429	4.424e-06	0.00586615	21.0539
β-NGF	LAS	rs73472576	T	C	T	C	-0.1146	0.0311	0.457	0.4104	18	72124182	0.0262	0.2358	0.0251	4.813e-06	0.00580531	20.8343
β-NGF	LAS	rs7970581	T	G	T	G	0.1358	0.0457	0.2662	0.2521	12	113265248	0.0296	0.1228	0.028	1.223e-06	0.00654581	23.5093
CTACK	LAS	rs116303454	A	G	A	G	0.3754	0.0623	0.0218	0.0222	3	27294655	0.1032	0.545801	0.081	3.579e-06	0.00581859	21.4675
CTACK	LAS	rs118084576	A	G	A	G	0.5675	0.1645	0.0112	0.0146	9	21172502	0.1216	0.1761	0.1226	3.66e-06	0.00580439	21.4148
CTACK	LAS	rs135564	A	G	A	G	-0.1672	0.0154	0.2632	0.7152	22	46550315	0.0286	0.589299	0.0267	3.593e-10	0.0105723	39.1934
CTACK	LAS	rs141331414	A	G	A	G	0.1977	-0.0564	0.0914	0.0736	9	128264627	0.0517	0.2752	0.0415	1.886e-06	0.00614573	22.682
CTACK	LAS	rs2070074	A	G	A	G	0.4401	-0.0721	0.891	0.9083	9	34649442	0.0435	0.097699	0.0372	2.596e-32	0.0367363	139.888
CTACK	LAS	rs55764737	T	C	T	C	0.5424	0.1507	0.9846	0.9628	15	61323414	0.0771	0.0506606	0.0967	2.012e-08	0.00849989	31.4449
CTACK	LAS	rs57338032	A	G	A	G	0.1443	0.0036	0.8287	0.8347	15	78798939	0.0338	0.9156	0.0316	4.831e-06	0.00564978	20.8412
CTACK	LAS	rs57789542	T	C	T	C	-0.7687	-0.1193	0.9951	0.9814	3	52807586	0.1123	0.2882	0.1659	3.575e-06	0.00581596	21.4578
CTACK	LAS	rs60247384	T	C	T	C	0.1128	-0.0265	0.3512	0.2701	3	35237382	0.0284	0.3501	0.0245	4.302e-06	0.00574273	21.186
CTACK	LAS	rs62578137	T	C	T	C	-0.1311	-0.0258	0.2421	0.1941	9	129412630	0.0327	0.4297	0.0286	4.658e-06	0.00569283	21.0008
CTACK	LAS	rs72729450	T	C	T	C	-0.5123	0.176	0.0123	0.0187	9	35990634	0.1228	0.152	0.1094	2.814e-06	0.00593965	21.9168
CTACK	LAS	rs7333764	T	C	T	C	0.2811	0.1108	0.0412	0.0237	13	34208801	0.093	0.2334	0.0591	2.002e-06	0.00612649	22.6105
CTACK	LAS	rs76395525	A	G	A	G	0.5193	0.1279	0.0118	0.0153	15	79741391	0.115	0.2659	0.1081	1.553e-06	0.0062488	23.0647
EOTAXIN	LAS	rs11087905	A	C	A	C	0.0954	-0.0061	0.3778	0.3525	21	25505329	0.039	0.8754	0.0188	4.07e-07	0.00313158	25.7439
EOTAXIN	LAS	rs112347425	T	C	T	C	0.1595	0.0218	0.0978	0.1103	3	46460888	0.0455	0.6321	0.0276	7.771e-09	0.00405772	33.3885
EOTAXIN	LAS	rs12075	A	G	A	G	0.1692	0.0192	0.5229	0.5792	1	159175354	0.0259	0.4587	0.0155	1.211e-27	0.014329	119.133
EOTAXIN	LAS	rs147287945	A	G	A	G	-0.1512	0.0122	0.0741	0.0807	6	7223566	0.0497	0.8064	0.0313	1.356e-06	0.00283874	23.3297
EOTAXIN	LAS	rs187131	C	G	C	G	0.1264	0.1009	0.8902	0.8794	1	91504337	0.0405	0.0126599	0.0253	5.742e-07	0.00303583	24.9544
EOTAXIN	LAS	rs2024050	A	G	A	G	0.164	0.0207	0.0739	0.1023	7	75460393	0.0438	0.636999	0.0302	5.467e-08	0.00358475	29.4827
EOTAXIN	LAS	rs2027855	T	C	T	C	0.0743	-0.0204	0.6153	0.6647	22	47837513	0.0269	0.4489	0.0162	4.272e-06	0.00255964	21.0301
EOTAXIN	LAS	rs2211994	T	C	T	C	0.0876	0.036	0.276	0.2543	21	18047593	0.0297	0.2261	0.0177	6.981e-07	0.00297928	24.4881
EOTAXIN	LAS	rs2228467	T	C	T	C	-0.4154	-0.0659	0.9215	0.9329	3	42906116	0.0525	0.2094	0.0291	3.473e-46	0.0242565	203.723
EOTAXIN	LAS	rs5754733	A	C	A	C	-0.105	0.0193	0.8306	0.7651	22	34269594	0.0297	0.5154	0.0213	8.196e-07	0.00295583	24.2948
EOTAXIN	LAS	rs59808887	T	C	T	C	-0.1698	0.0209	0.0601	0.0798	5	31846520	0.0487	0.668299	0.0356	1.886e-06	0.00276769	22.7441
EOTAXIN	LAS	rs745331	A	G	A	G	-0.0821	0.01	0.6825	0.6962	15	27929147	0.0279	0.7204	0.0176	3.036e-06	0.00264761	21.7548
EOTAXIN	LAS	rs75426604	A	C	A	C	-0.1371	-0.0036	0.0876	0.1314	14	35857714	0.0394	0.9269	0.0291	2.397e-06	0.0027006	22.1913
EOTAXIN	LAS	rs79722574	T	C	T	C	-0.1092	0.0165	0.1422	0.1685	17	32619052	0.0333	0.621001	0.0227	1.497e-06	0.00281523	23.136
EOTAXIN	LAS	rs80341932	A	G	A	G	0.101	0.0337	0.8094	0.758	18	56915928	0.0337	0.3177	0.0204	7.403e-07	0.00298147	24.5062
EOTAXIN	LAS	rs9317045	A	C	A	C	0.1172	0.0485	0.8615	0.8351	13	59630038	0.0353	0.1697	0.0236	6.954e-07	0.00299966	24.6561
bFGF	LAS	rs116745220	A	G	A	G	-0.6176	0.0191	0.9951	0.9843	5	71399644	0.1228	0.8767	0.1324	3.085e-06	0.00285148	21.7533
bFGF	LAS	rs13412535	A	G	A	G	-0.1129	0.0697	0.1856	0.221	2	224874874	0.0335	0.0373104	0.0224	4.763e-07	0.00332749	25.3967
bFGF	LAS	rs61990749	C	G	C	G	0.1124	-0.0903	0.1545	0.1196	14	78372501	0.0395	0.0223398	0.0228	8.225e-07	0.00318383	24.2968
bFGF	LAS	rs75168112	T	C	T	C	-0.1024	0.0419	0.8097	0.8594	18	71086067	0.039	0.2833	0.0214	1.637e-06	0.00300013	22.8907
bFGF	LAS	rs78873483	A	G	A	G	0.1286	-0.0344	0.1025	0.1037	17	46788673	0.0472	0.4671	0.0282	4.98e-06	0.00272565	20.7907
bFGF	LAS	rs9903590	T	C	T	C	0.1281	-0.0349	0.8953	0.8984	17	34238290	0.0402	0.3856	0.0267	1.622e-06	0.00301603	23.0124
GROα	LAS	rs1113500	T	G	T	G	0.1162	0.0212	0.5981	0.6298	1	108595442	0.0257	0.4086	0.0243	1.721e-06	0.00641081	22.8536
GROα	LAS	rs114991247	T	C	T	C	-0.2202	0.0709	0.9226	0.9642	6	32583504	0.0974	0.4668	0.0463	1.971e-06	0.00634185	22.6062
GROα	LAS	rs118158560	A	G	A	G	0.2761	0.0821	0.043	0.0562	7	38146610	0.0614	0.1813	0.0592	3.085e-06	0.00610012	21.7392
GROα	LAS	rs12075	A	G	A	G	0.3724	0.0192	0.5354	0.5792	1	159175354	0.0259	0.4587	0.0236	3.459e-56	0.0656467	248.857
GROα	LAS	rs140734053	A	G	A	G	0.7333	0.1141	0.0066	0.0233	10	5401459	0.1041	0.2729	0.1545	2.069e-06	0.00631627	22.5144
GROα	LAS	rs185768063	A	G	A	G	0.4038	-0.0798	0.9735	0.9886	6	16494983	0.2281	0.726501	0.076	1.055e-07	0.00790253	28.2137
GROα	LAS	rs188345231	T	C	T	C	0.6177	0.2444	0.0102	0.0266	8	41437350	0.1053	0.0202698	0.1322	2.968e-06	0.00612254	21.8196
GROα	LAS	rs508977	T	G	T	G	-0.3838	-0.0278	0.7566	0.7551	4	74762383	0.0285	0.3296	0.0279	4.566e-43	0.0506893	189.128
GROα	LAS	rs62024303	A	G	A	G	-0.3013	-0.0674	0.9617	0.9552	15	88871162	0.0758	0.374	0.066	4.908e-06	0.00584615	20.8288
GROα	LAS	rs76390238	C	G	C	G	0.6223	0.0772	0.0095	0.0161	2	107501914	0.1189	0.5162	0.1352	4.141e-06	0.00594243	21.1739
GROα	LAS	rs78653452	T	G	T	G	-0.7395	0.2566	0.0071	0.0133	20	9762055	0.1636	0.1169	0.1559	2.093e-06	0.00630873	22.4874
GCSF	LAS	rs115256310	A	G	A	G	-0.6788	0.0159	0.9954	0.9843	5	71399691	0.1222	0.8968	0.1359	5.85e-07	0.00312915	24.9422
GCSF	LAS	rs117261691	T	C	T	C	0.1318	-0.0879	0.0894	0.0365	19	28821194	0.0871	0.3129	0.0288	4.669e-06	0.00262812	20.9381
GCSF	LAS	rs11903143	A	G	A	G	0.0889	0.0617	0.7066	0.7365	2	29592460	0.0299	0.0388204	0.0175	3.784e-07	0.0032364	25.7999
GCSF	LAS	rs145756094	C	G	C	G	-0.7323	-0.152	0.9962	0.9879	9	29106805	0.1835	0.4074	0.1479	7.399e-07	0.00381356	24.5079
GCSF	LAS	rs2671444	A	G	A	G	-0.0776	0.0421	0.6506	0.6406	12	101552075	0.0257	0.1015	0.0166	2.861e-06	0.00274193	21.8473
GCSF	LAS	rs586313	T	C	T	C	-0.0883	0.0001	0.2417	0.2644	11	133874712	0.0322	0.9972	0.0187	2.355e-06	0.00279746	22.291
GCSF	LAS	rs74148555	T	C	T	C	-0.3771	0.1128	0.0144	0.0363	10	92079842	0.0917	0.2185	0.0753	5.591e-07	0.00314555	25.0734
GCSF	LAS	rs76287671	T	C	T	C	0.0894	0.011	0.2333	0.1869	19	44122296	0.0332	0.7411	0.0189	2.191e-06	0.0028072	22.3688
GCSF	LAS	rs77318030	T	C	T	C	-0.2031	0.121	0.9563	0.9438	19	55055897	0.07	0.08362	0.0427	2.017e-06	0.00283839	22.618
HGF	LAS	rs11060254	A	G	A	G	-0.0765	-0.0003	0.3306	0.3325	12	129815569	0.0281	0.9904	0.0166	3.974e-06	0.00254123	21.2326
HGF	LAS	rs13412535	A	G	A	G	-0.1043	0.0697	0.1892	0.221	2	224874874	0.0335	0.0373104	0.0213	9.671e-07	0.00286817	23.9721
HGF	LAS	rs1617833	C	G	C	G	-0.0749	-0.0503	0.6189	0.6002	3	41605444	0.0253	0.0470197	0.016	2.925e-06	0.00262196	21.9088
HGF	LAS	rs180840563	A	T	A	T	-0.2022	0.223	0.0402	0.0317	21	40683094	0.0939	0.01754	0.0416	1.153e-06	0.00282611	23.6195
HGF	LAS	rs2003620	T	C	T	C	0.2277	0.0293	0.027	0.0556	7	134479484	0.0561	0.600701	0.0487	2.978e-06	0.00261561	21.8557
HGF	LAS	rs3748034	T	G	T	G	0.1529	0.1039	0.1278	0.1419	4	3446091	0.038	0.00627004	0.0233	5.21e-11	0.00513934	43.0526
HGF	LAS	rs4245058	T	C	T	C	-0.1552	-0.0323	0.0619	0.0895	11	124759342	0.0455	0.4784	0.0331	2.683e-06	0.00263043	21.9798
HGF	LAS	rs57146176	A	G	A	G	-0.0987	0.0129	0.7998	0.7863	12	86997111	0.0424	0.762	0.0208	2.184e-06	0.00269388	22.5114
HGF	LAS	rs5745687	T	C	T	C	-0.3008	0.0451	0.0375	0.0678	7	81359051	0.0539	0.403	0.0404	9.922e-14	0.00660627	55.4228
IFN-γ	LAS	rs10481651	A	G	A	G	-0.0793	-0.0537	0.6116	0.6929	9	102207190	0.0266	0.0437301	0.0168	2.183e-06	0.00286853	22.2749
IFN-γ	LAS	rs113600793	A	C	A	C	0.1871	-0.0917	0.0631	0.0634	17	45461461	0.0755	0.2241	0.0371	4.426e-07	0.00327306	25.4266
IFN-γ	LAS	rs115729819	A	G	A	G	0.2511	-0.0131	0.9716	0.9831	4	169704667	0.1431	0.9272	0.0514	1.045e-06	0.00307192	23.8592
IFN-γ	LAS	rs11843756	T	G	T	G	0.1812	-0.116	0.9542	0.9694	13	49254892	0.0763	0.1282	0.0391	3.622e-06	0.00276528	21.4709
IFN-γ	LAS	rs12420286	T	C	T	C	0.2357	-0.0342	0.9699	0.956	11	103777894	0.0709	0.630099	0.05	2.452e-06	0.00286097	22.2161
IFN-γ	LAS	rs2073438	A	G	A	G	0.092	0.0087	0.2506	0.2803	17	6900076	0.0281	0.755299	0.0188	9.551e-07	0.00308246	23.9413
IFN-γ	LAS	rs2188420	C	G	C	G	0.1005	-0.0486	0.7912	0.8702	7	106486243	0.0382	0.2032	0.0201	5.898e-07	0.0032175	24.9935
IFN-γ	LAS	rs60059008	A	G	A	G	0.0852	0.0396	0.6862	0.6679	7	149368977	0.0267	0.1381	0.0176	1.301e-06	0.00301662	23.4283
IFN-γ	LAS	rs73479333	C	G	C	G	-0.1123	0.0937	0.1354	0.0956	6	82978930	0.0446	0.0355304	0.024	2.816e-06	0.00281897	21.8889
IFN-γ	LAS	rs74148555	T	C	T	C	-0.3771	0.1128	0.0144	0.0363	10	92079842	0.0917	0.2185	0.077	9.858e-07	0.00308722	23.9784
IFN-γ	LAS	rs78296352	T	G	T	G	0.3419	0.0072	0.0186	0.0368	1	22821844	0.0841	0.9322	0.065	1.42e-07	0.0035596	27.6605
IL-10	LAS	rs10457128	A	G	A	G	-0.0854	-0.0205	0.639	0.6241	6	106017976	0.0259	0.4298	0.0172	6.956e-07	0.0031815	24.646
IL-10	LAS	rs10493718	A	C	A	C	-0.1081	0.021	0.1603	0.2447	1	83062933	0.0292	0.4729	0.0222	1.068e-06	0.00306036	23.7046
IL-10	LAS	rs10888839	C	G	C	G	0.1203	0.0125	0.1208	0.0868	1	54674983	0.0475	0.791899	0.025	1.562e-06	0.00298888	23.1493
IL-10	LAS	rs1530455	T	C	T	C	0.082	-0.0082	0.3523	0.3941	3	122854899	0.0259	0.751299	0.0174	2.527e-06	0.00286708	22.2033
IL-10	LAS	rs2086656	T	C	T	C	-0.08	0.0012	0.6621	0.7065	4	60498473	0.0275	0.9646	0.017	2.589e-06	0.00285888	22.1396
IL-10	LAS	rs282258	T	C	T	C	0.0993	0.0061	0.4311	0.434	2	224914800	0.0253	0.8108	0.0162	8.63e-10	0.00484082	37.5626
IL-10	LAS	rs3002131	C	G	C	G	0.1191	0.014	0.1195	0.1184	1	222775657	0.046	0.760801	0.026	4.592e-06	0.0027093	20.978
IL-10	LAS	rs3025021	T	C	T	C	0.0913	-0.0254	0.3459	0.3376	6	43749163	0.0348	0.4668	0.0194	2.609e-06	0.00285925	22.1424
IL-10	LAS	rs339203	T	C	T	C	0.0954	-0.0243	0.8359	0.9377	2	110706146	0.1238	0.8445	0.0203	2.754e-06	0.00385428	22.0776
IL-10	LAS	rs383684	A	G	A	G	0.092	0.0286	0.7555	0.1139	6	20981435	0.0398	0.4716	0.0197	3.168e-06	0.00281563	21.8037
IL-10	LAS	rs41282660	A	G	A	G	-0.1169	0.0062	0.8646	0.8809	6	44197006	0.0421	0.8819	0.0254	4.234e-06	0.00273483	21.1763
IL-10	LAS	rs6085948	A	G	A	G	0.0977	-0.0097	0.7946	0.7488	20	7233350	0.0309	0.752899	0.0202	1.28e-06	0.00301947	23.387
IL-10	LAS	rs6799107	T	C	T	C	-0.095	-0.0531	0.8089	0.7852	3	127057018	0.0301	0.0776909	0.0206	3.992e-06	0.00274585	21.2618
IL-10	LAS	rs6921438	A	G	A	G	-0.2876	-0.0092	0.4815	0.4779	6	43925607	0.0258	0.7225	0.0166	1.381e-67	0.0374078	300.088
IL-10	LAS	rs7088799	T	G	T	G	-0.0815	-0.0076	0.6191	0.572	10	65016174	0.0248	0.758799	0.0166	9.352e-07	0.00311102	24.0983
IL-12p70	LAS	rs13209117	A	G	A	G	0.0981	-0.0011	0.2453	0.2869	6	44151765	0.0288	0.9706	0.0186	1.271e-07	0.00333466	27.8104
IL-12p70	LAS	rs2123852	T	C	T	C	0.0942	0.0253	0.2039	0.1586	19	50837446	0.0402	0.5281	0.0204	3.73e-06	0.00255811	21.3175
IL-12p70	LAS	rs273702	A	G	A	G	-0.127	-0.0192	0.9015	0.8739	18	23153495	0.0407	0.637101	0.027	2.522e-06	0.00265409	22.1195
IL-12p70	LAS	rs282258	T	C	T	C	0.0726	0.0061	0.4279	0.434	2	224914800	0.0253	0.8108	0.0156	3.282e-06	0.00259827	21.6531
IL-12p70	LAS	rs34291323	T	C	T	C	0.0954	-0.0128	0.6454	0.6344	9	139146423	0.0334	0.701601	0.0198	1.487e-06	0.00367428	23.2075
IL-12p70	LAS	rs41282644	A	G	A	G	0.1401	-0.0322	0.0849	0.0513	6	43753722	0.0792	0.684499	0.0303	3.737e-06	0.00256487	21.374
IL-12p70	LAS	rs6532374	T	C	T	C	-0.1033	-0.0048	0.8525	0.8032	4	93452091	0.0323	0.8824	0.0226	4.613e-06	0.00250659	20.8872
IL-12p70	LAS	rs6921438	A	G	A	G	-0.3784	-0.0092	0.4834	0.4779	6	43925607	0.0258	0.7225	0.016	5.78e-124	0.0630342	559.188
IL-12p70	LAS	rs6993770	A	T	A	T	0.0918	0.0307	0.7786	0.7217	8	106581528	0.0277	0.2677	0.0188	1.06e-06	0.00285967	23.8377
IL-12p70	LAS	rs71361173	T	G	T	G	0.1105	-0.0262	0.878	0.8662	18	73712405	0.0367	0.4748	0.0238	3.572e-06	0.00258604	21.5509
IL-12p70	LAS	rs72831623	A	G	A	G	0.1929	-0.066	0.0645	0.0727	17	45722293	0.0691	0.3396	0.0367	1.509e-07	0.00331193	27.6203
IL-12p70	LAS	rs782107	A	G	A	G	0.0765	0.0437	0.4709	0.5488	12	58833530	0.0252	0.0825392	0.0156	9.125e-07	0.00288409	24.0419
IL-12p70	LAS	rs9472183	A	G	A	G	-0.1006	-0.0052	0.4566	0.5121	6	43940202	0.0264	0.8428	0.0157	1.384e-10	0.00491414	41.048
IL-13	LAS	rs10995615	T	C	T	C	-0.1591	0.0102	0.8577	0.8124	10	65517790	0.0325	0.753401	0.0341	3.118e-06	0.00601715	21.7565
IL-13	LAS	rs117795020	A	G	A	G	-0.3584	0.1408	0.0304	0.016	9	90084152	0.1295	0.2769	0.0716	5.479e-07	0.0069195	25.042
IL-13	LAS	rs12623722	A	G	A	G	-0.1189	-0.0041	0.3054	0.2844	2	23178683	0.0275	0.8802	0.0257	3.614e-06	0.00591698	21.3922
IL-13	LAS	rs138854806	A	G	A	G	-0.4204	0.1847	0.0247	0.0234	6	43780360	0.1476	0.2107	0.0839	5.449e-07	0.00693362	25.0934
IL-13	LAS	rs139083458	T	C	T	C	0.9995	0.044	0.0034	0.0163	5	26160518	0.1242	0.723199	0.211	2.165e-06	0.00620125	22.4264
IL-13	LAS	rs147747784	C	G	C	G	0.369	-0.1074	0.0285	0.0387	19	55118193	0.0923	0.2446	0.0765	1.435e-06	0.0064285	23.2535
IL-13	LAS	rs27949	T	C	T	C	-0.1144	-0.0263	0.667	0.6652	5	58550823	0.0266	0.3233	0.025	4.827e-06	0.00578936	20.9281
IL-13	LAS	rs6799107	T	C	T	C	-0.1472	-0.0531	0.8071	0.7852	3	127057018	0.0301	0.0776909	0.0299	8.661e-07	0.00669478	24.2232
IL-13	LAS	rs6921438	A	G	A	G	-0.4139	-0.0092	0.48	0.4779	6	43925607	0.0258	0.7225	0.0242	1.283e-65	0.0752273	292.36
IL-13	LAS	rs7073807	T	C	T	C	0.1618	0.0436	0.1351	0.1195	10	69153428	0.0395	0.2694	0.0354	4.77e-06	0.00577584	20.879
IL-13	LAS	rs75383097	C	G	C	G	-0.5369	-0.0792	0.0132	0.0123	1	62468634	0.1551	0.6097	0.116	3.702e-06	0.00592204	21.4106
IL-13	LAS	rs76339001	A	T	A	T	-0.4375	0.0114	0.9767	0.975	21	17511777	0.1084	0.9166	0.0886	7.915e-07	0.00673495	24.3695
IL-13	LAS	rs77955971	A	C	A	C	0.4408	0.043	0.0247	0.0274	6	5128348	0.0944	0.6487	0.0868	3.756e-07	0.00712066	25.7752
IL-16	LAS	rs116135478	A	G	A	G	0.8296	-0.1024	0.9933	0.9805	9	120519761	0.1014	0.3126	0.1637	4.05e-07	0.00724132	25.6681
IL-16	LAS	rs117217798	T	C	T	C	-0.2064	-0.0582	0.0889	0.0766	17	31483233	0.053	0.272	0.044	2.772e-06	0.00621073	21.9921
IL-16	LAS	rs117916513	A	G	A	G	-0.4713	0.2882	0.0173	0.0157	11	121264274	0.1088	0.00806808	0.0982	1.605e-06	0.00649941	23.0211
IL-16	LAS	rs1255143	T	C	T	C	0.1387	-0.0168	0.5695	0.545	10	130052200	0.0251	0.5038	0.0241	8.529e-09	0.00931937	33.1034
IL-16	LAS	rs144691581	A	G	A	G	0.4929	0.1961	0.0197	0.0128	15	96953325	0.1757	0.2645	0.0958	2.668e-07	0.00746221	26.457
IL-16	LAS	rs1801020	A	G	A	G	0.1678	-0.0069	0.2655	0.2497	5	176836532	0.0302	0.8205	0.0271	5.628e-10	0.0107715	38.3176
IL-16	LAS	rs4253283	T	C	T	C	0.1506	0.0101	0.3087	0.328	4	187165211	0.0263	0.6995	0.026	7.215e-09	0.00943884	33.5318
IL-16	LAS	rs4778636	A	G	A	G	-0.7286	0.0115	0.0381	0.0835	15	81591639	0.0444	0.7956	0.063	6.208e-31	0.0365965	133.675
IL-16	LAS	rs9706053	T	C	T	C	0.4412	-0.079	0.0173	0.0214	12	66376310	0.1211	0.514	0.0928	1.976e-06	0.00637867	22.5906
IL-17	LAS	rs117556572	T	C	T	C	-0.5256	-0.0945	0.0158	0.017	13	105088917	0.1468	0.52	0.1097	1.66e-06	0.00641418	22.9432
IL-17	LAS	rs12735700	T	G	T	G	-0.0943	0.0253	0.1925	0.2385	1	5489867	0.0311	0.4159	0.0206	4.5e-06	0.00267798	20.9497
IL-17	LAS	rs149738638	T	C	T	C	-0.1553	0.0244	0.9382	0.9223	8	28462135	0.0507	0.629901	0.0337	4.106e-06	0.00271385	21.2311
IL-17	LAS	rs17282552	T	C	T	C	-0.2026	-0.0243	0.952	0.9654	2	207973815	0.0846	0.7738	0.0403	4.876e-07	0.0032281	25.2672
IL-17	LAS	rs3804753	A	G	A	G	0.0943	-0.0094	0.3764	0.3991	3	122851840	0.0252	0.7076	0.0166	1.376e-08	0.00411811	32.2623
IL-17	LAS	rs61990749	C	G	C	G	0.1124	-0.0903	0.1533	0.1196	14	78372501	0.0395	0.0223398	0.0226	6.569e-07	0.00315954	24.7289
IL-17	LAS	rs78296352	T	G	T	G	0.2949	0.0072	0.0186	0.0368	1	22821844	0.0841	0.9322	0.0645	4.809e-06	0.00267147	20.8987
IL-17	LAS	rs78629931	T	C	T	C	0.236	0.0034	0.9694	0.9299	12	77726714	0.0491	0.9441	0.0471	5.462e-07	0.00320679	25.0998
IL-18	LAS	rs10414578	T	C	T	C	-0.1817	0.0124	0.1295	0.1174	19	55146070	0.0383	0.745399	0.0347	1.643e-07	0.00740569	27.404
IL-18	LAS	rs116383510	A	C	A	C	-0.5412	-0.0152	0.9868	0.9843	5	2545650	0.1272	0.9049	0.1052	2.699e-07	0.00715007	26.4513
IL-18	LAS	rs117266781	T	C	T	C	0.7051	0.2895	0.0073	0.0162	7	41301020	0.1381	0.0359998	0.1436	9.176e-07	0.00651772	24.0966
IL-18	LAS	rs12420140	A	G	A	G	-0.2479	0.0281	0.283	0.2809	11	112071294	0.0271	0.3001	0.0261	1.949e-21	0.0239598	90.1645
IL-18	LAS	rs143370787	C	G	C	G	-0.3447	0.0052	0.9554	0.9092	16	74951514	0.0586	0.9294	0.066	1.749e-07	0.0073676	27.262
IL-18	LAS	rs17229943	A	C	A	C	-0.3076	0.0835	0.9176	0.9372	5	68682536	0.0802	0.2976	0.0463	3.062e-11	0.0118678	44.1138
IL-18	LAS	rs1979967	T	C	T	C	0.14	-0.0147	0.2157	0.2364	15	79659613	0.029	0.611799	0.0285	8.719e-07	0.00652329	24.1174
IL-18	LAS	rs385076	T	C	T	C	-0.2472	-0.0153	0.3444	0.3542	2	32489851	0.0284	0.5903	0.0247	1.559e-23	0.0265318	100.107
IL-18	LAS	rs4482818	A	G	A	G	0.1233	-0.0077	0.609	0.6291	4	65928497	0.0269	0.7758	0.0243	4.108e-07	0.00695704	25.7322
IL-18	LAS	rs610473	A	G	A	G	0.1274	-0.0155	0.3522	0.3507	6	70911776	0.0271	0.5667	0.0242	1.433e-07	0.00748493	27.6995
IL-18	LAS	rs7444013	A	G	A	G	-0.5318	0.2039	0.0169	0.0242	5	68263508	0.0955	0.0326603	0.0955	2.586e-08	0.00836726	30.9923
IL-18	LAS	rs78623212	T	C	T	C	0.8322	0.0116	0.0053	0.0223	7	103307627	0.0975	0.9052	0.1676	6.82e-07	0.00666417	24.6417
IL-18	LAS	rs78716465	A	G	A	G	0.3173	-0.0359	0.033	0.0416	20	40643726	0.0729	0.6222	0.0679	2.981e-06	0.00590704	21.8255
IL-1β	LAS	rs115242021	A	C	A	C	0.2795	0.0477	0.0601	0.08	1	145389965	0.053	0.3676	0.0553	4.252e-07	0.00757228	25.5302
IL-1β	LAS	rs143319329	T	C	T	C	0.4357	0.232	0.0209	0.0342	7	128139459	0.0818	0.004563	0.093	2.835e-06	0.00651307	21.9356
IL-1β	LAS	rs61335305	A	C	A	C	0.4333	0.0333	0.0189	0.0171	15	66453074	0.1095	0.7614	0.0928	3.015e-06	0.0064696	21.7882
IL-1β	LAS	rs62015704	A	G	A	G	0.1786	-0.0164	0.8688	0.8795	16	7467907	0.0397	0.6791	0.0372	1.624e-06	0.00683773	23.0366
IL-1ra	LAS	rs1054402	T	C	T	C	0.1325	0.0052	0.2506	0.2598	9	119163509	0.0282	0.855	0.0269	8.201e-07	0.00655507	24.2488
IL-1ra	LAS	rs11627423	A	C	A	C	0.1178	0.0365	0.6414	0.6006	14	33200623	0.0257	0.1552	0.0246	1.65e-06	0.00619765	22.9184
IL-1ra	LAS	rs11869294	C	G	C	G	-0.2286	0.2328	0.9205	0.9642	17	43857223	0.1076	0.0305098	0.047	1.128e-06	0.00639261	23.644
IL-1ra	LAS	rs147747784	C	G	C	G	0.3582	-0.1074	0.0284	0.0387	19	55118193	0.0923	0.2446	0.0754	2.039e-06	0.00610039	22.5565
IL-1ra	LAS	rs4441609	T	C	T	C	0.1056	0.0088	0.4757	0.3826	3	36892717	0.0264	0.7396	0.0231	4.746e-06	0.00565131	20.8866
IL-1ra	LAS	rs56134659	A	G	A	G	-0.1109	0.0001	0.4835	0.5923	3	129058985	0.0271	0.996	0.0236	2.564e-06	0.0059696	22.07
IL-1ra	LAS	rs61335305	A	C	A	C	0.4315	0.0333	0.0182	0.0171	15	66453074	0.1095	0.7614	0.0904	1.812e-06	0.00615812	22.7713
IL-1ra	LAS	rs6699436	A	G	A	G	-0.1858	0.0142	0.0995	0.1328	1	62803032	0.0375	0.7061	0.0404	4.365e-06	0.00571932	21.1394
IL-2ra	LAS	rs11241559	T	G	T	G	-0.124	-0.0138	0.2643	0.239	5	119976700	0.0296	0.640801	0.0264	2.75e-06	0.00590186	22.0497
IL-2ra	LAS	rs115360066	A	G	A	G	0.1776	-0.0019	0.8882	0.8839	5	9823768	0.0418	0.9634	0.0377	2.418e-06	0.00593665	22.1804
IL-2ra	LAS	rs117244812	A	G	A	G	-0.7187	-0.1932	0.0079	0.0113	17	6443310	0.1867	0.3007	0.1493	1.474e-06	0.00619727	23.1602
IL-2ra	LAS	rs12722497	A	C	A	C	0.6287	0.0398	0.0624	0.1039	10	6095928	0.0419	0.3422	0.0482	7.978e-39	0.0437799	170.043
IL-2ra	LAS	rs12799226	T	C	T	C	-0.1285	0.0122	0.2361	0.2085	11	123390225	0.0309	0.692901	0.0277	3.561e-06	0.00575789	21.5086
IL-2ra	LAS	rs185231391	T	C	T	C	0.8568	0.0005	0.9945	0.9881	3	59359679	0.1507	0.9975	0.1803	2.004e-06	0.00604033	22.5701
IL-2ra	LAS	rs28441585	A	T	A	T	0.1269	-0.0167	0.7688	0.7622	7	100664634	0.0301	0.579399	0.0271	2.934e-06	0.00586616	21.9155
IL-2ra	LAS	rs4733117	A	C	A	C	0.1439	-0.0441	0.7938	0.8528	8	32137610	0.0351	0.2088	0.0291	7.912e-07	0.00653749	24.44
IL-2	LAS	rs13412535	A	G	A	G	0.174	0.0697	0.1886	0.221	2	224874874	0.0335	0.0373104	0.0331	1.447e-07	0.00780259	27.6182
IL-2	LAS	rs16836080	A	G	A	G	0.1158	-0.0108	0.3355	0.2815	3	124548684	0.0273	0.6936	0.0253	4.841e-06	0.00592643	20.9377
IL-2	LAS	rs170117	T	C	T	C	-0.1637	0.0082	0.1377	0.1324	4	55390380	0.0374	0.8271	0.0347	2.442e-06	0.00629354	22.2429
IL-2	LAS	rs2690020	A	G	A	G	0.1158	0.0181	0.5177	0.5733	1	15199644	0.026	0.4863	0.0245	2.273e-06	0.00631729	22.3274
IL-2	LAS	rs4634519	A	G	A	G	-0.1249	-0.01	0.7379	0.7125	7	67192928	0.0274	0.7154	0.0268	3.18e-06	0.00614296	21.7074
IL-2	LAS	rs61335305	A	C	A	C	0.4439	0.0333	0.0184	0.0171	15	66453074	0.1095	0.7614	0.0913	1.157e-06	0.00668213	23.6255
IL-2	LAS	rs62124990	T	G	T	G	-0.7013	0.185	0.0083	0.0229	2	19238636	0.0958	0.05347	0.149	2.502e-06	0.00626476	22.1405
IL-2	LAS	rs7615304	A	G	A	G	-0.1139	0.0222	0.4531	0.3618	3	156675703	0.0252	0.3785	0.024	2.161e-06	0.00636867	22.5101
IL-4	LAS	rs10512267	T	C	T	C	-0.0824	-0.0518	0.5752	0.6805	9	102190129	0.0264	0.0497199	0.016	2.734e-07	0.00323661	26.516
IL-4	LAS	rs116705532	T	G	T	G	-0.4675	-0.0109	0.9925	0.9779	1	113705169	0.104	0.9164	0.0978	1.727e-06	0.00278969	22.8444
IL-4	LAS	rs12238729	T	C	T	C	0.5271	-0.1227	0.0162	0.0375	9	132811405	0.1033	0.2348	0.1096	1.505e-06	0.00645689	23.1164
IL-4	LAS	rs13106889	A	T	A	T	-0.1186	0.0037	0.1648	0.1666	4	175960753	0.0368	0.9206	0.0224	1.215e-07	0.00342034	28.0264
IL-4	LAS	rs17713451	A	G	A	G	0.1255	-0.0229	0.1149	0.1491	7	151162472	0.0358	0.523	0.0252	6.41e-07	0.00302729	24.7959
IL-4	LAS	rs2073438	A	G	A	G	0.0847	0.0087	0.2513	0.2803	17	6900076	0.0281	0.755299	0.0183	3.725e-06	0.00261584	21.417
IL-4	LAS	rs6765768	A	G	A	G	0.0796	-0.0504	0.654	0.6245	3	11704807	0.0257	0.0498104	0.0167	1.853e-06	0.00277378	22.7136
IL-4	LAS	rs6969391	T	C	T	C	0.0767	0.0144	0.6589	0.7939	7	85899565	0.031	0.6413	0.0166	3.587e-06	0.00260691	21.3436
IL-4	LAS	rs73023729	A	G	A	G	-0.1796	-0.0751	0.0519	0.0192	6	159654030	0.1636	0.646399	0.0365	8.561e-07	0.00295547	24.2059
IL-4	LAS	rs7613691	A	G	A	G	0.1787	-0.0227	0.9482	0.9371	3	147653591	0.0525	0.666	0.0382	2.962e-06	0.00267205	21.8784
IL-4	LAS	rs79597994	T	C	T	C	-0.5855	-0.0197	0.0049	0.0291	1	151803047	0.0924	0.8312	0.1271	4.056e-06	0.00259131	21.2157
IL-4	LAS	rs9508291	T	C	T	C	-0.168	0.0083	0.9495	0.9374	13	29710620	0.0551	0.8808	0.0358	2.669e-06	0.00268885	22.0164
IL-4	LAS	rs9941733	A	G	A	G	0.1156	0.0048	0.8355	0.8362	20	374061	0.0404	0.9051	0.0229	4.331e-07	0.00311011	25.4764
IL-5	LAS	rs11680908	A	G	A	G	0.2593	0.0063	0.9485	0.9328	2	110076751	0.0523	0.9034	0.0552	2.617e-06	0.00644255	22.0532
IL-5	LAS	rs148634917	A	G	A	G	-0.517	-0.0403	0.986	0.9786	1	150916222	0.1086	0.710699	0.1087	1.974e-06	0.00660363	22.6082
IL-5	LAS	rs28793375	T	C	T	C	0.1697	-0.0231	0.1298	0.1442	8	41415618	0.0359	0.5197	0.0362	2.746e-06	0.00641636	21.963
IL-5	LAS	rs6737109	T	C	T	C	0.1135	0.0151	0.519	0.5893	2	23179531	0.0253	0.551501	0.0246	3.806e-06	0.00621658	21.2748
IL-5	LAS	rs72831687	A	G	A	G	-0.5337	0.2891	0.0137	0.0144	6	16092360	0.1334	0.0302002	0.1104	1.324e-06	0.00682059	23.3561
IL-5	LAS	rs73040130	T	C	T	C	0.2745	0.1005	0.9388	0.9355	19	36746190	0.0606	0.0974092	0.0525	1.709e-07	0.00796947	27.3219
IL-5	LAS	rs74811276	A	G	A	G	0.217	-0.001	0.0761	0.0684	14	79830067	0.0541	0.9846	0.0471	4.082e-06	0.00619891	21.214
IL-5	LAS	rs9472168	A	G	A	G	0.1568	0.0026	0.5389	0.5409	6	43928985	0.0255	0.9184	0.0253	5.423e-10	0.0111613	38.388
IL-6	LAS	rs10752777	A	T	A	T	0.1083	-0.0141	0.1273	0.0877	1	234386907	0.0457	0.758099	0.0235	4.171e-06	0.00257303	21.2332
IL-6	LAS	rs10982213	A	G	A	G	-0.0849	-0.0174	0.2723	0.224	9	117189193	0.0298	0.5585	0.0176	1.353e-06	0.00281842	23.264
IL-6	LAS	rs113098456	A	G	A	G	-0.1553	0.004	0.0725	0.0875	2	167841980	0.0591	0.9466	0.0339	4.641e-06	0.00254261	20.9816
IL-6	LAS	rs1333040	T	C	T	C	0.0747	0.094	0.4508	0.5758	9	22083404	0.0261	0.000321203	0.0157	1.993e-06	0.00274215	22.6327
IL-6	LAS	rs13412535	A	G	A	G	-0.1186	0.0697	0.189	0.221	2	224874874	0.0335	0.0373104	0.0214	3.141e-08	0.00371678	30.7069
IL-6	LAS	rs2404476	A	G	A	G	0.0734	-0.0087	0.5184	0.5308	4	155611219	0.0256	0.732399	0.0156	2.684e-06	0.00268175	22.1329
IL-6	LAS	rs4684700	T	C	T	C	-0.0747	-0.0488	0.5142	0.512	3	10548950	0.0265	0.0659402	0.0162	3.912e-06	0.00257592	21.2572
IL-6	LAS	rs72831623	A	G	A	G	0.197	-0.066	0.0645	0.0727	17	45722293	0.0691	0.3396	0.0369	9.29e-08	0.00345001	28.4954
IL-6	LAS	rs73273528	T	C	T	C	0.268	0.1288	0.0211	0.0437	20	50431113	0.066	0.0509096	0.0553	1.25e-06	0.00284462	23.4808
IL-6	LAS	rs75101555	C	G	C	G	-0.3625	-0.1235	0.9895	0.9734	3	152716682	0.082	0.1319	0.0781	3.439e-06	0.00260988	21.5382
IL-6	LAS	rs76856708	T	C	T	C	0.336	-0.1624	0.9856	0.9565	16	80729043	0.0705	0.02115	0.0697	1.427e-06	0.00281469	23.2331
IL-7	LAS	rs10196226	A	G	A	G	0.1538	0.0441	0.1643	0.1373	2	168655592	0.0358	0.2179	0.0327	2.501e-06	0.00637489	22.1088
IL-7	LAS	rs115215018	T	C	T	C	0.5985	0.0523	0.0101	0.0215	4	181079135	0.1247	0.6747	0.1308	4.755e-06	0.00603554	20.9248
IL-7	LAS	rs117509142	T	C	T	C	-0.3213	0.0711	0.9569	0.9434	8	87134083	0.075	0.3432	0.0684	2.599e-06	0.00635875	22.0525
IL-7	LAS	rs141425475	T	C	T	C	-0.4801	-0.0028	0.9814	0.9715	5	17679165	0.1125	0.9799	0.1018	2.39e-06	0.00640926	22.2288
IL-7	LAS	rs147747784	C	G	C	G	0.411	-0.1074	0.0287	0.0387	19	55118193	0.0923	0.2446	0.0777	1.217e-07	0.00804942	27.9634
IL-7	LAS	rs17091524	T	C	T	C	0.5092	0.0263	0.9849	0.9707	14	56948759	0.0914	0.773599	0.1015	5.244e-07	0.00724634	25.1532
IL-7	LAS	rs1958987	T	C	T	C	0.1261	0.0152	0.7051	0.6802	14	30339811	0.0268	0.5709	0.0263	1.604e-06	0.00662316	22.9756
IL-7	LAS	rs218247	C	G	C	G	-0.1343	-0.0095	0.2258	0.2281	4	55397736	0.0298	0.749601	0.0285	2.419e-06	0.00639893	22.1927
IL-7	LAS	rs28793375	T	C	T	C	0.1644	-0.0231	0.1305	0.1442	8	41415618	0.0359	0.5197	0.036	4.866e-06	0.00601191	20.8423
IL-7	LAS	rs62006410	T	C	T	C	-0.1492	-0.0102	0.245	0.2404	14	103007935	0.0359	0.776401	0.0302	7.588e-07	0.00702899	24.3934
IL-7	LAS	rs6921438	A	G	A	G	-0.3204	-0.0092	0.4814	0.4779	6	43925607	0.0258	0.7225	0.0246	8.707e-39	0.0468911	169.536
IL-7	LAS	rs77981494	T	C	T	C	-0.5201	-0.0405	0.984	0.9749	16	17544866	0.1055	0.7014	0.1055	8.225e-07	0.00699924	24.2894
IL-7	LAS	rs78346957	A	G	A	G	0.4632	0.0207	0.0161	0.0254	10	126903513	0.0986	0.8337	0.1008	4.3e-06	0.00608691	21.104
IL-8	LAS	rs116726256	T	C	T	C	-0.2247	0.0812	0.9343	0.9746	2	1855118	0.0986	0.4105	0.0489	4.261e-06	0.00588795	21.103
IL-8	LAS	rs12075	A	G	A	G	0.1148	0.0192	0.5353	0.5792	1	159175354	0.0259	0.4587	0.0235	9.969e-07	0.00664953	23.8509
IL-8	LAS	rs12438669	A	C	A	C	-0.1182	-0.017	0.6834	0.6411	15	25193278	0.0267	0.5235	0.0252	2.597e-06	0.00613342	21.9882
IL-8	LAS	rs141926526	A	C	A	C	-0.6221	0.0154	0.9916	0.9561	7	32848640	0.065	0.8127	0.1308	1.96e-06	0.00630519	22.608
IL-8	LAS	rs183628733	T	C	T	C	0.6547	0.0316	0.9917	0.9807	1	193406596	0.1156	0.784701	0.1417	3.821e-06	0.00595241	21.3354
IL-8	LAS	rs2673604	A	C	A	C	-0.118	-0.015	0.6829	0.7108	8	133411607	0.0275	0.586001	0.0254	3.289e-06	0.0060175	21.5701
IL-8	LAS	rs3786107	A	G	A	G	0.2463	-0.087	0.9287	0.9419	17	9858012	0.0688	0.2064	0.0517	1.935e-06	0.00632604	22.6832
IL-8	LAS	rs75840288	A	C	A	C	0.5125	0.0214	0.9839	0.9631	16	75211089	0.0867	0.8049	0.1121	4.846e-06	0.00582879	20.8897
IL-9	LAS	rs117807175	C	G	C	G	-0.5225	-0.0942	0.0121	0.0243	14	62606535	0.0923	0.3075	0.1106	2.327e-06	0.00603963	22.3062
IL-9	LAS	rs3736858	C	G	C	G	-0.1351	-0.0843	0.7976	0.841	13	76415379	0.0328	0.0101599	0.0291	3.373e-06	0.00583395	21.5421
IL-9	LAS	rs41294750	T	C	T	C	0.3442	0.0417	0.0308	0.0278	1	53550640	0.0927	0.652501	0.0736	2.916e-06	0.00591925	21.859
IL-9	LAS	rs4880409	T	C	T	C	-0.3552	-0.039	0.9664	0.943	10	134330220	0.0815	0.631801	0.0716	6.952e-07	0.00665578	24.5971
IL-9	LAS	rs73443903	A	C	A	C	0.2162	-0.0434	0.0685	0.088	6	52182415	0.0449	0.3341	0.046	2.569e-06	0.0059782	22.078
IL-9	LAS	rs76963786	T	C	T	C	-0.2856	0.0471	0.0462	0.086	12	32039757	0.0449	0.295	0.0556	2.775e-07	0.00713243	26.3712
IP-10	LAS	rs113831257	A	G	A	G	0.3639	-0.0349	0.0417	0.0449	4	76159521	0.0759	0.6458	0.0641	1.388e-08	0.00858017	32.2118
IP-10	LAS	rs143799975	A	G	A	G	-0.7551	-0.0703	0.9949	0.9834	4	76807015	0.1858	0.705	0.1638	4.012e-06	0.00567414	21.2397
IP-10	LAS	rs34383175	T	C	T	C	-0.3196	0.0793	0.035	0.0349	8	145584694	0.0792	0.3166	0.0653	9.904e-07	0.00639135	23.9416
IP-10	LAS	rs4862111	T	C	T	C	0.1448	0.114	0.2313	0.1753	4	183751038	0.0374	0.00230898	0.0317	4.844e-06	0.00557163	20.8538
IP-10	LAS	rs6707974	A	G	A	G	0.1574	-0.0266	0.8626	0.8326	2	30429330	0.0354	0.4518	0.0337	3.027e-06	0.00582376	21.803
IP-10	LAS	rs7645625	T	G	T	G	-0.1116	0.0227	0.5724	0.5699	3	146574037	0.0257	0.3773	0.0236	2.192e-06	0.00596891	22.3497
IP-10	LAS	rs79848609	A	C	A	C	0.2514	-0.0335	0.9449	0.9536	15	87316165	0.071	0.636999	0.0535	2.637e-06	0.00589448	22.0694
IP-10	LAS	rs8112909	A	G	A	G	-0.139	0.0147	0.8159	0.8001	19	46413408	0.0312	0.637901	0.0297	2.956e-06	0.00584736	21.8919
IP-10	LAS	rs9450351	T	C	T	C	-0.2651	-0.0082	0.9387	0.9223	6	86624320	0.0485	0.8653	0.0488	5.475e-08	0.00786217	29.4949
MCP-1	LAS	rs10744620	T	C	T	C	0.0783	0.0278	0.3748	0.3848	12	3739094	0.0256	0.2786	0.0161	1.118e-06	0.00282899	23.6465
MCP-1	LAS	rs111995966	T	G	T	G	0.1428	0.0557	0.9297	0.9731	2	109174969	0.1106	0.614301	0.0309	3.788e-06	0.00255516	21.3518
MCP-1	LAS	rs12073356	A	G	A	G	-0.1436	0.024	0.0686	0.0739	1	208007848	0.0494	0.626599	0.031	3.489e-06	0.0025672	21.4527
MCP-1	LAS	rs12075	A	G	A	G	0.2186	0.0192	0.523	0.5792	1	159175354	0.0259	0.4587	0.0154	1.361e-45	0.0235981	201.444
MCP-1	LAS	rs143815843	A	G	A	G	-0.2049	0.0474	0.0315	0.0134	2	156590482	0.1517	0.7548	0.0447	4.609e-06	0.002514	21.007
MCP-1	LAS	rs146522229	T	C	T	C	-0.5942	0.2653	0.0047	0.0176	19	47798480	0.1422	0.0620197	0.1161	3.093e-07	0.00313205	26.1877
MCP-1	LAS	rs2036297	A	G	A	G	0.1182	0.0443	0.384	0.3609	3	46172903	0.0266	0.0963696	0.016	1.302e-13	0.00650357	54.5621
MCP-1	LAS	rs2288370	T	C	T	C	-0.1036	-0.0069	0.6304	0.6186	3	42977436	0.025	0.783401	0.0162	1.555e-10	0.00488151	40.887
MCP-1	LAS	rs56212190	T	C	T	C	0.1799	0.0046	0.0519	0.0542	1	42168539	0.0615	0.9409	0.0372	1.318e-06	0.00279737	23.3815
MCP-1	LAS	rs7197349	A	G	A	G	0.0971	-0.0263	0.8124	0.8693	16	78687219	0.0388	0.4982	0.0206	2.399e-06	0.0026579	22.2126
MCP-1	LAS	rs7517040	A	G	A	G	-0.097	0.0593	0.2334	0.3164	1	158859133	0.0296	0.0449004	0.019	3.409e-07	0.00311653	26.0575
MCP-1	LAS	rs7632755	A	G	A	G	0.2984	0.1085	0.0647	0.087	3	46332382	0.047	0.0209402	0.0315	2.791e-21	0.0106492	89.7165
MCP-1	LAS	rs9317045	A	C	A	C	0.1157	0.0485	0.8618	0.8351	13	59630038	0.0353	0.1697	0.0235	8.425e-07	0.00289908	24.2341
MCP-3	LAS	rs10892381	T	C	T	C	0.2432	0.0011	0.6629	0.7053	11	119400817	0.0281	0.9699	0.0473	2.693e-07	0.02349	26.3884
MCP-3	LAS	rs117286643	A	G	A	G	0.6934	0.0697	0.0225	0.0237	8	27888994	0.0985	0.4794	0.1474	2.542e-06	0.0197386	22.0893
MCP-3	LAS	rs2838065	A	G	A	G	-0.221	-0.0013	0.2719	0.1972	21	42933708	0.0313	0.9667	0.0479	3.924e-06	0.0190013	21.2482
MCP-3	LAS	rs28394764	A	T	A	T	0.597	-0.0313	0.9696	0.9525	4	111054252	0.0643	0.6261	0.1282	3.194e-06	0.0193503	21.6462
MCP-3	LAS	rs3129806	T	C	T	C	-0.1975	0.0188	0.5729	0.6476	9	106320330	0.0264	0.4764	0.0433	4.978e-06	0.0185787	20.7667
MCP-3	LAS	rs62492260	T	G	T	G	-0.2802	0.0101	0.1886	0.1411	8	10476528	0.0389	0.794301	0.0578	1.229e-06	0.020936	23.4579
MIF	LAS	rs113218956	A	G	A	G	-0.8789	0.185	0.0044	0.0114	22	25224834	0.2101	0.3786	0.1876	2.815e-06	0.00617419	21.9365
MIF	LAS	rs11551183	C	G	C	G	0.3666	-0.1021	0.9756	0.966	16	8988692	0.0754	0.1755	0.0795	3.999e-06	0.00598275	21.2522
MIF	LAS	rs12594190	A	G	A	G	0.1321	0.029	0.7008	0.7615	15	25036455	0.0311	0.3508	0.0266	6.85e-07	0.0069323	24.6488
MIF	LAS	rs13142904	T	C	T	C	-0.2232	0.0279	0.0896	0.0675	4	54318414	0.0544	0.608001	0.0425	1.468e-07	0.00774622	27.5654
MIF	LAS	rs141009259	T	C	T	C	-0.6194	-0.2055	0.9886	0.9877	2	207976283	0.1815	0.2576	0.1285	1.444e-06	0.0065335	23.2215
MIF	LAS	rs2294689	C	G	C	G	-0.1338	0.0622	0.3018	0.3461	6	24653273	0.0482	0.1965	0.0287	3.043e-06	0.00611422	21.7221
MIF	LAS	rs2330634	C	G	C	G	0.1549	-0.0017	0.3681	0.4142	22	24250795	0.0251	0.9446	0.0249	4.571e-10	0.010835	38.6775
MIF	LAS	rs35890933	T	G	T	G	0.1676	0.0693	0.8474	0.8082	19	22041119	0.0403	0.0850296	0.0365	4.458e-06	0.00593246	21.0725
MIF	LAS	rs3814097	A	G	A	G	-0.1163	-0.0068	0.5533	0.4843	7	90838866	0.0273	0.8044	0.0251	3.548e-06	0.00604	21.4569
MIF	LAS	rs78098071	T	C	T	C	-0.4583	-0.1118	0.9809	0.9849	5	163309739	0.1199	0.3513	0.0915	5.509e-07	0.00705084	25.0733
MIG	LAS	rs111607343	A	G	A	G	-0.5235	0.0517	0.0134	0.0396	19	897855	0.1003	0.6065	0.1119	2.928e-06	0.00584277	21.8746
MIG	LAS	rs11177248	A	G	A	G	0.3157	-0.1011	0.0351	0.0677	12	68875886	0.0596	0.0897594	0.0667	2.222e-06	0.00597975	22.3905
MIG	LAS	rs112861654	A	G	A	G	-0.2682	-0.1159	0.9454	0.9075	21	43599172	0.0444	0.0091199	0.0527	3.639e-07	0.0069068	25.8859
MIG	LAS	rs117831247	T	C	T	C	-0.8819	0.0878	0.0056	0.0177	10	68501839	0.1238	0.478	0.173	3.445e-07	0.00692974	25.9725
MIG	LAS	rs13143163	C	G	C	G	0.2735	0.0415	0.0512	0.0606	4	123628238	0.06	0.4895	0.0582	2.622e-06	0.0058951	22.0717
MIG	LAS	rs139010077	T	C	T	C	0.4337	-0.1993	0.0169	0.0143	3	170336148	0.1741	0.2523	0.0943	4.193e-06	0.00564789	21.1408
MIG	LAS	rs1796086	T	C	T	C	-0.2172	0.0467	0.9127	0.9053	7	70648715	0.045	0.2998	0.04	5.623e-08	0.00785534	29.4691
MIG	LAS	rs191555775	A	T	A	T	0.2279	0.0708	0.909	0.9126	6	161005389	0.0489	0.1479	0.0412	3.278e-08	0.0081495	30.5817
MIG	LAS	rs55876513	T	G	T	G	0.1638	0.0589	0.7131	0.7544	4	76883698	0.0287	0.0405397	0.0254	1.048e-10	0.011044	41.5649
MIG	LAS	rs62562991	A	G	A	G	0.6239	-0.07	0.0097	0.0253	9	98736059	0.0991	0.4804	0.1259	7.237e-07	0.0065511	24.544
MIG	LAS	rs6679677	A	C	A	C	0.1628	0.0108	0.1458	0.1029	1	114303808	0.0431	0.8032	0.0327	6.514e-07	0.00661184	24.7731
MIG	LAS	rs77086208	T	C	T	C	0.327	-0.0637	0.0286	0.0174	14	70619491	0.1266	0.614601	0.0694	2.501e-06	0.00592632	22.1893
MIG	LAS	rs816960	T	C	T	C	-0.1179	0.0011	0.3692	0.2421	13	108522521	0.0299	0.9703	0.0242	1.15e-06	0.00633327	23.7227
MIP1α	LAS	rs116615337	A	G	A	G	0.1286	0.0067	0.4232	0.4249	1	193533132	0.0414	0.8707	0.0278	3.657e-06	0.00597336	21.3869
MIP1α	LAS	rs12690897	A	G	A	G	0.1215	0.0271	0.292	0.2778	7	85346177	0.0283	0.3387	0.026	3.073e-06	0.00609507	21.8254
MIP1α	LAS	rs184154340	A	G	A	G	0.3251	0.0052	0.0304	0.0431	11	80502036	0.0629	0.9345	0.0689	2.399e-06	0.00621322	22.2511
MIP1α	LAS	rs57786342	A	G	A	G	0.139	0.0033	0.2336	0.207	14	69260028	0.0303	0.9129	0.0283	8.909e-07	0.00672903	24.1109
MIP1α	LAS	rs60198979	A	G	A	G	-0.2154	0.0881	0.0788	0.0958	22	43646704	0.0441	0.0455596	0.0455	2.215e-06	0.0062542	22.3988
MIP1α	LAS	rs6900267	A	C	A	C	-0.2472	-0.0187	0.9308	0.9326	6	380341	0.0768	0.8073	0.0515	1.604e-06	0.0064285	23.0271
MIP1β	LAS	rs113010081	T	C	T	C	-0.5799	0.0651	0.867	0.8851	3	46457412	0.0436	0.1357	0.0236	1.57e-133	0.0679113	603.639
MIP1β	LAS	rs113877493	T	C	T	C	-0.607	-0.0365	0.1645	0.0954	17	34812273	0.052	0.4825	0.0217	3.67e-172	0.0862734	782.264
MIP1β	LAS	rs116237296	A	G	A	G	0.5284	0.0485	0.0054	0.014	1	87045516	0.165	0.768799	0.1115	2.153e-06	0.00270273	22.4528
MIP1β	LAS	rs117453826	A	G	A	G	-0.5907	-0.1689	0.981	0.9831	17	35132809	0.1141	0.1387	0.0591	1.53e-23	0.0119113	99.8744
MIP1β	LAS	rs117657747	A	G	A	G	0.2089	0.0637	0.0526	0.0687	18	14188003	0.0831	0.4437	0.0453	4.013e-06	0.00338127	21.259
MIP1β	LAS	rs141102180	T	G	T	G	0.3298	0.0561	0.0449	0.0203	17	34436204	0.1146	0.624701	0.0392	3.751e-17	0.00846912	70.766
MIP1β	LAS	rs1437220	T	C	T	C	0.1437	-0.0008	0.9207	0.9472	17	32791974	0.0765	0.9912	0.0315	4.916e-06	0.00250499	20.806
MIP1β	LAS	rs17138331	A	G	A	G	-0.1434	0.0307	0.9092	0.8853	7	7866368	0.0404	0.4472	0.0295	1.125e-06	0.00284329	23.6238
MIP1β	LAS	rs281748	C	G	C	G	-0.0794	-0.0059	0.7041	0.6927	8	108639557	0.0274	0.8293	0.0171	3.277e-06	0.00259491	21.5548
MIP1β	LAS	rs5743614	T	C	T	C	0.1115	-0.0354	0.1278	0.2635	4	38798935	0.0287	0.2172	0.0232	1.569e-06	0.00277951	23.0924
MIP1β	LAS	rs6908843	A	G	A	G	0.0997	0.0289	0.1684	0.1731	6	166621956	0.0344	0.4009	0.0209	1.779e-06	0.00273848	22.7506
MIP1β	LAS	rs72791296	T	C	T	C	0.2364	-0.0909	0.0349	0.0486	5	120950050	0.0761	0.2319	0.0466	3.968e-07	0.00309584	25.7287
MIP1β	LAS	rs72799710	T	C	T	C	-0.1037	0.0395	0.1514	0.1875	5	123161665	0.0317	0.2131	0.0217	1.792e-06	0.00274818	22.8314
MIP1β	LAS	rs76356863	A	T	A	T	-0.3456	-0.0523	0.9852	0.9627	3	46072029	0.0822	0.5251	0.0667	2.219e-07	0.00322919	26.8405
MIP1β	LAS	rs76582507	A	G	A	G	0.3259	-0.1736	0.0156	0.0203	9	37510072	0.1162	0.1353	0.0676	1.421e-06	0.0027968	23.2365
MIP1β	LAS	rs76776296	A	G	A	G	0.313	-0.0698	0.9806	0.9646	7	115128487	0.0745	0.349	0.0598	1.632e-07	0.003295	27.3893
MIP1β	LAS	rs79068918	C	G	C	G	0.2674	0.0087	0.0909	0.0996	3	45344715	0.0437	0.8429	0.0271	5.537e-23	0.0116122	97.3373
MIP1β	LAS	rs9793308	A	G	A	G	0.0842	0.0056	0.6036	0.6911	1	6604585	0.0354	0.8751	0.0177	2.042e-06	0.0027233	22.6242
MCSF	LAS	rs116274860	T	G	T	G	0.8262	-0.103	0.9908	0.9824	3	148392817	0.1381	0.456	0.1739	2.029e-06	0.00895513	22.554
MCSF	LAS	rs117867915	T	C	T	C	0.5224	-0.003	0.9793	0.9862	18	42210043	0.1767	0.9863	0.1096	1.874e-06	0.00901282	22.7006
MCSF	LAS	rs11963606	C	G	C	G	-0.5353	-0.0272	0.9826	0.978	6	4592689	0.1012	0.7879	0.117	4.731e-06	0.0083101	20.9158
MCSF	LAS	rs12962919	T	C	T	C	0.3025	0.0161	0.0644	0.1047	18	75778756	0.0477	0.7349	0.0659	4.394e-06	0.00836449	21.0539
MCSF	LAS	rs34089869	T	C	T	C	0.2194	0.0181	0.1039	0.1141	2	67923478	0.0386	0.638	0.0462	2.078e-06	0.00894733	22.5342
MCSF	LAS	rs4269021	C	G	C	G	-0.2459	0.0349	0.9101	0.8653	22	47673948	0.0402	0.3844	0.0504	1.051e-06	0.0094394	23.7853
MCSF	LAS	rs56367447	T	C	T	C	-0.4878	0.0329	0.0305	0.0412	8	3871527	0.0767	0.668199	0.0876	2.569e-08	0.012261	30.9833
MCSF	LAS	rs62294910	A	G	A	G	0.3472	0.0378	0.0504	0.0574	3	182198339	0.066	0.5673	0.0687	4.378e-07	0.0101213	25.521
MCSF	LAS	rs72723242	T	G	T	G	-0.4969	-0.0104	0.0177	0.0585	5	7262954	0.0598	0.8624	0.1083	4.434e-06	0.00835688	21.0346
MCSF	LAS	rs78296352	T	G	T	G	0.522	0.0072	0.0195	0.0368	1	22821844	0.0841	0.9322	0.111	2.578e-06	0.00877556	22.0977
MCSF	LAS	rs9387100	T	C	T	C	-0.135	-0.0285	0.4291	0.331	6	113102954	0.0261	0.2754	0.029	3.341e-06	0.00860058	21.6533
PDGFbb	LAS	rs11247305	C	G	C	G	-0.1687	-0.1048	0.9376	0.9524	15	102100210	0.0695	0.1316	0.0364	3.468e-06	0.00256981	21.4745
PDGFbb	LAS	rs116445074	T	G	T	G	0.2869	0.3294	0.0184	0.0187	5	51534600	0.0964	0.000637104	0.0587	1.017e-06	0.00285715	23.8826
PDGFbb	LAS	rs11766649	A	G	A	G	0.0902	0.0366	0.8018	0.7509	7	144839247	0.0288	0.2045	0.0196	3.964e-06	0.0025339	21.1737
PDGFbb	LAS	rs12289510	A	G	A	G	-0.0772	0.0361	0.4767	0.4918	11	124947051	0.0249	0.1469	0.0158	1.001e-06	0.00285541	23.868
PDGFbb	LAS	rs13037046	A	T	A	T	-0.0948	-0.051	0.1871	0.2427	20	4054634	0.0301	0.0908908	0.0206	3.958e-06	0.00253379	21.1728
PDGFbb	LAS	rs13412535	A	G	A	G	0.3317	0.0697	0.1892	0.221	2	224874874	0.0335	0.0373104	0.0214	2.893e-54	0.0280101	240.192
PDGFbb	LAS	rs2324229	T	C	T	C	0.0884	-0.0254	0.6134	0.6162	6	83918131	0.0252	0.3147	0.0161	4.016e-08	0.00360309	30.1404
PDGFbb	LAS	rs35859699	A	G	A	G	-0.3854	-0.0162	0.0109	0.0244	4	112184751	0.1221	0.8947	0.0838	4.223e-06	0.00253061	21.1461
PDGFbb	LAS	rs4965869	T	C	T	C	0.1843	0.0162	0.2446	0.2704	15	101990320	0.029	0.5756	0.0181	2.22e-24	0.0122833	103.655
PDGFbb	LAS	rs55680718	T	C	T	C	-0.1359	0.0214	0.1173	0.1251	2	225166877	0.037	0.562501	0.0245	2.956e-08	0.00367703	30.7611
PDGFbb	LAS	rs72777070	T	G	T	G	-0.1048	0.0048	0.7854	0.8019	2	9798877	0.0348	0.8904	0.02	1.557e-07	0.00328265	27.451
PDGFbb	LAS	rs73162807	A	C	A	C	-0.2313	0.09	0.0259	0.0205	3	146474790	0.1047	0.3902	0.0499	3.548e-06	0.00257053	21.4806
PDGFbb	LAS	rs9936075	A	G	A	G	-0.0767	0.014	0.6436	0.6601	16	7321909	0.026	0.5886	0.0163	2.675e-06	0.00264883	22.1366
PDGFbb	LAS	rs9941733	A	G	A	G	0.1165	0.0048	0.8364	0.8362	20	374061	0.0404	0.9051	0.0227	3.018e-07	0.00314935	26.3327
RANTES	LAS	rs112072646	A	G	A	G	0.4209	0.0789	0.0204	0.0279	2	53444393	0.0778	0.3107	0.0859	9.617e-07	0.00690305	23.995
RANTES	LAS	rs147509526	T	C	T	C	-0.3558	0.1922	0.0333	0.0205	19	15776330	0.1153	0.0954509	0.0715	6.567e-07	0.00711828	24.7485
RANTES	LAS	rs2251660	A	C	A	C	0.1831	-0.0482	0.8627	0.8454	17	34252537	0.0338	0.154	0.0356	2.691e-07	0.00760048	26.4378
RANTES	LAS	rs2731672	T	C	T	C	-0.1242	-0.0058	0.267	0.2468	5	176842474	0.031	0.8523	0.0272	4.827e-06	0.00600025	20.8379
RANTES	LAS	rs62438851	A	G	A	G	-0.1904	-0.0427	0.8961	0.8634	6	145230309	0.0397	0.2819	0.0413	4.009e-06	0.00611572	21.2414
RANTES	LAS	rs7000423	T	C	T	C	-0.1314	-0.0238	0.6274	0.6676	8	111053649	0.0264	0.3671	0.0252	1.852e-07	0.0078102	27.173
RANTES	LAS	rs7170339	C	G	C	G	-0.4283	-0.0737	0.0197	0.0223	15	36752337	0.098	0.452101	0.0904	2.187e-06	0.00645689	22.4341
RANTES	LAS	rs72793342	A	G	A	G	-0.1505	0.0396	0.2003	0.1997	16	30548352	0.0306	0.1951	0.0307	9.08e-07	0.00690976	24.0184
RANTES	LAS	rs74472919	T	C	T	C	0.3547	0.0212	0.0434	0.0325	13	82200650	0.0746	0.776599	0.06	3.353e-09	0.0100167	34.9276
RANTES	LAS	rs9675798	T	G	T	G	-0.2583	-0.0585	0.9466	0.959	18	61856967	0.0748	0.434	0.0552	2.888e-06	0.00629947	21.8836
SCF	LAS	rs113127926	A	C	A	C	0.1974	0.0568	0.0418	0.0768	14	98437511	0.0542	0.2945	0.0418	2.337e-06	0.00266887	22.2965
SCF	LAS	rs13412535	A	G	A	G	-0.1065	0.0697	0.1892	0.221	2	224874874	0.0335	0.0373104	0.0213	5.586e-07	0.00299079	24.994
SCF	LAS	rs1557570	T	G	T	G	0.1172	-0.0207	0.2954	0.335	1	169507844	0.0255	0.4166	0.0169	4.133e-12	0.00573759	48.0815
SCF	LAS	rs1568119	T	C	T	C	-0.5946	-0.0122	0.0051	0.0143	8	33243197	0.1773	0.945	0.1129	1.374e-07	0.00331715	27.7305
SCF	LAS	rs4841899	T	C	T	C	-0.1002	0.0049	0.7421	0.6588	9	137424412	0.026	0.8493	0.0178	1.673e-08	0.00378786	31.6804
SCF	LAS	rs7039247	C	G	C	G	0.079	0.026	0.6644	0.6568	9	1262702	0.0265	0.326	0.0168	2.46e-06	0.00264625	22.1071
SCF	LAS	rs72678285	A	T	A	T	0.1062	0.0739	0.8512	0.8327	14	54350151	0.0377	0.0500495	0.0231	4.43e-06	0.00252972	21.131
SCF	LAS	rs78369473	T	C	T	C	-0.2256	0.1199	0.0266	0.0276	16	81881697	0.0809	0.1383	0.0484	3.14e-06	0.00260018	21.7212
SCF	LAS	rs78666213	T	G	T	G	-0.2845	0.021	0.9797	0.9751	4	180138649	0.0921	0.8196	0.0574	7.152e-07	0.00293906	24.5605
SCF	LAS	rs80271436	A	G	A	G	-0.2393	-0.0495	0.0263	0.0458	9	135897770	0.0683	0.4687	0.0484	7.488e-07	0.00292462	24.4394
SCGFβ	LAS	rs112346514	T	C	T	C	-0.3261	-0.0492	0.0302	0.0273	19	12407988	0.0909	0.5884	0.0703	3.543e-06	0.00574946	21.5059
SCGFβ	LAS	rs1149926	T	C	T	C	-0.3458	-0.0272	0.0239	0.0271	10	9190949	0.0845	0.7473	0.0749	3.917e-06	0.00569568	21.3036
SCGFβ	LAS	rs116924815	T	C	T	C	0.6046	0.0616	0.0273	0.028	19	51230733	0.0899	0.4932	0.0737	2.251e-16	0.0177647	67.2617
SCGFβ	LAS	rs117716477	A	C	A	C	0.8242	0.2125	0.0199	0.0138	12	104240958	0.1335	0.1114	0.084	1.029e-22	0.0252205	96.2217
SCGFβ	LAS	rs12480722	T	C	T	C	0.1654	0.0193	0.8752	0.8897	20	20228904	0.0402	0.6311	0.0353	2.812e-06	0.00586553	21.9426
SCGFβ	LAS	rs13287050	A	T	A	T	-0.121	-0.022	0.7202	0.6979	9	78810117	0.0274	0.4225	0.0263	4.118e-06	0.00565635	21.1556
SCGFβ	LAS	rs139413256	A	G	A	G	-0.5174	0.0443	0.0139	0.0328	7	145879644	0.0835	0.595899	0.1076	1.532e-06	0.00617559	23.1097
SCGFβ	LAS	rs143829871	T	C	T	C	-0.1866	-0.0316	0.9047	0.9301	3	47597245	0.0577	0.5838	0.0399	2.852e-06	0.00584349	21.8597
SCGFβ	LAS	rs149009264	A	G	A	G	0.4551	-0.1473	0.9848	0.9813	10	45130285	0.109	0.1765	0.0985	3.793e-06	0.00570423	21.3357
SCGFβ	LAS	rs150733161	T	C	T	C	-0.5255	0.1035	0.0142	0.0212	13	67799297	0.1409	0.4625	0.112	2.687e-06	0.0058815	22.0027
SCGFβ	LAS	rs151194174	A	G	A	G	0.4536	0.1986	0.0187	0.0229	7	20995778	0.1031	0.0539697	0.0941	1.454e-06	0.00620588	23.2238
SCGFβ	LAS	rs17876031	A	G	A	G	-0.1496	-0.0122	0.324	0.3494	5	176831119	0.0286	0.670101	0.0254	3.667e-09	0.00923647	34.6707
SCGFβ	LAS	rs264157	A	G	A	G	0.1079	-0.0405	0.4743	0.4205	18	10941746	0.0258	0.1167	0.0233	3.685e-06	0.00573028	21.4337
SCGFβ	LAS	rs34911860	A	G	A	G	-0.3674	0.1138	0.0291	0.0162	1	80350715	0.1831	0.5345	0.0787	3.002e-06	0.00582282	21.7819
SCGFβ	LAS	rs4656185	A	G	A	G	0.2103	-0.0227	0.2892	0.336	1	169476326	0.0256	0.3738	0.0254	1.287e-16	0.0180894	68.5137
SCGFβ	LAS	rs77954165	T	C	T	C	0.2631	-0.0341	0.9528	0.9105	9	6739753	0.0443	0.4408	0.0562	2.867e-06	0.00585543	21.9046
SCGFβ	LAS	rs7815967	T	C	T	C	0.1325	0.02	0.1991	0.124	8	66415214	0.0386	0.604301	0.0288	4.371e-06	0.00565619	21.155
SCGFβ	LAS	rs78217154	T	C	T	C	0.3942	-0.1632	0.9796	0.9794	8	101554072	0.1014	0.1075	0.0861	4.722e-06	0.0056018	20.9505
SDF1α	LAS	rs10013755	A	T	A	T	0.5188	0.0384	0.9929	0.9789	4	22197308	0.0965	0.690799	0.0995	1.851e-07	0.00346052	27.1796
SDF1α	LAS	rs10474392	A	G	A	G	0.0934	0.0444	0.334	0.3824	5	91494593	0.028	0.1132	0.0177	1.376e-07	0.00354404	27.8379
SDF1α	LAS	rs12141941	T	C	T	C	-0.0881	0.0001	0.7493	0.7608	1	83734912	0.0327	0.9977	0.0186	2.263e-06	0.00285744	22.4293
SDF1α	LAS	rs149893336	A	G	A	G	-0.494	-0.0424	0.993	0.9834	4	171232591	0.168	0.8008	0.1082	4.93e-06	0.00265545	20.8396
SDF1α	LAS	rs1600396	A	G	A	G	-0.0933	0.0182	0.8096	0.7366	4	116054252	0.028	0.514301	0.0204	4.939e-06	0.00266464	20.9118
SDF1α	LAS	rs3988298	T	C	T	C	-0.1263	0.01	0.1042	0.1286	8	20168769	0.0377	0.790999	0.0266	2.124e-06	0.00287136	22.5389
SDF1α	LAS	rs62194947	T	C	T	C	-0.0852	-0.0065	0.2632	0.2577	2	239219499	0.0295	0.8252	0.0185	4.269e-06	0.00270181	21.2043
SDF1α	LAS	rs78883416	C	G	C	G	-0.0871	-0.0307	0.308	0.3289	10	93016725	0.0281	0.275	0.0182	1.755e-06	0.00291688	22.8972
TNFα	LAS	rs10834997	A	G	A	G	-0.123	-0.0431	0.6924	0.6794	11	26526948	0.0263	0.1017	0.0256	1.528e-06	0.00656555	23.0718
TNFα	LAS	rs111332265	A	G	A	G	-0.3678	0.0384	0.9696	0.9373	5	150393107	0.0569	0.5002	0.0745	7.913e-07	0.00692935	24.3592
TNFα	LAS	rs79105320	A	G	A	G	0.5573	0.3013	0.0112	0.0182	8	18817360	0.1046	0.00395403	0.1177	2.207e-06	0.00637746	22.4066
TNFβ	LAS	rs10925040	T	C	T	C	0.1738	-0.0082	0.371	0.3792	1	247622698	0.0281	0.771299	0.0372	2.929e-06	0.0137471	21.8001
TNFβ	LAS	rs75240021	C	G	C	G	0.3713	0.0133	0.071	0.0807	8	121562260	0.0648	0.8368	0.0772	1.489e-06	0.0145564	23.1026
TNFβ	LAS	rs753274	T	C	T	C	-0.1725	-0.0384	0.6085	0.5438	19	14436462	0.0253	0.1287	0.037	3.143e-06	0.0136898	21.708
TNFβ	LAS	rs7629875	A	G	A	G	0.3841	-0.0503	0.9443	0.9437	3	174385622	0.0589	0.3926	0.0774	6.897e-07	0.0154824	24.5953
TNFβ	LAS	rs78296352	T	G	T	G	1.2028	0.0072	0.0252	0.0368	1	22821844	0.0841	0.9322	0.1366	1.276e-18	0.0471745	77.4338
TRAIL	LAS	rs13278062	T	G	T	G	0.08	0.0028	0.5589	0.5191	8	23082971	0.0385	0.9428	0.0157	3.326e-07	0.00314494	25.9582
TRAIL	LAS	rs148051545	T	C	T	C	-0.4211	0.0139	0.0114	0.027	19	38602957	0.1098	0.8995	0.0843	5.843e-07	0.00302274	24.9465
TRAIL	LAS	rs17434886	T	C	T	C	-0.0918	-0.0142	0.1949	0.1625	2	10534375	0.0335	0.6708	0.0199	4.195e-06	0.00257904	21.2752
TRAIL	LAS	rs193112415	T	C	T	C	-1.0456	-0.062	0.9809	0.9804	18	28835120	0.0993	0.532299	0.062	1.008e-63	0.0334036	284.343
TRAIL	LAS	rs28431810	C	G	C	G	-0.1216	-0.2342	0.8874	0.9602	4	164254820	0.1178	0.0468296	0.0252	1.406e-06	0.00282124	23.2788
TRAIL	LAS	rs28521641	A	T	A	T	-0.7004	-0.089	0.963	0.9654	18	29572759	0.0796	0.2635	0.0445	7.786e-56	0.0292209	247.666
TRAIL	LAS	rs57396456	T	C	T	C	-0.5641	-0.0121	0.9755	0.9681	18	27945877	0.0757	0.8728	0.0516	7.71e-28	0.0143137	119.483
TRAIL	LAS	rs62093514	T	C	T	C	1.0459	-0.0246	0.0239	0.0284	18	29230977	0.0972	0.8	0.0549	5.798e-81	0.0422371	362.852
TRAIL	LAS	rs72899452	T	C	T	C	0.1223	0.0675	0.0977	0.0748	11	45415577	0.0479	0.1585	0.0264	3.748e-06	0.00260084	21.4555
TRAIL	LAS	rs73039026	A	C	A	C	-0.3098	0.1977	0.9821	0.9792	3	172160481	0.1775	0.2654	0.0634	1.015e-06	0.00289285	23.8714
TRAIL	LAS	rs747324	T	C	T	C	-0.0826	-0.0301	0.2828	0.3288	14	74689644	0.0269	0.2636	0.0178	3.338e-06	0.00260967	21.5285
TRAIL	LAS	rs74778900	T	C	T	C	0.5791	0.1454	0.0238	0.0174	18	28086266	0.1062	0.1711	0.0531	9.901e-28	0.0142458	118.908
TRAIL	LAS	rs75928541	A	G	A	G	0.2784	0.0396	0.0188	0.0192	4	16401771	0.1007	0.6939	0.0591	2.442e-06	0.00268902	22.1849
TRAIL	LAS	rs79287178	A	G	A	G	-0.4304	0.035	0.0389	0.0288	3	172294500	0.0893	0.6955	0.042	1.173e-24	0.0125991	104.988
VEGF	LAS	rs10411345	C	G	C	G	-0.1041	-0.0179	0.7823	0.8102	19	50836684	0.0381	0.639	0.0218	1.733e-06	0.00317376	22.7964
VEGF	LAS	rs10934631	T	C	T	C	-0.1132	-0.0062	0.8517	0.8141	3	122697600	0.0323	0.8469	0.0244	3.607e-06	0.00299623	21.5175
VEGF	LAS	rs10967186	T	C	T	C	0.0899	0.0054	0.578	0.5473	9	2617099	0.0256	0.8315	0.0169	1.086e-07	0.00393549	28.2895
VEGF	LAS	rs12456390	T	C	T	C	-0.0818	0.0192	0.6772	0.6884	18	8998030	0.0273	0.482	0.0179	4.882e-06	0.00290738	20.8775
VEGF	LAS	rs13209117	A	G	A	G	0.1253	-0.0011	0.2474	0.2869	6	44151765	0.0288	0.9706	0.02	3.697e-10	0.00545047	39.2393
VEGF	LAS	rs143479231	A	G	A	G	-0.2628	0.2458	0.0363	0.0265	3	193110794	0.1049	0.0191699	0.0489	7.902e-08	0.00401653	28.8743
VEGF	LAS	rs3108686	A	C	A	C	-0.7967	-0.0995	0.0038	0.0153	16	8754817	0.1309	0.4474	0.1702	2.861e-06	0.00424236	21.9029
VEGF	LAS	rs4082730	A	G	A	G	0.2455	-0.0996	0.0305	0.035	15	90523558	0.0849	0.2405	0.0533	4.116e-06	0.00295345	21.2093
VEGF	LAS	rs6921438	A	G	A	G	-0.4866	-0.0092	0.4691	0.4779	6	43925607	0.0258	0.7225	0.0174	4.11e-172	0.098447	781.852
VEGF	LAS	rs7030781	A	T	A	T	0.1403	0.0073	0.5878	0.5903	9	2686273	0.0254	0.774801	0.0172	3.454e-16	0.00920467	66.5177
VEGF	LAS	rs73418461	A	G	A	G	-0.2498	0.0422	0.0266	0.0537	10	120222996	0.0595	0.478	0.0521	1.61e-06	0.00319951	22.982
VEGF	LAS	rs73872715	T	C	T	C	-0.6079	-0.0165	0.0045	0.0168	3	141134344	0.1184	0.889	0.1299	2.864e-06	0.0030485	21.894
VEGF	LAS	rs8045833	A	G	A	G	0.103	-0.0368	0.2132	0.2732	16	88575439	0.032	0.2501	0.0211	1.006e-06	0.00331614	23.8225
VEGF	LAS	rs9472183	A	G	A	G	-0.1264	-0.0052	0.4547	0.5121	6	43940202	0.0264	0.8428	0.017	9.541e-14	0.00765989	55.2682

## Sheet: Sheet2
exposure	outcome	method	nsnp	b	se	pval	lo_ci	up_ci	or	or_lci95	or_uci95	estimate
β-NGF	LAS	MR Egger	4	0.942315	0.677162	0.298624	-0.384922	2.26955	2.56591	0.680504	9.67506	2.57 (0.68-9.68)
β-NGF	LAS	Weighted median	4	0.178275	0.128954	0.166828	-0.0744749	0.431025	1.19515	0.928231	1.53883	1.20 (0.93-1.54)
β-NGF	LAS	Inverse variance weighted	4	0.119112	0.123347	0.334213	-0.122649	0.360872	1.1265	0.884574	1.43458	1.13 (0.88-1.43)
β-NGF	LAS	Simple mode	4	0.225079	0.189475	0.320346	-0.146292	0.59645	1.25242	0.863906	1.81566	1.25 (0.86-1.82)
CTACK	LAS	Weighted mode	4	0.195809	0.175525	0.345922	-0.148221	0.539839	1.21629	0.862241	1.71573	1.22 (0.86-1.72)
CTACK	LAS	MR Egger	13	0.103548	0.110855	0.370313	-0.113728	0.320823	1.1091	0.892501	1.37826	1.11 (0.89-1.38)
CTACK	LAS	Weighted median	13	-0.00645539	0.0829623	0.937978	-0.169062	0.156151	0.993565	0.844457	1.169	0.99 (0.84-1.17)
CTACK	LAS	Inverse variance weighted	13	0.0210767	0.0618413	0.733239	-0.100132	0.142286	1.0213	0.904718	1.15291	1.02 (0.90-1.15)
CTACK	LAS	Simple mode	13	0.224265	0.171106	0.214496	-0.111102	0.559633	1.2514	0.894847	1.75003	1.25 (0.89-1.75)
EOTAXIN	LAS	Weighted mode	13	-0.157407	0.114301	0.193619	-0.381436	0.0666227	0.854356	0.68288	1.06889	0.85 (0.68-1.07)
EOTAXIN	LAS	MR Egger	16	0.195331	0.148401	0.209237	-0.095534	0.486196	1.21571	0.908887	1.62612	1.22 (0.91-1.63)
EOTAXIN	LAS	Weighted median	16	0.123597	0.0826454	0.134783	-0.0383885	0.285582	1.13156	0.962339	1.33054	1.13 (0.96-1.33)
EOTAXIN	LAS	Inverse variance weighted	16	0.111424	0.063362	0.0786563	-0.0127651	0.235614	1.11787	0.987316	1.26569	1.12 (0.99-1.27)
EOTAXIN	LAS	Simple mode	16	-0.0486079	0.139514	0.732376	-0.322056	0.22484	0.952555	0.724658	1.25212	0.95 (0.72-1.25)
bFGF	LAS	Weighted mode	16	0.111382	0.102406	0.293918	-0.0893338	0.312098	1.11782	0.91454	1.36629	1.12 (0.91-1.37)
bFGF	LAS	MR Egger	6	0.0897311	0.24493	0.732656	-0.390332	0.569794	1.09388	0.676832	1.7679	1.09 (0.68-1.77)
bFGF	LAS	Weighted median	6	-0.269669	0.155648	0.083175	-0.57474	0.0354016	0.763632	0.562851	1.03604	0.76 (0.56-1.04)
bFGF	LAS	Inverse variance weighted	6	-0.315981	0.121474	0.00928934	-0.55407	-0.0778913	0.729074	0.574607	0.925065	0.73 (0.57-0.93)
bFGF	LAS	Simple mode	6	-0.305778	0.276232	0.318703	-0.847192	0.235636	0.73655	0.428617	1.26571	0.74 (0.43-1.27)
GROα	LAS	Weighted mode	6	-0.13443	0.189913	0.51066	-0.506659	0.237799	0.874214	0.602505	1.26845	0.87 (0.60-1.27)
GROα	LAS	MR Egger	11	0.0663751	0.101264	0.528565	-0.132103	0.264853	1.06863	0.876251	1.30324	1.07 (0.88-1.30)
GROα	LAS	Weighted median	11	0.0682506	0.0510146	0.180941	-0.0317381	0.168239	1.07063	0.96876	1.18322	1.07 (0.97-1.18)
GROα	LAS	Inverse variance weighted	11	0.0897132	0.041721	0.0315304	0.00794007	0.171486	1.09386	1.00797	1.18707	1.09 (1.01-1.19)
GROα	LAS	Simple mode	11	0.148951	0.0862007	0.114691	-0.0200019	0.317905	1.16062	0.980197	1.37425	1.16 (0.98-1.37)
GCSF	LAS	Weighted mode	11	0.0739396	0.0515811	0.182242	-0.0271593	0.175038	1.07674	0.973206	1.19129	1.08 (0.97-1.19)
GCSF	LAS	MR Egger	9	-0.0762429	0.198602	0.712448	-0.465502	0.313016	0.926591	0.62782	1.36754	0.93 (0.63-1.37)
GCSF	LAS	Weighted median	9	-0.021025	0.143978	0.883898	-0.303223	0.261173	0.979194	0.738435	1.29845	0.98 (0.74-1.30)
GCSF	LAS	Inverse variance weighted	9	-0.0648304	0.122323	0.596118	-0.304584	0.174923	0.937226	0.73743	1.19116	0.94 (0.74-1.19)
GCSF	LAS	Simple mode	9	0.0108359	0.235182	0.96438	-0.45012	0.471792	1.01089	0.637551	1.60286	1.01 (0.64-1.60)
GCSF	LAS	Weighted mode	9	-0.0109512	0.154844	0.945353	-0.314446	0.292544	0.989109	0.730193	1.33983	0.99 (0.73-1.34)
HGF	LAS	MR Egger	9	-0.144539	0.367158	0.70554	-0.864169	0.57509	0.865421	0.421402	1.77729	0.87 (0.42-1.78)
HGF	LAS	Weighted median	9	0.0079177	0.139488	0.954734	-0.265478	0.281313	1.00795	0.766839	1.32487	1.01 (0.77-1.32)
HGF	LAS	Inverse variance weighted	9	0.040301	0.159922	0.801039	-0.273147	0.353749	1.04112	0.760981	1.4244	1.04 (0.76-1.42)
HGF	LAS	Simple mode	9	0.00199093	0.24974	0.993835	-0.487499	0.491481	1.00199	0.61416	1.63474	1.00 (0.61-1.63)
HGF	LAS	Weighted mode	9	-0.0424061	0.181169	0.82081	-0.397498	0.312685	0.95848	0.672	1.36709	0.96 (0.67-1.37)
IFN-γ	LAS	MR Egger	11	-0.431005	0.244822	0.112177	-0.910856	0.0488458	0.649856	0.40218	1.05006	0.65 (0.40-1.05)
IFN-γ	LAS	Weighted median	11	-0.0886163	0.145636	0.54287	-0.374062	0.19683	0.915197	0.687934	1.21754	0.92 (0.69-1.22)
IFN-γ	LAS	Inverse variance weighted	11	-0.0973361	0.128776	0.449734	-0.349737	0.155064	0.907251	0.704874	1.16773	0.91 (0.70-1.17)
IFN-γ	LAS	Simple mode	11	-0.218871	0.257854	0.415839	-0.724265	0.286523	0.803425	0.484681	1.33179	0.80 (0.48-1.33)
IFN-γ	LAS	Weighted mode	11	-0.135304	0.214096	0.541578	-0.554933	0.284324	0.87345	0.574111	1.32886	0.87 (0.57-1.33)
IL-10	LAS	MR Egger	15	0.0171435	0.13726	0.902514	-0.251885	0.286172	1.01729	0.777334	1.33132	1.02 (0.78-1.33)
IL-10	LAS	Weighted median	15	0.0334431	0.0826426	0.685719	-0.128536	0.195423	1.03401	0.879382	1.21582	1.03 (0.88-1.22)
IL-10	LAS	Inverse variance weighted	15	0.0403106	0.0636108	0.526273	-0.0843667	0.164988	1.04113	0.919094	1.17938	1.04 (0.92-1.18)
IL-10	LAS	Simple mode	15	0.0227248	0.142387	0.875477	-0.256355	0.301804	1.02298	0.773867	1.3523	1.02 (0.77-1.35)
IL-10	LAS	Weighted mode	15	0.0312294	0.0821903	0.709674	-0.129864	0.192322	1.03172	0.878215	1.21206	1.03 (0.88-1.21)
IL-12p70	LAS	MR Egger	13	-0.0294963	0.0951769	0.762421	-0.216043	0.15705	0.970934	0.805701	1.17005	0.97 (0.81-1.17)
IL-12p70	LAS	Weighted median	13	0.0270063	0.0633675	0.669972	-0.0971939	0.151207	1.02737	0.90738	1.16324	1.03 (0.91-1.16)
IL-12p70	LAS	Inverse variance weighted	13	0.0379622	0.0556183	0.494892	-0.0710496	0.146974	1.03869	0.931416	1.15832	1.04 (0.93-1.16)
IL-12p70	LAS	Simple mode	13	0.0417903	0.141788	0.773231	-0.236114	0.319695	1.04268	0.789691	1.37671	1.04 (0.79-1.38)
IL-12p70	LAS	Weighted mode	13	0.0282541	0.0646822	0.670003	-0.098523	0.155031	1.02866	0.906175	1.16769	1.03 (0.91-1.17)
IL-13	LAS	MR Egger	13	-0.0470592	0.0801	0.568728	-0.204055	0.109937	0.954031	0.815417	1.11621	0.95 (0.82-1.12)
IL-13	LAS	Weighted median	13	0.0267167	0.0565946	0.636876	-0.0842088	0.137642	1.02708	0.919239	1.14756	1.03 (0.92-1.15)
IL-13	LAS	Inverse variance weighted	13	0.0342535	0.0444638	0.441081	-0.0528956	0.121403	1.03485	0.948479	1.12908	1.03 (0.95-1.13)
IL-13	LAS	Simple mode	13	0.0434125	0.0954818	0.657463	-0.143732	0.230557	1.04437	0.86612	1.2593	1.04 (0.87-1.26)
IL-13	LAS	Weighted mode	13	0.0276568	0.0521601	0.605625	-0.0745769	0.129891	1.02804	0.928136	1.1387	1.03 (0.93-1.14)
IL-16	LAS	MR Egger	9	-0.0648207	0.0871289	0.48112	-0.235593	0.105952	0.937235	0.790102	1.11177	0.94 (0.79-1.11)
IL-16	LAS	Weighted median	9	-0.0240785	0.053298	0.651433	-0.128543	0.0803855	0.976209	0.879376	1.0837	0.98 (0.88-1.08)
IL-16	LAS	Inverse variance weighted	9	-0.0447488	0.0523798	0.392932	-0.147413	0.0579157	0.956238	0.862937	1.05963	0.96 (0.86-1.06)
IL-16	LAS	Simple mode	9	-0.0807517	0.085291	0.371468	-0.247922	0.0864187	0.922423	0.780421	1.09026	0.92 (0.78-1.09)
IL-16	LAS	Weighted mode	9	-0.031672	0.0561935	0.588456	-0.141811	0.0784672	0.968824	0.867785	1.08163	0.97 (0.87-1.08)
IL-17	LAS	MR Egger	8	0.225227	0.222082	0.349642	-0.210053	0.660508	1.25261	0.810541	1.93577	1.25 (0.81-1.94)
IL-17	LAS	Weighted median	8	-0.0109174	0.136478	0.936242	-0.278415	0.25658	0.989142	0.756982	1.2925	0.99 (0.76-1.29)
IL-17	LAS	Inverse variance weighted	8	-0.0868244	0.102798	0.39833	-0.288309	0.114661	0.916838	0.74953	1.12149	0.92 (0.75-1.12)
IL-17	LAS	Simple mode	8	0.00869862	0.181647	0.963144	-0.34733	0.364727	1.00874	0.706572	1.44012	1.01 (0.71-1.44)
IL-17	LAS	Weighted mode	8	-0.00136918	0.173185	0.993913	-0.340811	0.338073	0.998632	0.711193	1.40224	1.00 (0.71-1.40)
IL-18	LAS	MR Egger	13	0.0216272	0.095622	0.825214	-0.165792	0.209046	1.02186	0.847223	1.2325	1.02 (0.85-1.23)
IL-18	LAS	Weighted median	13	-0.0514105	0.0640763	0.42236	-0.177	0.0741789	0.949889	0.83778	1.077	0.95 (0.84-1.08)
IL-18	LAS	Inverse variance weighted	13	-0.0411075	0.0463912	0.37556	-0.132034	0.0498192	0.959726	0.876311	1.05108	0.96 (0.88-1.05)
IL-18	LAS	Simple mode	13	-0.094299	0.0954227	0.342551	-0.281328	0.0927295	0.910011	0.754781	1.09716	0.91 (0.75-1.10)
IL-18	LAS	Weighted mode	13	-0.100464	0.0817899	0.242876	-0.260772	0.0598445	0.904418	0.770457	1.06167	0.90 (0.77-1.06)
IL-1β	LAS	MR Egger	4	0.689842	0.301911	0.149692	0.0980965	1.28159	1.9934	1.10307	3.60235	1.99 (1.10-3.60)
IL-1β	LAS	Weighted median	4	0.137765	0.139333	0.322786	-0.135327	0.410858	1.14771	0.87343	1.50811	1.15 (0.87-1.51)
IL-1β	LAS	Inverse variance weighted	4	0.208495	0.136069	0.125455	-0.0582004	0.47519	1.23182	0.943461	1.60832	1.23 (0.94-1.61)
IL-1β	LAS	Simple mode	4	0.0771521	0.20122	0.726965	-0.317239	0.471543	1.08021	0.728157	1.60247	1.08 (0.73-1.60)
IL-1β	LAS	Weighted mode	4	0.0993926	0.208037	0.66547	-0.30836	0.507145	1.1045	0.734651	1.66054	1.10 (0.73-1.66)
IL-1ra	LAS	MR Egger	8	-0.310919	0.24349	0.248818	-0.788159	0.166322	0.732774	0.454681	1.18095	0.73 (0.45-1.18)
IL-1ra	LAS	Weighted median	8	0.0305376	0.115314	0.791148	-0.195478	0.256553	1.03101	0.822441	1.29247	1.03 (0.82-1.29)
IL-1ra	LAS	Inverse variance weighted	8	-0.0080863	0.0942474	0.931627	-0.192811	0.176639	0.991946	0.824638	1.1932	0.99 (0.82-1.19)
IL-1ra	LAS	Simple mode	8	0.0413183	0.145571	0.784747	-0.244	0.326636	1.04218	0.783488	1.3863	1.04 (0.78-1.39)
IL-1ra	LAS	Weighted mode	8	0.0344684	0.143378	0.816907	-0.246552	0.315489	1.03507	0.781491	1.37093	1.04 (0.78-1.37)
IL-2ra	LAS	MR Egger	8	0.102905	0.0810965	0.25147	-0.0560436	0.261854	1.10839	0.945498	1.29934	1.11 (0.95-1.30)
IL-2ra	LAS	Weighted median	8	0.0463402	0.0604791	0.443546	-0.0721988	0.164879	1.04743	0.930346	1.17925	1.05 (0.93-1.18)
IL-2ra	LAS	Inverse variance weighted	8	0.0302509	0.0527219	0.566116	-0.0730841	0.133586	1.03071	0.929523	1.14292	1.03 (0.93-1.14)
IL-2ra	LAS	Simple mode	8	-0.00457622	0.116007	0.969635	-0.23195	0.222797	0.995434	0.792986	1.24957	1.00 (0.79-1.25)
IL-2ra	LAS	Weighted mode	8	0.0524071	0.0614903	0.422256	-0.0681138	0.172928	1.0538	0.934154	1.18878	1.05 (0.93-1.19)
IL-2	LAS	MR Egger	8	-0.174245	0.171685	0.349314	-0.510748	0.162258	0.840091	0.600046	1.17616	0.84 (0.60-1.18)
IL-2	LAS	Weighted median	8	-0.0544275	0.104746	0.603331	-0.259729	0.150874	0.947027	0.771261	1.16285	0.95 (0.77-1.16)
IL-2	LAS	Inverse variance weighted	8	-0.0202481	0.0841212	0.809787	-0.185126	0.14463	0.979956	0.831	1.15561	0.98 (0.83-1.16)
IL-2	LAS	Simple mode	8	0.0178847	0.178834	0.923142	-0.33263	0.3684	1.01805	0.717035	1.44542	1.02 (0.72-1.45)
IL-2	LAS	Weighted mode	8	-0.184134	0.170204	0.315175	-0.517733	0.149465	0.831824	0.59587	1.16121	0.83 (0.60-1.16)
IL-4	LAS	MR Egger	13	-0.0742253	0.126907	0.57043	-0.322962	0.174511	0.928462	0.724001	1.19066	0.93 (0.72-1.19)
IL-4	LAS	Weighted median	13	0.0180845	0.104251	0.862281	-0.186247	0.222416	1.01825	0.830069	1.24909	1.02 (0.83-1.25)
IL-4	LAS	Inverse variance weighted	13	-0.0331226	0.075834	0.662273	-0.181757	0.115512	0.96742	0.833804	1.12245	0.97 (0.83-1.12)
IL-4	LAS	Simple mode	13	-0.00420229	0.144647	0.977301	-0.287711	0.279307	0.995807	0.749978	1.32221	1.00 (0.75-1.32)
IL-4	LAS	Weighted mode	13	-0.00032276	0.138159	0.998174	-0.271115	0.270469	0.999677	0.762529	1.31058	1.00 (0.76-1.31)
IL-5	LAS	MR Egger	8	-0.106838	0.211443	0.631381	-0.521267	0.307591	0.898671	0.593768	1.36014	0.90 (0.59-1.36)
IL-5	LAS	Weighted median	8	0.0208097	0.0997722	0.834782	-0.174744	0.216363	1.02103	0.839672	1.24155	1.02 (0.84-1.24)
IL-5	LAS	Inverse variance weighted	8	0.00774056	0.0814693	0.924305	-0.151939	0.16742	1.00777	0.85904	1.18225	1.01 (0.86-1.18)
IL-5	LAS	Simple mode	8	0.0357064	0.132272	0.794986	-0.223546	0.294959	1.03635	0.799678	1.34307	1.04 (0.80-1.34)
IL-5	LAS	Weighted mode	8	0.0330506	0.132843	0.810661	-0.227322	0.293423	1.0336	0.796665	1.34101	1.03 (0.80-1.34)
IL-6	LAS	MR Egger	11	-0.195906	0.311091	0.544518	-0.805644	0.413831	0.822089	0.4468	1.5126	0.82 (0.45-1.51)
IL-6	LAS	Weighted median	11	-0.0132613	0.152737	0.930811	-0.312626	0.286103	0.986826	0.731524	1.33123	0.99 (0.73-1.33)
IL-6	LAS	Inverse variance weighted	11	0.0706871	0.162675	0.663904	-0.248156	0.38953	1.07325	0.780238	1.47629	1.07 (0.78-1.48)
IL-6	LAS	Simple mode	11	-0.0982484	0.299133	0.74935	-0.68455	0.488053	0.906424	0.504317	1.62914	0.91 (0.50-1.63)
IL-6	LAS	Weighted mode	11	0.202754	0.364639	0.590407	-0.511939	0.917447	1.22477	0.599332	2.50289	1.22 (0.60-2.50)
IL-7	LAS	MR Egger	13	-0.030699	0.105506	0.776488	-0.23749	0.176092	0.969767	0.788604	1.19255	0.97 (0.79-1.19)
IL-7	LAS	Weighted median	13	0.0378908	0.0673773	0.573865	-0.0941686	0.16995	1.03862	0.910129	1.18525	1.04 (0.91-1.19)
IL-7	LAS	Inverse variance weighted	13	0.02296	0.0493739	0.641916	-0.0738129	0.119733	1.02323	0.928845	1.1272	1.02 (0.93-1.13)
IL-7	LAS	Simple mode	13	0.0626847	0.0964392	0.527945	-0.126336	0.251705	1.06469	0.881319	1.28622	1.06 (0.88-1.29)
IL-7	LAS	Weighted mode	13	0.0387537	0.0755268	0.617188	-0.109279	0.186786	1.03951	0.89648	1.20537	1.04 (0.90-1.21)
IL-8	LAS	MR Egger	8	-0.0537992	0.102626	0.618914	-0.254946	0.147347	0.947622	0.774959	1.15876	0.95 (0.77-1.16)
IL-8	LAS	Weighted median	8	0.0313196	0.0838075	0.708621	-0.132943	0.195582	1.03182	0.875515	1.21602	1.03 (0.88-1.22)
IL-8	LAS	Inverse variance weighted	8	0.01187	0.0653326	0.855829	-0.116182	0.139922	1.01194	0.890313	1.15018	1.01 (0.89-1.15)
IL-8	LAS	Simple mode	8	0.092998	0.123997	0.4777	-0.150037	0.336033	1.09746	0.860676	1.39938	1.10 (0.86-1.40)
IL-8	LAS	Weighted mode	8	0.0201254	0.084304	0.818158	-0.145111	0.185361	1.02033	0.864927	1.20365	1.02 (0.86-1.20)
IL-9	LAS	MR Egger	6	-0.162652	0.291982	0.607183	-0.734937	0.409633	0.849887	0.479536	1.50626	0.85 (0.48-1.51)
IL-9	LAS	Weighted median	6	0.091588	0.117384	0.435249	-0.138485	0.321661	1.09591	0.870676	1.37942	1.10 (0.87-1.38)
IL-9	LAS	Inverse variance weighted	6	0.060456	0.114788	0.598418	-0.164528	0.28544	1.06232	0.848294	1.33035	1.06 (0.85-1.33)
IL-9	LAS	Simple mode	6	0.0907428	0.166579	0.609337	-0.235752	0.417238	1.09499	0.789976	1.51776	1.09 (0.79-1.52)
IL-9	LAS	Weighted mode	6	-0.00736128	0.156696	0.964349	-0.314486	0.299763	0.992666	0.730164	1.34954	0.99 (0.73-1.35)
IP-10	LAS	MR Egger	9	-0.0447816	0.235731	0.854725	-0.506814	0.417251	0.956206	0.602412	1.51778	0.96 (0.60-1.52)
IP-10	LAS	Weighted median	9	-0.102526	0.0980456	0.2957	-0.294696	0.0896431	0.902554	0.744758	1.09378	0.90 (0.74-1.09)
IP-10	LAS	Inverse variance weighted	9	-0.0170572	0.095084	0.857631	-0.203422	0.169307	0.983087	0.815934	1.18448	0.98 (0.82-1.18)
IP-10	LAS	Simple mode	9	-0.147594	0.124688	0.270508	-0.391983	0.0967953	0.862782	0.675716	1.10163	0.86 (0.68-1.10)
IP-10	LAS	Weighted mode	9	-0.135545	0.130813	0.330423	-0.391939	0.120848	0.87324	0.675745	1.12845	0.87 (0.68-1.13)
MCP-1	LAS	MR Egger	13	0.0687024	0.196531	0.733258	-0.316498	0.453903	1.07112	0.728696	1.57445	1.07 (0.73-1.57)
MCP-1	LAS	Weighted median	13	0.123394	0.0982645	0.209212	-0.0692043	0.315993	1.13133	0.933136	1.37162	1.13 (0.93-1.37)
MCP-1	LAS	Inverse variance weighted	13	0.0906378	0.0830623	0.275183	-0.0721642	0.25344	1.09487	0.930378	1.28845	1.09 (0.93-1.29)
MCP-1	LAS	Simple mode	13	0.302873	0.178944	0.116319	-0.047858	0.653604	1.35374	0.953269	1.92246	1.35 (0.95-1.92)
MCP-1	LAS	Weighted mode	13	0.172001	0.108234	0.13801	-0.0401376	0.384139	1.18768	0.960657	1.46835	1.19 (0.96-1.47)
MCP-3	LAS	MR Egger	6	0.0359756	0.13535	0.803533	-0.22931	0.301261	1.03663	0.795082	1.35156	1.04 (0.80-1.35)
MCP-3	LAS	Weighted median	6	-0.0253768	0.065019	0.696316	-0.152814	0.10206	0.974943	0.858289	1.10745	0.97 (0.86-1.11)
MCP-3	LAS	Inverse variance weighted	6	-0.0165698	0.0521024	0.750467	-0.118691	0.085551	0.983567	0.888083	1.08932	0.98 (0.89-1.09)
MCP-3	LAS	Simple mode	6	-0.0159439	0.0857314	0.859774	-0.183978	0.15209	0.984182	0.831954	1.16426	0.98 (0.83-1.16)
MCP-3	LAS	Weighted mode	6	-0.0271793	0.0831533	0.757015	-0.19016	0.135801	0.973187	0.826827	1.14545	0.97 (0.83-1.15)
MIF	LAS	MR Egger	10	-0.0642167	0.186044	0.738867	-0.428863	0.30043	0.937802	0.651249	1.35044	0.94 (0.65-1.35)
MIF	LAS	Weighted median	10	0.00553084	0.10328	0.957292	-0.196898	0.207959	1.00555	0.821275	1.23116	1.01 (0.82-1.23)
MIF	LAS	Inverse variance weighted	10	0.0176	0.0798295	0.825505	-0.138866	0.174066	1.01776	0.870345	1.19013	1.02 (0.87-1.19)
MIF	LAS	Simple mode	10	0.186915	0.171551	0.304218	-0.149324	0.523154	1.20552	0.86129	1.68734	1.21 (0.86-1.69)
MIF	LAS	Weighted mode	10	-0.0238771	0.142268	0.870427	-0.302723	0.254968	0.976406	0.738804	1.29042	0.98 (0.74-1.29)
MIG	LAS	MR Egger	13	-0.165283	0.138539	0.257951	-0.436819	0.106253	0.847654	0.646088	1.1121	0.85 (0.65-1.11)
MIG	LAS	Weighted median	13	-0.0989616	0.0875878	0.258537	-0.270634	0.0727105	0.905778	0.762896	1.07542	0.91 (0.76-1.08)
MIG	LAS	Inverse variance weighted	13	0.0242796	0.0722719	0.73691	-0.117373	0.165933	1.02458	0.889253	1.18049	1.02 (0.89-1.18)
MIG	LAS	Simple mode	13	-0.114152	0.143298	0.441157	-0.395015	0.166712	0.892123	0.67367	1.18141	0.89 (0.67-1.18)
MIG	LAS	Weighted mode	13	-0.107564	0.112598	0.358276	-0.328256	0.113127	0.898019	0.720179	1.11977	0.90 (0.72-1.12)
MIP1α	LAS	MR Egger	6	-0.277801	0.282298	0.380794	-0.831105	0.275502	0.757447	0.435568	1.31719	0.76 (0.44-1.32)
MIP1α	LAS	Weighted median	6	0.0222328	0.124202	0.857934	-0.221203	0.265669	1.02248	0.801554	1.3043	1.02 (0.80-1.30)
MIP1α	LAS	Inverse variance weighted	6	-0.0311933	0.0953216	0.743484	-0.218024	0.155637	0.969288	0.804106	1.1684	0.97 (0.80-1.17)
MIP1α	LAS	Simple mode	6	0.0375676	0.175514	0.838968	-0.30644	0.381575	1.03828	0.736063	1.46459	1.04 (0.74-1.46)
MIP1α	LAS	Weighted mode	6	0.02506	0.171048	0.889244	-0.310194	0.360314	1.02538	0.733305	1.43378	1.03 (0.73-1.43)
MIP1β	LAS	MR Egger	18	0.00190557	0.0670785	0.977688	-0.129568	0.13338	1.00191	0.878475	1.14268	1.00 (0.88-1.14)
MIP1β	LAS	Weighted median	18	0.0110731	0.0622297	0.858771	-0.110897	0.133043	1.01113	0.895031	1.1423	1.01 (0.90-1.14)
MIP1β	LAS	Inverse variance weighted	18	-0.0304508	0.0438747	0.487657	-0.116445	0.0555435	0.970008	0.890079	1.05712	0.97 (0.89-1.06)
MIP1β	LAS	Simple mode	18	0.0920985	0.118751	0.448663	-0.140653	0.32485	1.09647	0.868791	1.38382	1.10 (0.87-1.38)
MIP1β	LAS	Weighted mode	18	-0.0179632	0.0580314	0.760671	-0.131705	0.0957783	0.982197	0.8766	1.10052	0.98 (0.88-1.10)
MCSF	LAS	MR Egger	11	-0.0837772	0.107102	0.454173	-0.293697	0.126143	0.919636	0.745502	1.13444	0.92 (0.75-1.13)
MCSF	LAS	Weighted median	11	0.0205246	0.0653795	0.753574	-0.107619	0.148668	1.02074	0.897969	1.16029	1.02 (0.90-1.16)
MCSF	LAS	Inverse variance weighted	11	0.0112085	0.0509714	0.82595	-0.0886954	0.111112	1.01127	0.915124	1.11752	1.01 (0.92-1.12)
MCSF	LAS	Simple mode	11	0.0390998	0.0984576	0.69962	-0.153877	0.232077	1.03987	0.857377	1.26122	1.04 (0.86-1.26)
MCSF	LAS	Weighted mode	11	0.0378118	0.089843	0.682755	-0.13828	0.213904	1.03854	0.870854	1.2385	1.04 (0.87-1.24)
PDGFbb	LAS	MR Egger	14	0.345926	0.159313	0.0506717	0.0336719	0.65818	1.4133	1.03425	1.93127	1.41 (1.03-1.93)
PDGFbb	LAS	Weighted median	14	0.133284	0.0906577	0.141509	-0.0444047	0.310974	1.14257	0.956567	1.36475	1.14 (0.96-1.36)
PDGFbb	LAS	Inverse variance weighted	14	0.136415	0.0841973	0.105192	-0.0286113	0.301442	1.14616	0.971794	1.35181	1.15 (0.97-1.35)
PDGFbb	LAS	Simple mode	14	-0.0571296	0.163246	0.731974	-0.377092	0.262833	0.944472	0.685853	1.30061	0.94 (0.69-1.30)
PDGFbb	LAS	Weighted mode	14	0.142994	0.0855052	0.118337	-0.0245958	0.310584	1.15372	0.975704	1.36422	1.15 (0.98-1.36)
RANTES	LAS	MR Egger	10	0.104992	0.200388	0.614519	-0.287769	0.497753	1.1107	0.749935	1.64502	1.11 (0.75-1.65)
RANTES	LAS	Weighted median	10	0.140796	0.0968483	0.146008	-0.0490268	0.330619	1.15119	0.952156	1.39183	1.15 (0.95-1.39)
RANTES	LAS	Inverse variance weighted	10	0.0190018	0.075289	0.800743	-0.128565	0.166568	1.01918	0.879357	1.18124	1.02 (0.88-1.18)
RANTES	LAS	Simple mode	10	0.183636	0.150329	0.252903	-0.111008	0.47828	1.20158	0.894932	1.6133	1.20 (0.89-1.61)
RANTES	LAS	Weighted mode	10	0.181247	0.141225	0.231414	-0.095554	0.458048	1.19871	0.908869	1.58098	1.20 (0.91-1.58)
SCF	LAS	MR Egger	10	-0.0276211	0.289517	0.92634	-0.595074	0.539832	0.972757	0.551522	1.71572	0.97 (0.55-1.72)
SCF	LAS	Weighted median	10	-0.0353332	0.125985	0.779128	-0.282264	0.211597	0.965284	0.754075	1.23565	0.97 (0.75-1.24)
SCF	LAS	Inverse variance weighted	10	-0.00748151	0.114052	0.947699	-0.231024	0.216061	0.992546	0.79372	1.24118	0.99 (0.79-1.24)
SCF	LAS	Simple mode	10	0.0546767	0.202023	0.792768	-0.341289	0.450642	1.0562	0.710854	1.56932	1.06 (0.71-1.57)
SCF	LAS	Weighted mode	10	0.00240236	0.176872	0.989459	-0.344266	0.349071	1.00241	0.70874	1.41775	1.00 (0.71-1.42)
SCGFβ	LAS	MR Egger	18	0.0482763	0.0996222	0.634531	-0.146983	0.243536	1.04946	0.863309	1.27575	1.05 (0.86-1.28)
SCGFβ	LAS	Weighted median	18	0.0623015	0.0700861	0.374042	-0.0750672	0.19967	1.06428	0.927681	1.221	1.06 (0.93-1.22)
SCGFβ	LAS	Inverse variance weighted	18	-0.000287576	0.0500483	0.995415	-0.0983822	0.097807	0.999712	0.906302	1.10275	1.00 (0.91-1.10)
SCGFβ	LAS	Simple mode	18	0.124903	0.131993	0.357261	-0.133804	0.38361	1.13304	0.874762	1.46757	1.13 (0.87-1.47)
SCGFβ	LAS	Weighted mode	18	0.0567999	0.093603	0.551991	-0.126662	0.240262	1.05844	0.881031	1.27158	1.06 (0.88-1.27)
SDF1α	LAS	MR Egger	8	0.0438984	0.198063	0.831946	-0.344306	0.432103	1.04488	0.708712	1.54049	1.04 (0.71-1.54)
SDF1α	LAS	Weighted median	8	0.0744434	0.135762	0.583459	-0.191649	0.340536	1.07728	0.825596	1.4057	1.08 (0.83-1.41)
SDF1α	LAS	Inverse variance weighted	8	0.0949059	0.10195	0.351903	-0.104916	0.294728	1.09956	0.9004	1.34276	1.10 (0.90-1.34)
SDF1α	LAS	Simple mode	8	0.038743	0.187185	0.84192	-0.328139	0.405625	1.0395	0.720263	1.50024	1.04 (0.72-1.50)
SDF1α	LAS	Weighted mode	8	0.0512627	0.154102	0.749136	-0.250778	0.353303	1.0526	0.778195	1.42376	1.05 (0.78-1.42)
TNFα	LAS	MR Egger	3	0.146603	0.513593	0.822987	-0.86004	1.15325	1.15789	0.423145	3.16846	1.16 (0.42-3.17)
TNFα	LAS	Weighted median	3	0.198094	0.139697	0.156184	-0.0757128	0.471901	1.21908	0.927082	1.60304	1.22 (0.93-1.60)
TNFα	LAS	Inverse variance weighted	3	0.202614	0.203986	0.320577	-0.197199	0.602426	1.2246	0.821028	1.82654	1.22 (0.82-1.83)
TNFα	LAS	Simple mode	3	0.43193	0.257214	0.23511	-0.0722087	0.936069	1.54023	0.930337	2.54994	1.54 (0.93-2.55)
TNFα	LAS	Weighted mode	3	-0.079755	0.148392	0.644746	-0.370603	0.211092	0.923343	0.690318	1.23503	0.92 (0.69-1.24)
TNFβ	LAS	MR Egger	5	-0.0278181	0.0806577	0.752941	-0.185907	0.130271	0.972565	0.830351	1.13914	0.97 (0.83-1.14)
TNFβ	LAS	Weighted median	5	0.00497716	0.0636321	0.937655	-0.119742	0.129696	1.00499	0.88715	1.13848	1.00 (0.89-1.14)
TNFβ	LAS	Inverse variance weighted	5	0.0147404	0.0523676	0.778342	-0.0879001	0.117381	1.01485	0.915852	1.12455	1.01 (0.92-1.12)
TNFβ	LAS	Simple mode	5	-0.00146411	0.0943504	0.988362	-0.186391	0.183463	0.998537	0.829949	1.20137	1.00 (0.83-1.20)
TNFβ	LAS	Weighted mode	5	0.00371843	0.0676265	0.958787	-0.12883	0.136266	1.00373	0.879124	1.14599	1.00 (0.88-1.15)
TRAIL	LAS	MR Egger	14	0.0114549	0.0600405	0.851883	-0.106225	0.129134	1.01152	0.899223	1.13784	1.01 (0.90-1.14)
TRAIL	LAS	Weighted median	14	0.0425574	0.060714	0.483335	-0.0764421	0.161557	1.04348	0.926407	1.17534	1.04 (0.93-1.18)
TRAIL	LAS	Inverse variance weighted	14	0.0632235	0.0462838	0.17194	-0.0274927	0.15394	1.06526	0.972882	1.16642	1.07 (0.97-1.17)
TRAIL	LAS	Simple mode	14	0.0513756	0.0761368	0.511638	-0.0978525	0.200604	1.05272	0.906783	1.22214	1.05 (0.91-1.22)
TRAIL	LAS	Weighted mode	14	0.0329546	0.0574518	0.576025	-0.0796509	0.14556	1.0335	0.923439	1.15669	1.03 (0.92-1.16)
VEGF	LAS	MR Egger	14	0.0298324	0.0662653	0.660594	-0.100048	0.159712	1.03028	0.904794	1.17317	1.03 (0.90-1.17)
VEGF	LAS	Weighted median	14	0.0206291	0.0491567	0.674734	-0.0757181	0.116976	1.02084	0.927078	1.12409	1.02 (0.93-1.12)
VEGF	LAS	Inverse variance weighted	14	-0.00159994	0.0416969	0.969392	-0.0833258	0.0801259	0.998401	0.920051	1.08342	1.00 (0.92-1.08)
VEGF	LAS	Simple mode	14	0.0438451	0.0859497	0.618514	-0.124616	0.212307	1.04482	0.882836	1.23653	1.04 (0.88-1.24)
VEGF	LAS	Weighted mode	14	0.0241838	0.0467679	0.613769	-0.0674812	0.115849	1.02448	0.934745	1.12283	1.02 (0.93-1.12)

## Sheet: Sheet3
exposure	outcome	method	Q	Q_df	Q_pval
β-NGF	LAS	MR Egger	2.34191	2	0.31007
β-NGF	LAS	Inverse variance weighted	4.12275	3	0.24851
CTACK	LAS	MR Egger	16.2234	11	0.133038
CTACK	LAS	Inverse variance weighted	17.4172	12	0.134567
EOTAXIN	LAS	MR Egger	11.3071	14	0.66176
EOTAXIN	LAS	Inverse variance weighted	11.6981	15	0.701725
bFGF	LAS	MR Egger	1.49297	4	0.827887
bFGF	LAS	Inverse variance weighted	5.10709	5	0.402952
GROα	LAS	MR Egger	10.1034	9	0.342182
GROα	LAS	Inverse variance weighted	10.1767	10	0.425127
GCSF	LAS	MR Egger	12.8132	7	0.0767931
GCSF	LAS	Inverse variance weighted	12.8238	8	0.118056
HGF	LAS	MR Egger	21.7908	7	0.00276015
HGF	LAS	Inverse variance weighted	22.7861	8	0.00364995
IFN-γ	LAS	MR Egger	13.3485	9	0.14746
IFN-γ	LAS	Inverse variance weighted	16.9814	10	0.0747767
IL-10	LAS	MR Egger	5.56904	13	0.960443
IL-10	LAS	Inverse variance weighted	5.60532	14	0.975481
mIL-12p70	LAS	MR Egger	5.60715	11	0.898249
mIL-12p70	LAS	Inverse variance weighted	6.37001	12	0.896294
IL-13	LAS	MR Egger	8.17978	11	0.697115
IL-13	LAS	Inverse variance weighted	9.66926	12	0.644951
IL-16	LAS	MR Egger	10.5215	7	0.160897
IL-16	LAS	Inverse variance weighted	10.6562	8	0.221952
IL-17	LAS	MR Egger	3.54159	6	0.738428
IL-17	LAS	Inverse variance weighted	6.05434	7	0.533418
IL-18	LAS	MR Egger	11.0975	11	0.435136
IL-18	LAS	Inverse variance weighted	11.6669	12	0.472787
IL-1β	LAS	MR Egger	2.08638	2	0.352329
IL-1β	LAS	Inverse variance weighted	5.11443	3	0.163607
IL-1ra	LAS	MR Egger	6.4905	6	0.37054
IL-1ra	LAS	Inverse variance weighted	8.42419	7	0.296678
IL-2ra	LAS	MR Egger	2.51539	6	0.866742
IL-2ra	LAS	Inverse variance weighted	3.9056	7	0.790584
IL-2	LAS	MR Egger	8.22184	6	0.222297
IL-2	LAS	Inverse variance weighted	9.66899	7	0.20812
IL-4	LAS	MR Egger	9.97457	11	0.532676
IL-4	LAS	Inverse variance weighted	10.1377	12	0.603879
IL-5	LAS	MR Egger	7.9067	6	0.245019
IL-5	LAS	Inverse variance weighted	8.36936	7	0.301153
IL-6	LAS	MR Egger	29.5982	9	0.000513379
IL-6	LAS	Inverse variance weighted	32.921	10	0.000280835
IL-7	LAS	MR Egger	4.71864	11	0.944023
IL-7	LAS	Inverse variance weighted	5.04984	12	0.956294
IL-8	LAS	MR Egger	2.99999	6	0.808848
IL-8	LAS	Inverse variance weighted	3.68848	7	0.814878
IL-9	LAS	MR Egger	8.15664	4	0.0860059
IL-9	LAS	Inverse variance weighted	9.5816	5	0.0879966
IP-10	LAS	MR Egger	12.3862	7	0.088553
IP-10	LAS	Inverse variance weighted	12.4162	8	0.133576
MCP-1	LAS	MR Egger	18.4799	11	0.071093
MCP-1	LAS	Inverse variance weighted	18.5059	12	0.101172
MCP-3	LAS	MR Egger	1.03739	4	0.904075
MCP-3	LAS	Inverse variance weighted	1.21432	5	0.943496
MIF	LAS	MR Egger	10.2159	8	0.250199
MIF	LAS	Inverse variance weighted	10.525	9	0.309677
MIG	LAS	MR Egger	16.543	11	0.122138
MIG	LAS	Inverse variance weighted	20.2597	12	0.0623298
MIP1α	LAS	MR Egger	4.03513	4	0.401273
MIP1α	LAS	Inverse variance weighted	4.90501	5	0.427582
MIP1β	LAS	MR Egger	14.3484	16	0.572774
MIP1β	LAS	Inverse variance weighted	14.7551	17	0.613118
MCSF	LAS	MR Egger	2.39304	9	0.983623
MCSF	LAS	Inverse variance weighted	3.4099	10	0.97007
PDGFbb	LAS	MR Egger	19.2527	12	0.0826091
PDGFbb	LAS	Inverse variance weighted	22.9703	13	0.0420342
RANTES	LAS	MR Egger	10.4187	8	0.23686
RANTES	LAS	Inverse variance weighted	10.7024	9	0.296664
SCF	LAS	MR Egger	13.6886	8	0.0902516
SCF	LAS	Inverse variance weighted	13.6986	9	0.133456
SCGFβ	LAS	MR Egger	17.8432	16	0.333156
SCGFβ	LAS	Inverse variance weighted	18.2028	17	0.376159
SDF1α	LAS	MR Egger	3.51475	6	0.742006
SDF1α	LAS	Inverse variance weighted	3.60498	7	0.823984
TNFα	LAS	MR Egger	7.52996	1	0.00606811
TNFα	LAS	Inverse variance weighted	7.65978	2	0.021712
TNFβ	LAS	MR Egger	2.60707	3	0.456251
TNFβ	LAS	Inverse variance weighted	3.08836	4	0.54315
TRAIL	LAS	MR Egger	8.84612	12	0.716015
TRAIL	LAS	Inverse variance weighted	10.6784	13	0.637741
VEGF	LAS	MR Egger	9.96226	12	0.619271
VEGF	LAS	Inverse variance weighted	10.3347	13	0.666359

## Sheet: Sheet4
exposure	outcome	egger_intercept	se	pval
β-NGF	LAS	-0.119098	0.0965741	0.342768
CTACK	LAS	-0.0254202	0.0282547	0.387561
EOTAXIN	LAS	-0.0127878	0.0204518	0.541855
bFGF	LAS	-0.0671998	0.0353482	0.130076
GROα	LAS	0.00877326	0.0343185	0.803974
GCSF	LAS	0.0022066	0.0289097	0.941294
HGF	LAS	0.0277651	0.0491016	0.589416
IFN-γ	LAS	0.0495396	0.0316535	0.152009
IL-10	LAS	0.00332051	0.0174331	0.851882
mIL-12p70	LAS	0.0132255	0.0151422	0.4011
IL13	LAS	0.0254619	0.0208629	0.247815
IL-16	LAS	0.00791302	0.0264327	0.773355
IL-17	LAS	-0.0517394	0.0326397	0.164022
IL-18	LAS	-0.0171226	0.0227904	0.468237
IL-1β	LAS	-0.141119	0.0828296	0.230545
IL-1ra	LAS	0.0467627	0.0349759	0.229682
IL-2ra	LAS	-0.0248683	0.0210914	0.283002
IL-2	LAS	0.028414	0.0276493	0.343745
IL-4	LAS	0.00736663	0.0182374	0.694006
IL-5	LAS	0.0237886	0.0401476	0.575131
IL-6	LAS	0.039021	0.03882	0.34107
IL-7	LAS	0.0145908	0.0253535	0.576541
IL-8	LAS	0.0184799	0.0222717	0.43844
IL-9	LAS	0.0612989	0.0733293	0.450216
IP-10	LAS	0.00566963	0.0435068	0.899982
MCP-1	LAS	0.00366534	0.0294719	0.903268
MCP-3	LAS	-0.0158919	0.0377809	0.695638
MIF	LAS	0.0165028	0.0335422	0.635934
MIG	LAS	0.0542398	0.0345026	0.14424
MIP1α	LAS	0.0442773	0.0476813	0.405655
MIP1β	LAS	-0.0107035	0.0167849	0.532696
MCSF	LAS	0.0326941	0.0324221	0.339608
PDGFbb	LAS	-0.035398	0.0232544	0.153865
RANTES	LAS	-0.0178542	0.0382555	0.653155
SCF	LAS	0.00288793	0.0377208	0.940853
SCGFβ	LAS	-0.0125943	0.0221815	0.578062
SDF1α	LAS	0.00710388	0.0236496	0.774023
TNFα	LAS	0.015058	0.114682	0.916886
TNFβ	LAS	0.0180704	0.0260475	0.537732
TRAIL	LAS	0.0264042	0.0195065	0.200808
VEGF	LAS	-0.00891896	0.0146138	0.553038
