# Supplementary material for: Inflammatory cytokines and stroke and its subtypes: a genetic correlation and two-sample Mendelian randomization study
Source: Front Mol Neurosci. 2023 Nov 28;16:1294450. doi: 10.3389/fnmol.2023.1294450 (PMC10713998; doi:10.3389/fnmol.2023.1294450)
Supplement: Supplementary file 5 [file Table_5.XLSX]

## Sheet: Sheet1
exposure	outcome	SNP	effect_allele.exposure	other_allele.exposure	effect_allele.outcome	other_allele.outcome	beta.exposure	beta.outcome	eaf.exposure	eaf.outcome	se.outcome	pval.outcome	se.exposure	pval.exposure	samplesize.exposure	R2	F
β-NGF	SVS	rs28637706	T	G	T	G	-0.1554	-0.0457	0.314	0.3935	0.0243	0.0599998	0.0261	2.717e-09	3570	0.00983244	35.4305
β-NGF	SVS	rs71641308	T	C	T	C	0.1969	0.0483	0.0995	0.0766	0.0462	0.2952	0.0429	4.424e-06	3570	0.00586615	21.0539
β-NGF	SVS	rs73472576	T	C	T	C	-0.1146	-0.0238	0.457	0.4096	0.0244	0.3308	0.0251	4.813e-06	3570	0.00580531	20.8343
β-NGF	SVS	rs7970581	T	G	T	G	0.1358	0.0492	0.2662	0.2529	0.0275	0.0736207	0.028	1.223e-06	3570	0.00654581	23.5093
CTACK	SVS	rs116303454	A	G	A	G	0.3754	0.0659	0.0218	0.021	0.0951	0.4887	0.081	3.579e-06	3670	0.00581859	21.4675
CTACK	SVS	rs118084576	A	G	A	G	0.5675	0.1435	0.0112	0.015	0.117	0.2202	0.1226	3.66e-06	3670	0.00580439	21.4148
CTACK	SVS	rs135564	A	G	A	G	-0.1672	-0.0229	0.2632	0.7168	0.0268	0.3934	0.0267	3.593e-10	3670	0.0105723	39.1934
CTACK	SVS	rs141331414	A	G	A	G	0.1977	-0.0594	0.0914	0.0732	0.0478	0.2138	0.0415	1.886e-06	3670	0.00614573	22.682
CTACK	SVS	rs2070074	A	G	A	G	0.4401	0.0213	0.891	0.9086	0.0413	0.606801	0.0372	2.596e-32	3670	0.0367363	139.888
CTACK	SVS	rs55764737	T	C	T	C	0.5424	-0.0097	0.9846	0.9641	0.0677	0.8863	0.0967	2.012e-08	3670	0.00849989	31.4449
CTACK	SVS	rs57338032	A	G	A	G	0.1443	-0.009	0.8287	0.8329	0.0313	0.7733	0.0316	4.831e-06	3670	0.00564978	20.8412
CTACK	SVS	rs57789542	T	C	T	C	-0.7687	-0.1617	0.9951	0.9824	0.102	0.1126	0.1659	3.575e-06	3670	0.00581596	21.4578
CTACK	SVS	rs60247384	T	C	T	C	0.1128	0.0017	0.3512	0.2657	0.0267	0.9496	0.0245	4.302e-06	3670	0.00574273	21.186
CTACK	SVS	rs62578137	T	C	T	C	-0.1311	-0.0038	0.2421	0.1902	0.0309	0.9017	0.0286	4.658e-06	3670	0.00569283	21.0008
CTACK	SVS	rs72729450	T	C	T	C	-0.5123	0.104	0.0123	0.0189	0.1155	0.3679	0.1094	2.814e-06	3670	0.00593965	21.9168
CTACK	SVS	rs7333764	T	C	T	C	0.2811	0.1068	0.0412	0.0251	0.0808	0.1865	0.0591	2.002e-06	3670	0.00612649	22.6105
CTACK	SVS	rs76395525	A	G	A	G	0.5193	0.106	0.0118	0.015	0.1058	0.3166	0.1081	1.553e-06	3670	0.0062488	23.0647
EOTAXIN	SVS	rs11087905	A	C	A	C	0.0954	-0.0144	0.3778	0.3519	0.0346	0.676401	0.0188	4.07e-07	8197	0.00313158	25.7439
EOTAXIN	SVS	rs112347425	T	C	T	C	0.1595	-0.0065	0.0978	0.1023	0.0452	0.8864	0.0276	7.771e-09	8197	0.00405772	33.3885
EOTAXIN	SVS	rs12075	A	G	A	G	0.1692	0.0391	0.5229	0.5797	0.024	0.104	0.0155	1.211e-27	8197	0.014329	119.133
EOTAXIN	SVS	rs147287945	A	G	A	G	-0.1512	-0.031	0.0741	0.079	0.0479	0.517101	0.0313	1.356e-06	8197	0.00283874	23.3297
EOTAXIN	SVS	rs187131	C	G	C	G	0.1264	-0.0657	0.8902	0.8796	0.0369	0.0752194	0.0253	5.742e-07	8197	0.00303583	24.9544
EOTAXIN	SVS	rs2024050	A	G	A	G	0.164	0.0004	0.0739	0.1023	0.04	0.9927	0.0302	5.467e-08	8197	0.00358475	29.4827
EOTAXIN	SVS	rs2027855	T	C	T	C	0.0743	0.0444	0.6153	0.6643	0.0251	0.0770797	0.0162	4.272e-06	8197	0.00255964	21.0301
EOTAXIN	SVS	rs2211994	T	C	T	C	0.0876	0.0461	0.276	0.2566	0.027	0.0873897	0.0177	6.981e-07	8197	0.00297928	24.4881
EOTAXIN	SVS	rs2228467	T	C	T	C	-0.4154	-0.0355	0.9215	0.9355	0.0486	0.4649	0.0291	3.473e-46	8197	0.0242565	203.723
EOTAXIN	SVS	rs5754733	A	C	A	C	-0.105	-0.0379	0.8306	0.7654	0.0273	0.1648	0.0213	8.196e-07	8197	0.00295583	24.2948
EOTAXIN	SVS	rs59808887	T	C	T	C	-0.1698	-0.0237	0.0601	0.0787	0.0466	0.611299	0.0356	1.886e-06	8197	0.00276769	22.7441
EOTAXIN	SVS	rs745331	A	G	A	G	-0.0821	-0.0123	0.6825	0.6949	0.0263	0.6393	0.0176	3.036e-06	8197	0.00264761	21.7548
EOTAXIN	SVS	rs75426604	A	C	A	C	-0.1371	0.0031	0.0876	0.1287	0.0367	0.9333	0.0291	2.397e-06	8197	0.0027006	22.1913
EOTAXIN	SVS	rs79722574	T	C	T	C	-0.1092	0.0129	0.1422	0.169	0.0307	0.6754	0.0227	1.497e-06	8197	0.00281523	23.136
EOTAXIN	SVS	rs80341932	A	G	A	G	0.101	0.0062	0.8094	0.7534	0.0309	0.8404	0.0204	7.403e-07	8197	0.00298147	24.5062
EOTAXIN	SVS	rs9317045	A	C	A	C	0.1172	-0.017	0.8615	0.8347	0.0324	0.6005	0.0236	6.954e-07	8197	0.00299966	24.6561
bFGF	SVS	rs116745220	A	G	A	G	-0.6176	-0.1491	0.9951	0.9849	0.1062	0.1605	0.1324	3.085e-06	7609	0.00285148	21.7533
bFGF	SVS	rs13412535	A	G	A	G	-0.1129	-0.0244	0.1856	0.221	0.0316	0.4389	0.0224	4.763e-07	7609	0.00332749	25.3967
bFGF	SVS	rs61990749	C	G	C	G	0.1124	-0.0857	0.1545	0.1181	0.0374	0.0219801	0.0228	8.225e-07	7609	0.00318383	24.2968
bFGF	SVS	rs75168112	T	C	T	C	-0.1024	0.0285	0.8097	0.86	0.0363	0.4333	0.0214	1.637e-06	7609	0.00300013	22.8907
bFGF	SVS	rs78873483	A	G	A	G	0.1286	0.0436	0.1025	0.104	0.0431	0.3117	0.0282	4.98e-06	7609	0.00272565	20.7907
bFGF	SVS	rs9903590	T	C	T	C	0.1281	0.0514	0.8953	0.899	0.0387	0.1843	0.0267	1.622e-06	7609	0.00301603	23.0124
GROα	SVS	rs1113500	T	G	T	G	0.1162	0.028	0.5981	0.6294	0.0242	0.2479	0.0243	1.721e-06	3544	0.00641081	22.8536
GROα	SVS	rs114991247	T	C	T	C	-0.2202	-0.1849	0.9226	0.9659	0.0831	0.0260801	0.0463	1.971e-06	3544	0.00634185	22.6062
GROα	SVS	rs118158560	A	G	A	G	0.2761	0.022	0.043	0.0555	0.0576	0.702399	0.0592	3.085e-06	3544	0.00610012	21.7392
GROα	SVS	rs12075	A	G	A	G	0.3724	0.0391	0.5354	0.5797	0.024	0.104	0.0236	3.459e-56	3544	0.0656467	248.857
GROα	SVS	rs140734053	A	G	A	G	0.7333	0.1219	0.0066	0.02	0.0993	0.2194	0.1545	2.069e-06	3544	0.00631627	22.5144
GROα	SVS	rs185768063	A	G	A	G	0.4038	-0.4765	0.9735	0.9887	0.1766	0.00696097	0.076	1.055e-07	3544	0.00790253	28.2137
GROα	SVS	rs188345231	T	C	T	C	0.6177	0.1947	0.0102	0.0276	0.101	0.0539598	0.1322	2.968e-06	3544	0.00612254	21.8196
GROα	SVS	rs508977	T	G	T	G	-0.3838	-0.0045	0.7566	0.7557	0.028	0.8729	0.0279	4.566e-43	3544	0.0506893	189.128
GROα	SVS	rs62024303	A	G	A	G	-0.3013	-0.0418	0.9617	0.9583	0.0727	0.5653	0.066	4.908e-06	3544	0.00584615	20.8288
GROα	SVS	rs76390238	C	G	C	G	0.6223	0.0687	0.0095	0.0163	0.1104	0.533801	0.1352	4.141e-06	3544	0.00594243	21.1739
GROα	SVS	rs78653452	T	G	T	G	-0.7395	-0.1431	0.0071	0.013	0.155	0.3557	0.1559	2.093e-06	3544	0.00630873	22.4874
GCSF	SVS	rs115256310	A	G	A	G	-0.6788	-0.1475	0.9954	0.9848	0.1058	0.1634	0.1359	5.85e-07	7948	0.00312915	24.9422
GCSF	SVS	rs117261691	T	C	T	C	0.1318	0.0563	0.0894	0.0329	0.0828	0.4969	0.0288	4.669e-06	7948	0.00262812	20.9381
GCSF	SVS	rs11903143	A	G	A	G	0.0889	-0.019	0.7066	0.7335	0.0257	0.4606	0.0175	3.784e-07	7948	0.0032364	25.7999
GCSF	SVS	rs145756094	C	G	C	G	-0.7323	-0.1475	0.9962	0.9876	0.1647	0.3705	0.1479	7.399e-07	6404	0.00381356	24.5079
GCSF	SVS	rs2671444	A	G	A	G	-0.0776	0.0074	0.6506	0.6358	0.0239	0.7582	0.0166	2.861e-06	7948	0.00274193	21.8473
GCSF	SVS	rs586313	T	C	T	C	-0.0883	-0.0133	0.2417	0.2596	0.03	0.6582	0.0187	2.355e-06	7948	0.00279746	22.291
GCSF	SVS	rs74148555	T	C	T	C	-0.3771	0.0379	0.0144	0.0358	0.0834	0.6495	0.0753	5.591e-07	7948	0.00314555	25.0734
GCSF	SVS	rs76287671	T	C	T	C	0.0894	-0.022	0.2333	0.1839	0.031	0.4778	0.0189	2.191e-06	7948	0.0028072	22.3688
GCSF	SVS	rs77318030	T	C	T	C	-0.2031	-0.141	0.9563	0.9438	0.0595	0.0177501	0.0427	2.017e-06	7948	0.00283839	22.618
HGF	SVS	rs11060254	A	G	A	G	-0.0765	0.0579	0.3306	0.3372	0.0254	0.0227499	0.0166	3.974e-06	8336	0.00254123	21.2326
HGF	SVS	rs13412535	A	G	A	G	-0.1043	-0.0244	0.1892	0.221	0.0316	0.4389	0.0213	9.671e-07	8336	0.00286817	23.9721
HGF	SVS	rs1617833	C	G	C	G	-0.0749	0.0025	0.6189	0.598	0.0235	0.9159	0.016	2.925e-06	8336	0.00262196	21.9088
HGF	SVS	rs180840563	A	T	A	T	-0.2022	-0.0784	0.0402	0.0279	0.0945	0.4067	0.0416	1.153e-06	8336	0.00282611	23.6195
HGF	SVS	rs2003620	T	C	T	C	0.2277	0.0597	0.027	0.0569	0.0503	0.2348	0.0487	2.978e-06	8336	0.00261561	21.8557
HGF	SVS	rs3748034	T	G	T	G	0.1529	0.0205	0.1278	0.1394	0.0355	0.5634	0.0233	5.21e-11	8336	0.00513934	43.0526
HGF	SVS	rs4245058	T	C	T	C	-0.1552	-0.0407	0.0619	0.0908	0.043	0.3439	0.0331	2.683e-06	8336	0.00263043	21.9798
HGF	SVS	rs57146176	A	G	A	G	-0.0987	-0.0356	0.7998	0.785	0.0395	0.3672	0.0208	2.184e-06	8336	0.00269388	22.5114
HGF	SVS	rs5745687	T	C	T	C	-0.3008	-0.0258	0.0375	0.0665	0.048	0.5909	0.0404	9.922e-14	8336	0.00660627	55.4228
IFN-γ	SVS	rs10481651	A	G	A	G	-0.0793	0.0042	0.6116	0.6894	0.0247	0.8654	0.0168	2.183e-06	7745	0.00286853	22.2749
IFN-γ	SVS	rs113600793	A	C	A	C	0.1871	0.0062	0.0631	0.0635	0.0641	0.9234	0.0371	4.426e-07	7745	0.00327306	25.4266
IFN-γ	SVS	rs115729819	A	G	A	G	0.2511	0.0054	0.9716	0.9824	0.1243	0.9655	0.0514	1.045e-06	7745	0.00307192	23.8592
IFN-γ	SVS	rs11843756	T	G	T	G	0.1812	0.0923	0.9542	0.9705	0.0758	0.2229	0.0391	3.622e-06	7745	0.00276528	21.4709
IFN-γ	SVS	rs12420286	T	C	T	C	0.2357	-0.0684	0.9699	0.9563	0.0625	0.2744	0.05	2.452e-06	7745	0.00286097	22.2161
IFN-γ	SVS	rs2073438	A	G	A	G	0.092	0.0118	0.2506	0.2849	0.0255	0.6426	0.0188	9.551e-07	7745	0.00308246	23.9413
IFN-γ	SVS	rs2188420	C	G	C	G	0.1005	0.0054	0.7912	0.8735	0.0358	0.8793	0.0201	5.898e-07	7745	0.0032175	24.9935
IFN-γ	SVS	rs60059008	A	G	A	G	0.0852	0.0166	0.6862	0.6642	0.0248	0.5039	0.0176	1.301e-06	7745	0.00301662	23.4283
IFN-γ	SVS	rs73479333	C	G	C	G	-0.1123	-0.0358	0.1354	0.0912	0.0424	0.3984	0.024	2.816e-06	7745	0.00281897	21.8889
IFN-γ	SVS	rs74148555	T	C	T	C	-0.3771	0.0379	0.0144	0.0358	0.0834	0.6495	0.077	9.858e-07	7745	0.00308722	23.9784
IFN-γ	SVS	rs78296352	T	G	T	G	0.3419	0.2216	0.0186	0.0365	0.0733	0.002509	0.065	1.42e-07	7745	0.0035596	27.6605
IL-10	SVS	rs10457128	A	G	A	G	-0.0854	-0.0172	0.639	0.6233	0.0239	0.471	0.0172	6.956e-07	7724	0.0031815	24.646
IL-10	SVS	rs10493718	A	C	A	C	-0.1081	-0.0371	0.1603	0.242	0.0277	0.1817	0.0222	1.068e-06	7724	0.00306036	23.7046
IL-10	SVS	rs10888839	C	G	C	G	0.1203	-0.0056	0.1208	0.0818	0.0443	0.8992	0.025	1.562e-06	7724	0.00298888	23.1493
IL-10	SVS	rs1530455	T	C	T	C	0.082	-0.0184	0.3523	0.3923	0.024	0.4443	0.0174	2.527e-06	7724	0.00286708	22.2033
IL-10	SVS	rs2086656	T	C	T	C	-0.08	-0.0351	0.6621	0.708	0.0257	0.1715	0.017	2.589e-06	7724	0.00285888	22.1396
IL-10	SVS	rs282258	T	C	T	C	0.0993	-0.017	0.4311	0.4349	0.0237	0.4738	0.0162	8.63e-10	7724	0.00484082	37.5626
IL-10	SVS	rs3002131	C	G	C	G	0.1191	0.0179	0.1195	0.1174	0.0396	0.6514	0.026	4.592e-06	7724	0.0027093	20.978
IL-10	SVS	rs3025021	T	C	T	C	0.0913	0.0306	0.3459	0.3383	0.0312	0.3262	0.0194	2.609e-06	7724	0.00285925	22.1424
IL-10	SVS	rs339203	T	C	T	C	0.0954	0.1248	0.8359	0.944	0.1167	0.285	0.0203	2.754e-06	5708	0.00385428	22.0776
IL-10	SVS	rs383684	A	G	A	G	0.092	0.0565	0.7555	0.1118	0.037	0.1266	0.0197	3.168e-06	7724	0.00281563	21.8037
IL-10	SVS	rs41282660	A	G	A	G	-0.1169	-0.0278	0.8646	0.8824	0.0388	0.473	0.0254	4.234e-06	7724	0.00273483	21.1763
IL-10	SVS	rs6085948	A	G	A	G	0.0977	-0.0051	0.7946	0.7534	0.0284	0.8566	0.0202	1.28e-06	7724	0.00301947	23.387
IL-10	SVS	rs6799107	T	C	T	C	-0.095	0.0084	0.8089	0.785	0.0286	0.7693	0.0206	3.992e-06	7724	0.00274585	21.2618
IL-10	SVS	rs6921438	A	G	A	G	-0.2876	0.0412	0.4815	0.4802	0.0237	0.0825392	0.0166	1.381e-67	7724	0.0374078	300.088
IL-10	SVS	rs7088799	T	G	T	G	-0.0815	0.0684	0.6191	0.5737	0.0229	0.00284702	0.0166	9.352e-07	7724	0.00311102	24.0983
IL-12p70	SVS	rs13209117	A	G	A	G	0.0981	0.027	0.2453	0.282	0.0259	0.2978	0.0186	1.271e-07	8314	0.00333466	27.8104
IL-12p70	SVS	rs2123852	T	C	T	C	0.0942	-0.0157	0.2039	0.1578	0.0377	0.677801	0.0204	3.73e-06	8314	0.00255811	21.3175
IL-12p70	SVS	rs273702	A	G	A	G	-0.127	0.0342	0.9015	0.8748	0.0387	0.3775	0.027	2.522e-06	8314	0.00265409	22.1195
IL-12p70	SVS	rs282258	T	C	T	C	0.0726	-0.017	0.4279	0.4349	0.0237	0.4738	0.0156	3.282e-06	8314	0.00259827	21.6531
IL-12p70	SVS	rs34291323	T	C	T	C	0.0954	-0.0051	0.6454	0.6333	0.0299	0.8646	0.0198	1.487e-06	6295	0.00367428	23.2075
IL-12p70	SVS	rs41282644	A	G	A	G	0.1401	0.1393	0.0849	0.0505	0.0693	0.0444304	0.0303	3.737e-06	8314	0.00256487	21.374
IL-12p70	SVS	rs6532374	T	C	T	C	-0.1033	0.0157	0.8525	0.8048	0.03	0.6005	0.0226	4.613e-06	8314	0.00250659	20.8872
IL-12p70	SVS	rs6921438	A	G	A	G	-0.3784	0.0412	0.4834	0.4802	0.0237	0.0825392	0.016	5.78e-124	8314	0.0630342	559.188
IL-12p70	SVS	rs6993770	A	T	A	T	0.0918	-0.0009	0.7786	0.7217	0.0255	0.9711	0.0188	1.06e-06	8314	0.00285967	23.8377
IL-12p70	SVS	rs71361173	T	G	T	G	0.1105	-0.0485	0.878	0.8633	0.0369	0.1889	0.0238	3.572e-06	8314	0.00258604	21.5509
IL-12p70	SVS	rs72831623	A	G	A	G	0.1929	0.0092	0.0645	0.073	0.0587	0.8755	0.0367	1.509e-07	8314	0.00331193	27.6203
IL-12p70	SVS	rs782107	A	G	A	G	0.0765	-0.0182	0.4709	0.547	0.0235	0.4374	0.0156	9.125e-07	8314	0.00288409	24.0419
IL-12p70	SVS	rs9472183	A	G	A	G	-0.1006	-0.0229	0.4566	0.5114	0.0234	0.329	0.0157	1.384e-10	8314	0.00491414	41.048
IL-13	SVS	rs10995615	T	C	T	C	-0.1591	-0.0249	0.8577	0.8104	0.03	0.4066	0.0341	3.118e-06	3596	0.00601715	21.7565
IL-13	SVS	rs117795020	A	G	A	G	-0.3584	0.0033	0.0304	0.017	0.1114	0.9762	0.0716	5.479e-07	3596	0.0069195	25.042
IL-13	SVS	rs12623722	A	G	A	G	-0.1189	-0.0047	0.3054	0.2886	0.0256	0.853	0.0257	3.614e-06	3596	0.00591698	21.3922
IL-13	SVS	rs138854806	A	G	A	G	-0.4204	-0.3476	0.0247	0.0154	0.1518	0.0220501	0.0839	5.449e-07	3596	0.00693362	25.0934
IL-13	SVS	rs139083458	T	C	T	C	0.9995	0.1053	0.0034	0.0166	0.1106	0.3407	0.211	2.165e-06	3596	0.00620125	22.4264
IL-13	SVS	rs147747784	C	G	C	G	0.369	0.0644	0.0285	0.0401	0.0787	0.4129	0.0765	1.435e-06	3596	0.0064285	23.2535
IL-13	SVS	rs27949	T	C	T	C	-0.1144	0.0509	0.667	0.6719	0.0252	0.0430299	0.025	4.827e-06	3596	0.00578936	20.9281
IL-13	SVS	rs6799107	T	C	T	C	-0.1472	0.0084	0.8071	0.785	0.0286	0.7693	0.0299	8.661e-07	3596	0.00669478	24.2232
IL-13	SVS	rs6921438	A	G	A	G	-0.4139	0.0412	0.48	0.4802	0.0237	0.0825392	0.0242	1.283e-65	3596	0.0752273	292.36
IL-13	SVS	rs7073807	T	C	T	C	0.1618	0.0787	0.1351	0.1192	0.037	0.0335398	0.0354	4.77e-06	3596	0.00577584	20.879
IL-13	SVS	rs75383097	C	G	C	G	-0.5369	-0.0969	0.0132	0.0126	0.1403	0.4896	0.116	3.702e-06	3596	0.00592204	21.4106
IL-13	SVS	rs76339001	A	T	A	T	-0.4375	-0.0267	0.9767	0.9749	0.0932	0.774701	0.0886	7.915e-07	3596	0.00673495	24.3695
IL-13	SVS	rs77955971	A	C	A	C	0.4408	0.1173	0.0247	0.0272	0.0831	0.158	0.0868	3.756e-07	3596	0.00712066	25.7752
IL-16	SVS	rs116135478	A	G	A	G	0.8296	-0.1079	0.9933	0.9804	0.0924	0.2428	0.1637	4.05e-07	3521	0.00724132	25.6681
IL-16	SVS	rs117217798	T	C	T	C	-0.2064	-0.0056	0.0889	0.0753	0.0476	0.9056	0.044	2.772e-06	3521	0.00621073	21.9921
IL-16	SVS	rs117916513	A	G	A	G	-0.4713	-0.0554	0.0173	0.0159	0.1073	0.605701	0.0982	1.605e-06	3521	0.00649941	23.0211
IL-16	SVS	rs1255143	T	C	T	C	0.1387	0.0162	0.5695	0.5458	0.0236	0.4932	0.0241	8.529e-09	3521	0.00931937	33.1034
IL-16	SVS	rs144691581	A	G	A	G	0.4929	0.0984	0.0197	0.0137	0.1465	0.5018	0.0958	2.668e-07	3521	0.00746221	26.457
IL-16	SVS	rs1801020	A	G	A	G	0.1678	-0.0253	0.2655	0.2476	0.0276	0.3605	0.0271	5.628e-10	3521	0.0107715	38.3176
IL-16	SVS	rs4253283	T	C	T	C	0.1506	-0.0239	0.3087	0.3276	0.0244	0.327	0.026	7.215e-09	3521	0.00943884	33.5318
IL-16	SVS	rs4778636	A	G	A	G	-0.7286	-0.0716	0.0381	0.0856	0.0423	0.0904295	0.063	6.208e-31	3521	0.0365965	133.675
IL-16	SVS	rs9706053	T	C	T	C	0.4412	0.1188	0.0173	0.0214	0.0965	0.2181	0.0928	1.976e-06	3521	0.00637867	22.5906
IL-17	SVS	rs117556572	T	C	T	C	-0.5256	0.0121	0.0158	0.0175	0.1302	0.9258	0.1097	1.66e-06	3556	0.00641418	22.9432
IL-17	SVS	rs12735700	T	G	T	G	-0.0943	0.0067	0.1925	0.2401	0.0283	0.8137	0.0206	4.5e-06	7804	0.00267798	20.9497
IL-17	SVS	rs149738638	T	C	T	C	-0.1553	0.0252	0.9382	0.9222	0.0497	0.611299	0.0337	4.106e-06	7804	0.00271385	21.2311
IL-17	SVS	rs17282552	T	C	T	C	-0.2026	0.0531	0.952	0.9644	0.0781	0.4967	0.0403	4.876e-07	7804	0.0032281	25.2672
IL-17	SVS	rs3804753	A	G	A	G	0.0943	-0.0161	0.3764	0.3973	0.0234	0.4924	0.0166	1.376e-08	7804	0.00411811	32.2623
IL-17	SVS	rs61990749	C	G	C	G	0.1124	-0.0857	0.1533	0.1181	0.0374	0.0219801	0.0226	6.569e-07	7804	0.00315954	24.7289
IL-17	SVS	rs78296352	T	G	T	G	0.2949	0.2216	0.0186	0.0365	0.0733	0.002509	0.0645	4.809e-06	7804	0.00267147	20.8987
IL-17	SVS	rs78629931	T	C	T	C	0.236	-0.0598	0.9694	0.9311	0.0464	0.1975	0.0471	5.462e-07	7804	0.00320679	25.0998
IL-18	SVS	rs10414578	T	C	T	C	-0.1817	-0.055	0.1295	0.1172	0.0366	0.1333	0.0347	1.643e-07	3675	0.00740569	27.404
IL-18	SVS	rs116383510	A	C	A	C	-0.5412	-0.1869	0.9868	0.983	0.1082	0.0841008	0.1052	2.699e-07	3675	0.00715007	26.4513
IL-18	SVS	rs117266781	T	C	T	C	0.7051	0.0323	0.0073	0.0165	0.1308	0.8049	0.1436	9.176e-07	3675	0.00651772	24.0966
IL-18	SVS	rs12420140	A	G	A	G	-0.2479	0.0266	0.283	0.2829	0.0254	0.295	0.0261	1.949e-21	3675	0.0239598	90.1645
IL-18	SVS	rs143370787	C	G	C	G	-0.3447	-0.0313	0.9554	0.9085	0.0527	0.552699	0.066	1.749e-07	3675	0.0073676	27.262
IL-18	SVS	rs17229943	A	C	A	C	-0.3076	-0.0372	0.9176	0.9397	0.0748	0.6185	0.0463	3.062e-11	3675	0.0118678	44.1138
IL-18	SVS	rs1979967	T	C	T	C	0.14	-0.0125	0.2157	0.234	0.0271	0.643501	0.0285	8.719e-07	3675	0.00652329	24.1174
IL-18	SVS	rs385076	T	C	T	C	-0.2472	-0.0501	0.3444	0.3527	0.0251	0.0457804	0.0247	1.559e-23	3675	0.0265318	100.107
IL-18	SVS	rs4482818	A	G	A	G	0.1233	0.0202	0.609	0.6335	0.025	0.42	0.0243	4.108e-07	3675	0.00695704	25.7322
IL-18	SVS	rs610473	A	G	A	G	0.1274	0.0189	0.3522	0.3553	0.0249	0.4473	0.0242	1.433e-07	3675	0.00748493	27.6995
IL-18	SVS	rs7444013	A	G	A	G	-0.5318	-0.0066	0.0169	0.0243	0.0905	0.9416	0.0955	2.586e-08	3675	0.00836726	30.9923
IL-18	SVS	rs78623212	T	C	T	C	0.8322	0.0703	0.0053	0.0227	0.0857	0.4123	0.1676	6.82e-07	3675	0.00666417	24.6417
IL-18	SVS	rs78716465	A	G	A	G	0.3173	0.1282	0.033	0.0424	0.065	0.0485199	0.0679	2.981e-06	3675	0.00590704	21.8255
IL-1β	SVS	rs115242021	A	C	A	C	0.2795	0.034	0.0601	0.0787	0.0485	0.483	0.0553	4.252e-07	3348	0.00757228	25.5302
IL-1β	SVS	rs143319329	T	C	T	C	0.4357	0.0803	0.0209	0.0351	0.0806	0.3189	0.093	2.835e-06	3348	0.00651307	21.9356
IL-1β	SVS	rs61335305	A	C	A	C	0.4333	0.1004	0.0189	0.0167	0.1035	0.3316	0.0928	3.015e-06	3348	0.0064696	21.7882
IL-1β	SVS	rs62015704	A	G	A	G	0.1786	-0.0001	0.8688	0.8806	0.0401	0.9975	0.0372	1.624e-06	3348	0.00683773	23.0366
IL-1ra	SVS	rs1054402	T	C	T	C	0.1325	-0.0105	0.2506	0.2568	0.0259	0.6859	0.0269	8.201e-07	3677	0.00655507	24.2488
IL-1ra	SVS	rs11627423	A	C	A	C	0.1178	0.0331	0.6414	0.5989	0.0242	0.1705	0.0246	1.65e-06	3677	0.00619765	22.9184
IL-1ra	SVS	rs11869294	C	G	C	G	-0.2286	0.0608	0.9205	0.9704	0.0927	0.5124	0.047	1.128e-06	3677	0.00639261	23.644
IL-1ra	SVS	rs147747784	C	G	C	G	0.3582	0.0644	0.0284	0.0401	0.0787	0.4129	0.0754	2.039e-06	3677	0.00610039	22.5565
IL-1ra	SVS	rs4441609	T	C	T	C	0.1056	-0.0376	0.4757	0.3813	0.0242	0.1199	0.0231	4.746e-06	3677	0.00565131	20.8866
IL-1ra	SVS	rs56134659	A	G	A	G	-0.1109	-0.01	0.4835	0.59	0.0249	0.6863	0.0236	2.564e-06	3677	0.0059696	22.07
IL-1ra	SVS	rs61335305	A	C	A	C	0.4315	0.1004	0.0182	0.0167	0.1035	0.3316	0.0904	1.812e-06	3677	0.00615812	22.7713
IL-1ra	SVS	rs6699436	A	G	A	G	-0.1858	-0.053	0.0995	0.1356	0.0355	0.136	0.0404	4.365e-06	3677	0.00571932	21.1394
IL-2ra	SVS	rs11241559	T	G	T	G	-0.124	-0.0061	0.2643	0.2392	0.0276	0.8246	0.0264	2.75e-06	3716	0.00590186	22.0497
IL-2ra	SVS	rs115360066	A	G	A	G	0.1776	-0.0294	0.8882	0.8824	0.0383	0.4427	0.0377	2.418e-06	3716	0.00593665	22.1804
IL-2ra	SVS	rs117244812	A	G	A	G	-0.7187	0.1988	0.0079	0.012	0.1417	0.1608	0.1493	1.474e-06	3716	0.00619727	23.1602
IL-2ra	SVS	rs12722497	A	C	A	C	0.6287	-0.0502	0.0624	0.1044	0.0396	0.2058	0.0482	7.978e-39	3716	0.0437799	170.043
IL-2ra	SVS	rs12799226	T	C	T	C	-0.1285	-0.0215	0.2361	0.2086	0.0287	0.4544	0.0277	3.561e-06	3716	0.00575789	21.5086
IL-2ra	SVS	rs185231391	T	C	T	C	0.8568	-0.233	0.9945	0.9878	0.1246	0.0614299	0.1803	2.004e-06	3716	0.00604033	22.5701
IL-2ra	SVS	rs28441585	A	T	A	T	0.1269	-0.0266	0.7688	0.7662	0.0277	0.3368	0.0271	2.934e-06	3716	0.00586616	21.9155
IL-2ra	SVS	rs4733117	A	C	A	C	0.1439	-0.038	0.7938	0.8526	0.0329	0.2487	0.0291	7.912e-07	3716	0.00653749	24.44
IL-2	SVS	rs13412535	A	G	A	G	0.174	-0.0244	0.1886	0.221	0.0316	0.4389	0.0331	1.447e-07	3514	0.00780259	27.6182
IL-2	SVS	rs16836080	A	G	A	G	0.1158	-0.0013	0.3355	0.2826	0.0255	0.9594	0.0253	4.841e-06	3514	0.00592643	20.9377
IL-2	SVS	rs170117	T	C	T	C	-0.1637	-0.043	0.1377	0.1306	0.0362	0.2352	0.0347	2.442e-06	3514	0.00629354	22.2429
IL-2	SVS	rs2690020	A	G	A	G	0.1158	0.0081	0.5177	0.5795	0.0233	0.7291	0.0245	2.273e-06	3514	0.00631729	22.3274
IL-2	SVS	rs4634519	A	G	A	G	-0.1249	-0.0231	0.7379	0.7138	0.0254	0.3624	0.0268	3.18e-06	3514	0.00614296	21.7074
IL-2	SVS	rs61335305	A	C	A	C	0.4439	0.1004	0.0184	0.0167	0.1035	0.3316	0.0913	1.157e-06	3514	0.00668213	23.6255
IL-2	SVS	rs62124990	T	G	T	G	-0.7013	0.0151	0.0083	0.0226	0.0862	0.8607	0.149	2.502e-06	3514	0.00626476	22.1405
IL-2	SVS	rs7615304	A	G	A	G	-0.1139	0.0093	0.4531	0.3583	0.0234	0.6912	0.024	2.161e-06	3514	0.00636867	22.5101
IL-4	SVS	rs10512267	T	C	T	C	-0.0824	0.0071	0.5752	0.677	0.0244	0.7696	0.016	2.734e-07	8168	0.00323661	26.516
IL-4	SVS	rs116705532	T	G	T	G	-0.4675	-0.0507	0.9925	0.9775	0.0907	0.5762	0.0978	1.727e-06	8168	0.00278969	22.8444
IL-4	SVS	rs12238729	T	C	T	C	0.5271	0.0744	0.0162	0.0352	0.0889	0.4024	0.1096	1.505e-06	3559	0.00645689	23.1164
IL-4	SVS	rs13106889	A	T	A	T	-0.1186	0.0066	0.1648	0.1692	0.0338	0.8446	0.0224	1.215e-07	8168	0.00342034	28.0264
IL-4	SVS	rs17713451	A	G	A	G	0.1255	0.0218	0.1149	0.1486	0.0332	0.5109	0.0252	6.41e-07	8168	0.00302729	24.7959
IL-4	SVS	rs2073438	A	G	A	G	0.0847	0.0118	0.2513	0.2849	0.0255	0.6426	0.0183	3.725e-06	8168	0.00261584	21.417
IL-4	SVS	rs6765768	A	G	A	G	0.0796	0.0084	0.654	0.6232	0.0239	0.723801	0.0167	1.853e-06	8168	0.00277378	22.7136
IL-4	SVS	rs6969391	T	C	T	C	0.0767	0.0341	0.6589	0.7959	0.0292	0.2429	0.0166	3.587e-06	8168	0.00260691	21.3436
IL-4	SVS	rs73023729	A	G	A	G	-0.1796	0.1627	0.0519	0.0184	0.1185	0.1698	0.0365	8.561e-07	8168	0.00295547	24.2059
IL-4	SVS	rs7613691	A	G	A	G	0.1787	-0.003	0.9482	0.938	0.0502	0.9528	0.0382	2.962e-06	8168	0.00267205	21.8784
IL-4	SVS	rs79597994	T	C	T	C	-0.5855	0.1675	0.0049	0.0294	0.0811	0.0388597	0.1271	4.056e-06	8168	0.00259131	21.2157
IL-4	SVS	rs9508291	T	C	T	C	-0.168	0.0218	0.9495	0.9371	0.0507	0.6675	0.0358	2.669e-06	8168	0.00268885	22.0164
IL-4	SVS	rs9941733	A	G	A	G	0.1156	-0.0667	0.8355	0.8329	0.0359	0.0632907	0.0229	4.331e-07	8168	0.00311011	25.4764
IL-5	SVS	rs11680908	A	G	A	G	0.2593	-0.0074	0.9485	0.9328	0.047	0.8753	0.0552	2.617e-06	3403	0.00644255	22.0532
IL-5	SVS	rs148634917	A	G	A	G	-0.517	-0.1953	0.986	0.9778	0.098	0.04635	0.1087	1.974e-06	3403	0.00660363	22.6082
IL-5	SVS	rs28793375	T	C	T	C	0.1697	0.0103	0.1298	0.1422	0.033	0.755	0.0362	2.746e-06	3403	0.00641636	21.963
IL-5	SVS	rs6737109	T	C	T	C	0.1135	0.0012	0.519	0.5858	0.0236	0.9593	0.0246	3.806e-06	3403	0.00621658	21.2748
IL-5	SVS	rs72831687	A	G	A	G	-0.5337	0.0826	0.0137	0.0128	0.1289	0.5214	0.1104	1.324e-06	3403	0.00682059	23.3561
IL-5	SVS	rs73040130	T	C	T	C	0.2745	0.0028	0.9388	0.9355	0.0552	0.9589	0.0525	1.709e-07	3403	0.00796947	27.3219
IL-5	SVS	rs74811276	A	G	A	G	0.217	-0.0407	0.0761	0.0689	0.0514	0.4278	0.0471	4.082e-06	3403	0.00619891	21.214
IL-5	SVS	rs9472168	A	G	A	G	0.1568	-0.0353	0.5389	0.5384	0.0238	0.1378	0.0253	5.423e-10	3403	0.0111613	38.388
IL-6	SVS	rs10752777	A	T	A	T	0.1083	0.0105	0.1273	0.0842	0.0439	0.8105	0.0235	4.171e-06	8233	0.00257303	21.2332
IL-6	SVS	rs10982213	A	G	A	G	-0.0849	-0.0149	0.2723	0.2251	0.0275	0.5871	0.0176	1.353e-06	8233	0.00281842	23.264
IL-6	SVS	rs113098456	A	G	A	G	-0.1553	0.0142	0.0725	0.0862	0.0545	0.793999	0.0339	4.641e-06	8233	0.00254261	20.9816
IL-6	SVS	rs1333040	T	C	T	C	0.0747	0.0342	0.4508	0.5751	0.0236	0.1467	0.0157	1.993e-06	8233	0.00274215	22.6327
IL-6	SVS	rs13412535	A	G	A	G	-0.1186	-0.0244	0.189	0.221	0.0316	0.4389	0.0214	3.141e-08	8233	0.00371678	30.7069
IL-6	SVS	rs2404476	A	G	A	G	0.0734	-0.0007	0.5184	0.5329	0.0229	0.9773	0.0156	2.684e-06	8233	0.00268175	22.1329
IL-6	SVS	rs4684700	T	C	T	C	-0.0747	-0.0262	0.5142	0.5147	0.0247	0.288	0.0162	3.912e-06	8233	0.00257592	21.2572
IL-6	SVS	rs72831623	A	G	A	G	0.197	0.0092	0.0645	0.073	0.0587	0.8755	0.0369	9.29e-08	8233	0.00345001	28.4954
IL-6	SVS	rs73273528	T	C	T	C	0.268	0.013	0.0211	0.0409	0.0636	0.8379	0.0553	1.25e-06	8233	0.00284462	23.4808
IL-6	SVS	rs75101555	C	G	C	G	-0.3625	-0.0718	0.9895	0.9737	0.0776	0.3549	0.0781	3.439e-06	8233	0.00260988	21.5382
IL-6	SVS	rs76856708	T	C	T	C	0.336	-0.074	0.9856	0.9556	0.0686	0.2808	0.0697	1.427e-06	8233	0.00281469	23.2331
IL-7	SVS	rs10196226	A	G	A	G	0.1538	0.0288	0.1643	0.1331	0.0341	0.3983	0.0327	2.501e-06	3448	0.00637489	22.1088
IL-7	SVS	rs115215018	T	C	T	C	0.5985	-0.0156	0.0101	0.0214	0.1206	0.8974	0.1308	4.755e-06	3448	0.00603554	20.9248
IL-7	SVS	rs117509142	T	C	T	C	-0.3213	-0.0043	0.9569	0.9449	0.0664	0.9482	0.0684	2.599e-06	3448	0.00635875	22.0525
IL-7	SVS	rs141425475	T	C	T	C	-0.4801	-0.0082	0.9814	0.9715	0.0957	0.9321	0.1018	2.39e-06	3448	0.00640926	22.2288
IL-7	SVS	rs147747784	C	G	C	G	0.411	0.0644	0.0287	0.0401	0.0787	0.4129	0.0777	1.217e-07	3448	0.00804942	27.9634
IL-7	SVS	rs17091524	T	C	T	C	0.5092	-0.0705	0.9849	0.9713	0.0802	0.3794	0.1015	5.244e-07	3448	0.00724634	25.1532
IL-7	SVS	rs1958987	T	C	T	C	0.1261	0.0175	0.7051	0.6808	0.0251	0.4861	0.0263	1.604e-06	3448	0.00662316	22.9756
IL-7	SVS	rs218247	C	G	C	G	-0.1343	-0.037	0.2258	0.2255	0.028	0.1858	0.0285	2.419e-06	3448	0.00639893	22.1927
IL-7	SVS	rs28793375	T	C	T	C	0.1644	0.0103	0.1305	0.1422	0.033	0.755	0.036	4.866e-06	3448	0.00601191	20.8423
IL-7	SVS	rs62006410	T	C	T	C	-0.1492	0.0201	0.245	0.239	0.033	0.5414	0.0302	7.588e-07	3448	0.00702899	24.3934
IL-7	SVS	rs6921438	A	G	A	G	-0.3204	0.0412	0.4814	0.4802	0.0237	0.0825392	0.0246	8.707e-39	3448	0.0468911	169.536
IL-7	SVS	rs77981494	T	C	T	C	-0.5201	0.0123	0.984	0.9764	0.0969	0.8989	0.1055	8.225e-07	3448	0.00699924	24.2894
IL-7	SVS	rs78346957	A	G	A	G	0.4632	0.0763	0.0161	0.0255	0.0885	0.3889	0.1008	4.3e-06	3448	0.00608691	21.104
IL-8	SVS	rs116726256	T	C	T	C	-0.2247	0.0094	0.9343	0.9799	0.0933	0.9201	0.0489	4.261e-06	3565	0.00588795	21.103
IL-8	SVS	rs12075	A	G	A	G	0.1148	0.0391	0.5353	0.5797	0.024	0.104	0.0235	9.969e-07	3565	0.00664953	23.8509
IL-8	SVS	rs12438669	A	C	A	C	-0.1182	-0.0368	0.6834	0.6436	0.0247	0.1363	0.0252	2.597e-06	3565	0.00613342	21.9882
IL-8	SVS	rs141926526	A	C	A	C	-0.6221	0.0425	0.9916	0.9556	0.0613	0.4882	0.1308	1.96e-06	3565	0.00630519	22.608
IL-8	SVS	rs183628733	T	C	T	C	0.6547	-0.0318	0.9917	0.9808	0.1027	0.7568	0.1417	3.821e-06	3565	0.00595241	21.3354
IL-8	SVS	rs2673604	A	C	A	C	-0.118	-0.011	0.6829	0.7131	0.0261	0.673899	0.0254	3.289e-06	3565	0.0060175	21.5701
IL-8	SVS	rs3786107	A	G	A	G	0.2463	-0.0968	0.9287	0.9434	0.0635	0.1278	0.0517	1.935e-06	3565	0.00632604	22.6832
IL-8	SVS	rs75840288	A	C	A	C	0.5125	-0.0899	0.9839	0.9629	0.075	0.2306	0.1121	4.846e-06	3565	0.00582879	20.8897
IL-9	SVS	rs117807175	C	G	C	G	-0.5225	0.0289	0.0121	0.0243	0.0845	0.7323	0.1106	2.327e-06	3673	0.00603963	22.3062
IL-9	SVS	rs3736858	C	G	C	G	-0.1351	-0.0154	0.7976	0.8416	0.0313	0.6233	0.0291	3.373e-06	3673	0.00583395	21.5421
IL-9	SVS	rs41294750	T	C	T	C	0.3442	0.1458	0.0308	0.0279	0.0849	0.086139	0.0736	2.916e-06	3673	0.00591925	21.859
IL-9	SVS	rs4880409	T	C	T	C	-0.3552	0.0503	0.9664	0.9395	0.0738	0.4959	0.0716	6.952e-07	3673	0.00665578	24.5971
IL-9	SVS	rs73443903	A	C	A	C	0.2162	0.0212	0.0685	0.0881	0.0421	0.6144	0.046	2.569e-06	3673	0.0059782	22.078
IL-9	SVS	rs76963786	T	C	T	C	-0.2856	0.0058	0.0462	0.0877	0.0418	0.8898	0.0556	2.775e-07	3673	0.00713243	26.3712
IP-10	SVS	rs113831257	A	G	A	G	0.3639	-0.0919	0.0417	0.0444	0.0711	0.1961	0.0641	1.388e-08	3724	0.00858017	32.2118
IP-10	SVS	rs143799975	A	G	A	G	-0.7551	0.0484	0.9949	0.9847	0.1588	0.7604	0.1638	4.012e-06	3724	0.00567414	21.2397
IP-10	SVS	rs34383175	T	C	T	C	-0.3196	0.013	0.035	0.0347	0.0757	0.8632	0.0653	9.904e-07	3724	0.00639135	23.9416
IP-10	SVS	rs4862111	T	C	T	C	0.1448	-0.0118	0.2313	0.1712	0.0402	0.7694	0.0317	4.844e-06	3724	0.00557163	20.8538
IP-10	SVS	rs6707974	A	G	A	G	0.1574	-0.0254	0.8626	0.8319	0.0311	0.413	0.0337	3.027e-06	3724	0.00582376	21.803
IP-10	SVS	rs7645625	T	G	T	G	-0.1116	-0.0144	0.5724	0.5717	0.0245	0.5556	0.0236	2.192e-06	3724	0.00596891	22.3497
IP-10	SVS	rs79848609	A	C	A	C	0.2514	0.096	0.9449	0.9544	0.068	0.1576	0.0535	2.637e-06	3724	0.00589448	22.0694
IP-10	SVS	rs8112909	A	G	A	G	-0.139	0.0094	0.8159	0.7982	0.029	0.745399	0.0297	2.956e-06	3724	0.00584736	21.8919
IP-10	SVS	rs9450351	T	C	T	C	-0.2651	-0.0229	0.9387	0.9239	0.0451	0.611	0.0488	5.475e-08	3724	0.00786217	29.4949
MCP-1	SVS	rs10744620	T	C	T	C	0.0783	-0.021	0.3748	0.3851	0.0239	0.3799	0.0161	1.118e-06	8337	0.00282899	23.6465
MCP-1	SVS	rs111995966	T	G	T	G	0.1428	-0.0331	0.9297	0.9809	0.106	0.754899	0.0309	3.788e-06	8337	0.00255516	21.3518
MCP-1	SVS	rs12073356	A	G	A	G	-0.1436	0.018	0.0686	0.0712	0.0467	0.6998	0.031	3.489e-06	8337	0.0025672	21.4527
MCP-1	SVS	rs12075	A	G	A	G	0.2186	0.0391	0.523	0.5797	0.024	0.104	0.0154	1.361e-45	8337	0.0235981	201.444
MCP-1	SVS	rs143815843	A	G	A	G	-0.2049	0.2125	0.0315	0.0141	0.1384	0.1248	0.0447	4.609e-06	8337	0.002514	21.007
MCP-1	SVS	rs146522229	T	C	T	C	-0.5942	0.143	0.0047	0.0184	0.132	0.2786	0.1161	3.093e-07	8337	0.00313205	26.1877
MCP-1	SVS	rs2036297	A	G	A	G	0.1182	0.0136	0.384	0.3602	0.0257	0.597601	0.016	1.302e-13	8337	0.00650357	54.5621
MCP-1	SVS	rs2288370	T	C	T	C	-0.1036	-0.0097	0.6304	0.6205	0.0233	0.676	0.0162	1.555e-10	8337	0.00488151	40.887
MCP-1	SVS	rs56212190	T	C	T	C	0.1799	0.0265	0.0519	0.0492	0.0624	0.670601	0.0372	1.318e-06	8337	0.00279737	23.3815
MCP-1	SVS	rs7197349	A	G	A	G	0.0971	0.0584	0.8124	0.8687	0.0373	0.117	0.0206	2.399e-06	8337	0.0026579	22.2126
MCP-1	SVS	rs7517040	A	G	A	G	-0.097	0.0012	0.2334	0.3117	0.0279	0.9656	0.019	3.409e-07	8337	0.00311653	26.0575
MCP-1	SVS	rs7632755	A	G	A	G	0.2984	0.0199	0.0647	0.0825	0.0472	0.673301	0.0315	2.791e-21	8337	0.0106492	89.7165
MCP-1	SVS	rs9317045	A	C	A	C	0.1157	-0.017	0.8618	0.8347	0.0324	0.6005	0.0235	8.425e-07	8337	0.00289908	24.2341
MCP-3	SVS	rs10892381	T	C	T	C	0.2432	-0.0169	0.6629	0.7019	0.026	0.516	0.0473	2.693e-07	1099	0.02349	26.3884
MCP-3	SVS	rs117286643	A	G	A	G	0.6934	0.0677	0.0225	0.0265	0.074	0.36	0.1474	2.542e-06	1099	0.0197386	22.0893
MCP-3	SVS	rs2838065	A	G	A	G	-0.221	-0.0152	0.2719	0.1976	0.0297	0.6074	0.0479	3.924e-06	1099	0.0190013	21.2482
MCP-3	SVS	rs28394764	A	T	A	T	0.597	-0.1093	0.9696	0.9516	0.0575	0.0575599	0.1282	3.194e-06	1099	0.0193503	21.6462
MCP-3	SVS	rs3129806	T	C	T	C	-0.1975	0.0019	0.5729	0.6418	0.0241	0.9361	0.0433	4.978e-06	1099	0.0185787	20.7667
MCP-3	SVS	rs62492260	T	G	T	G	-0.2802	0.0166	0.1886	0.1404	0.0364	0.6496	0.0578	1.229e-06	1099	0.020936	23.4579
MIF	SVS	rs113218956	A	G	A	G	-0.8789	0.4726	0.0044	0.0113	0.2106	0.0247999	0.1876	2.815e-06	3533	0.00617419	21.9365
MIF	SVS	rs11551183	C	G	C	G	0.3666	0.0248	0.9756	0.9665	0.0782	0.7516	0.0795	3.999e-06	3533	0.00598275	21.2522
MIF	SVS	rs12594190	A	G	A	G	0.1321	0.0265	0.7008	0.7606	0.0298	0.3733	0.0266	6.85e-07	3533	0.0069323	24.6488
MIF	SVS	rs13142904	T	C	T	C	-0.2232	-0.0745	0.0896	0.0668	0.0514	0.1468	0.0425	1.468e-07	3533	0.00774622	27.5654
MIF	SVS	rs141009259	T	C	T	C	-0.6194	-0.0898	0.9886	0.9883	0.1802	0.6182	0.1285	1.444e-06	3533	0.0065335	23.2215
MIF	SVS	rs2294689	C	G	C	G	-0.1338	0.0565	0.3018	0.3358	0.0437	0.1958	0.0287	3.043e-06	3533	0.00611422	21.7221
MIF	SVS	rs2330634	C	G	C	G	0.1549	-0.0003	0.3681	0.4111	0.0232	0.9881	0.0249	4.571e-10	3533	0.010835	38.6775
MIF	SVS	rs35890933	T	G	T	G	0.1676	-0.0073	0.8474	0.8053	0.0366	0.8419	0.0365	4.458e-06	3533	0.00593246	21.0725
MIF	SVS	rs3814097	A	G	A	G	-0.1163	0.0347	0.5533	0.4792	0.0252	0.169	0.0251	3.548e-06	3533	0.00604	21.4569
MIF	SVS	rs78098071	T	C	T	C	-0.4583	0.0328	0.9809	0.9837	0.1165	0.7783	0.0915	5.509e-07	3533	0.00705084	25.0733
MIG	SVS	rs111607343	A	G	A	G	-0.5235	-0.014	0.0134	0.0398	0.0891	0.8748	0.1119	2.928e-06	3724	0.00584277	21.8746
MIG	SVS	rs11177248	A	G	A	G	0.3157	0.0475	0.0351	0.068	0.0536	0.3753	0.0667	2.222e-06	3724	0.00597975	22.3905
MIG	SVS	rs112861654	A	G	A	G	-0.2682	-0.003	0.9454	0.909	0.0424	0.9434	0.0527	3.639e-07	3724	0.0069068	25.8859
MIG	SVS	rs117831247	T	C	T	C	-0.8819	0.1796	0.0056	0.0171	0.1137	0.1141	0.173	3.445e-07	3724	0.00692974	25.9725
MIG	SVS	rs13143163	C	G	C	G	0.2735	0.0263	0.0512	0.0585	0.0545	0.6293	0.0582	2.622e-06	3724	0.0058951	22.0717
MIG	SVS	rs139010077	T	C	T	C	0.4337	0.1871	0.0169	0.0135	0.1546	0.2261	0.0943	4.193e-06	3724	0.00564789	21.1408
MIG	SVS	rs1796086	T	C	T	C	-0.2172	0.0289	0.9127	0.9069	0.0421	0.4922	0.04	5.623e-08	3724	0.00785534	29.4691
MIG	SVS	rs191555775	A	T	A	T	0.2279	0.101	0.909	0.9107	0.0454	0.0261	0.0412	3.278e-08	3724	0.0081495	30.5817
MIG	SVS	rs55876513	T	G	T	G	0.1638	0.0085	0.7131	0.7585	0.0266	0.7485	0.0254	1.048e-10	3724	0.011044	41.5649
MIG	SVS	rs62562991	A	G	A	G	0.6239	0.0934	0.0097	0.0244	0.0885	0.2913	0.1259	7.237e-07	3724	0.0065511	24.544
MIG	SVS	rs6679677	A	C	A	C	0.1628	0.0357	0.1458	0.1028	0.0404	0.3766	0.0327	6.514e-07	3724	0.00661184	24.7731
MIG	SVS	rs77086208	T	C	T	C	0.327	0.0328	0.0286	0.0184	0.1091	0.763999	0.0694	2.501e-06	3724	0.00592632	22.1893
MIG	SVS	rs816960	T	C	T	C	-0.1179	-0.019	0.3692	0.2429	0.0278	0.4945	0.0242	1.15e-06	3724	0.00633327	23.7227
MIP1α	SVS	rs116615337	A	G	A	G	0.1286	0.0511	0.4232	0.4203	0.0375	0.1731	0.0278	3.657e-06	3561	0.00597336	21.3869
MIP1α	SVS	rs12690897	A	G	A	G	0.1215	-0.0225	0.292	0.2744	0.0264	0.394	0.026	3.073e-06	3561	0.00609507	21.8254
MIP1α	SVS	rs184154340	A	G	A	G	0.3251	0.1165	0.0304	0.0444	0.0581	0.0449604	0.0689	2.399e-06	3561	0.00621322	22.2511
MIP1α	SVS	rs57786342	A	G	A	G	0.139	0.0563	0.2336	0.206	0.0281	0.0448301	0.0283	8.909e-07	3561	0.00672903	24.1109
MIP1α	SVS	rs60198979	A	G	A	G	-0.2154	0.0467	0.0788	0.0953	0.0419	0.2659	0.0455	2.215e-06	3561	0.0062542	22.3988
MIP1α	SVS	rs6900267	A	C	A	C	-0.2472	-0.0203	0.9308	0.9333	0.0646	0.752801	0.0515	1.604e-06	3561	0.0064285	23.0271
MIP1β	SVS	rs113010081	T	C	T	C	-0.5799	0.0104	0.867	0.8817	0.0407	0.798	0.0236	1.57e-133	8287	0.0679113	603.639
MIP1β	SVS	rs113877493	T	C	T	C	-0.607	-0.0128	0.1645	0.0931	0.0476	0.787601	0.0217	3.67e-172	8287	0.0862734	782.264
MIP1β	SVS	rs116237296	A	G	A	G	0.5284	0.2128	0.0054	0.0137	0.1592	0.1815	0.1115	2.153e-06	8287	0.00270273	22.4528
MIP1β	SVS	rs117453826	A	G	A	G	-0.5907	-0.2726	0.981	0.9832	0.0971	0.00498999	0.0591	1.53e-23	8287	0.0119113	99.8744
MIP1β	SVS	rs117657747	A	G	A	G	0.2089	0.0283	0.0526	0.0689	0.0777	0.715899	0.0453	4.013e-06	6268	0.00338127	21.259
MIP1β	SVS	rs141102180	T	G	T	G	0.3298	0.0891	0.0449	0.0206	0.0984	0.3651	0.0392	3.751e-17	8287	0.00846912	70.766
MIP1β	SVS	rs1437220	T	C	T	C	0.1437	-0.0535	0.9207	0.9466	0.0672	0.4263	0.0315	4.916e-06	8287	0.00250499	20.806
MIP1β	SVS	rs17138331	A	G	A	G	-0.1434	-0.0305	0.9092	0.8828	0.038	0.423	0.0295	1.125e-06	8287	0.00284329	23.6238
MIP1β	SVS	rs281748	C	G	C	G	-0.0794	-0.0427	0.7041	0.6896	0.0257	0.0962498	0.0171	3.277e-06	8287	0.00259491	21.5548
MIP1β	SVS	rs5743614	T	C	T	C	0.1115	-0.0035	0.1278	0.2604	0.0265	0.8955	0.0232	1.569e-06	8287	0.00277951	23.0924
MIP1β	SVS	rs6908843	A	G	A	G	0.0997	-0.0272	0.1684	0.1721	0.032	0.3942	0.0209	1.779e-06	8287	0.00273848	22.7506
MIP1β	SVS	rs72791296	T	C	T	C	0.2364	0.0542	0.0349	0.0484	0.0659	0.4103	0.0466	3.968e-07	8287	0.00309584	25.7287
MIP1β	SVS	rs72799710	T	C	T	C	-0.1037	0.0545	0.1514	0.1877	0.03	0.0690908	0.0217	1.792e-06	8287	0.00274818	22.8314
MIP1β	SVS	rs76356863	A	T	A	T	-0.3456	-0.0679	0.9852	0.9641	0.0777	0.382	0.0667	2.219e-07	8287	0.00322919	26.8405
MIP1β	SVS	rs76582507	A	G	A	G	0.3259	0.0209	0.0156	0.0206	0.1017	0.8373	0.0676	1.421e-06	8287	0.0027968	23.2365
MIP1β	SVS	rs76776296	A	G	A	G	0.313	0.0028	0.9806	0.9652	0.0723	0.9694	0.0598	1.632e-07	8287	0.003295	27.3893
MIP1β	SVS	rs79068918	C	G	C	G	0.2674	0.0124	0.0909	0.0969	0.0431	0.7742	0.0271	5.537e-23	8287	0.0116122	97.3373
MIP1β	SVS	rs9793308	A	G	A	G	0.0842	-0.07	0.6036	0.6968	0.0327	0.0325402	0.0177	2.042e-06	8287	0.0027233	22.6242
MCSF	SVS	rs116274860	T	G	T	G	0.8262	0.0144	0.9908	0.9828	0.1214	0.9058	0.1739	2.029e-06	2498	0.00895513	22.554
MCSF	SVS	rs117867915	T	C	T	C	0.5224	0.0811	0.9793	0.9871	0.1688	0.6307	0.1096	1.874e-06	2498	0.00901282	22.7006
MCSF	SVS	rs11963606	C	G	C	G	-0.5353	-0.0702	0.9826	0.9789	0.0935	0.4528	0.117	4.731e-06	2498	0.0083101	20.9158
MCSF	SVS	rs12962919	T	C	T	C	0.3025	-0.0146	0.0644	0.1052	0.0448	0.744201	0.0659	4.394e-06	2498	0.00836449	21.0539
MCSF	SVS	rs34089869	T	C	T	C	0.2194	-0.03	0.1039	0.112	0.0367	0.4134	0.0462	2.078e-06	2498	0.00894733	22.5342
MCSF	SVS	rs4269021	C	G	C	G	-0.2459	-0.0385	0.9101	0.863	0.0358	0.2815	0.0504	1.051e-06	2498	0.0094394	23.7853
MCSF	SVS	rs56367447	T	C	T	C	-0.4878	-0.1152	0.0305	0.0423	0.08	0.1499	0.0876	2.569e-08	2498	0.012261	30.9833
MCSF	SVS	rs62294910	A	G	A	G	0.3472	0.0723	0.0504	0.0577	0.0596	0.2251	0.0687	4.378e-07	2498	0.0101213	25.521
MCSF	SVS	rs72723242	T	G	T	G	-0.4969	0.0021	0.0177	0.058	0.0545	0.9698	0.1083	4.434e-06	2498	0.00835688	21.0346
MCSF	SVS	rs78296352	T	G	T	G	0.522	0.2216	0.0195	0.0365	0.0733	0.002509	0.111	2.578e-06	2498	0.00877556	22.0977
MCSF	SVS	rs9387100	T	C	T	C	-0.135	-0.0311	0.4291	0.3297	0.0242	0.1986	0.029	3.341e-06	2498	0.00860058	21.6533
PDGFbb	SVS	rs11247305	C	G	C	G	-0.1687	0.0446	0.9376	0.9549	0.0709	0.5293	0.0364	3.468e-06	8337	0.00256981	21.4745
PDGFbb	SVS	rs116445074	T	G	T	G	0.2869	0.1556	0.0184	0.0185	0.0939	0.0974294	0.0587	1.017e-06	8337	0.00285715	23.8826
PDGFbb	SVS	rs11766649	A	G	A	G	0.0902	0.0317	0.8018	0.7502	0.0265	0.2306	0.0196	3.964e-06	8337	0.0025339	21.1737
PDGFbb	SVS	rs12289510	A	G	A	G	-0.0772	-0.0329	0.4767	0.4912	0.0232	0.1564	0.0158	1.001e-06	8337	0.00285541	23.868
PDGFbb	SVS	rs13037046	A	T	A	T	-0.0948	-0.0122	0.1871	0.2393	0.0281	0.663399	0.0206	3.958e-06	8337	0.00253379	21.1728
PDGFbb	SVS	rs13412535	A	G	A	G	0.3317	-0.0244	0.1892	0.221	0.0316	0.4389	0.0214	2.893e-54	8337	0.0280101	240.192
PDGFbb	SVS	rs2324229	T	C	T	C	0.0884	-0.0284	0.6134	0.6194	0.0235	0.2265	0.0161	4.016e-08	8337	0.00360309	30.1404
PDGFbb	SVS	rs35859699	A	G	A	G	-0.3854	-0.0089	0.0109	0.0229	0.1074	0.9343	0.0838	4.223e-06	8337	0.00253061	21.1461
PDGFbb	SVS	rs4965869	T	C	T	C	0.1843	-0.0146	0.2446	0.2679	0.0268	0.5866	0.0181	2.22e-24	8337	0.0122833	103.655
PDGFbb	SVS	rs55680718	T	C	T	C	-0.1359	-0.0145	0.1173	0.1272	0.0351	0.6806	0.0245	2.956e-08	8337	0.00367703	30.7611
PDGFbb	SVS	rs72777070	T	G	T	G	-0.1048	-0.026	0.7854	0.8013	0.0315	0.4087	0.02	1.557e-07	8337	0.00328265	27.451
PDGFbb	SVS	rs73162807	A	C	A	C	-0.2313	-0.0151	0.0259	0.0207	0.096	0.8747	0.0499	3.548e-06	8337	0.00257053	21.4806
PDGFbb	SVS	rs9936075	A	G	A	G	-0.0767	-0.0431	0.6436	0.6634	0.0256	0.0928496	0.0163	2.675e-06	8337	0.00264883	22.1366
PDGFbb	SVS	rs9941733	A	G	A	G	0.1165	-0.0667	0.8364	0.8329	0.0359	0.0632907	0.0227	3.018e-07	8337	0.00314935	26.3327
RANTES	SVS	rs112072646	A	G	A	G	0.4209	0.0548	0.0204	0.0277	0.0761	0.4713	0.0859	9.617e-07	3454	0.00690305	23.995
RANTES	SVS	rs147509526	T	C	T	C	-0.3558	0.1125	0.0333	0.0198	0.1052	0.2847	0.0715	6.567e-07	3454	0.00711828	24.7485
RANTES	SVS	rs2251660	A	C	A	C	0.1831	0.0078	0.8627	0.8456	0.0322	0.808	0.0356	2.691e-07	3454	0.00760048	26.4378
RANTES	SVS	rs2731672	T	C	T	C	-0.1242	-0.03	0.267	0.2448	0.0283	0.2887	0.0272	4.827e-06	3454	0.00600025	20.8379
RANTES	SVS	rs62438851	A	G	A	G	-0.1904	-0.0702	0.8961	0.8626	0.0371	0.0582801	0.0413	4.009e-06	3454	0.00611572	21.2414
RANTES	SVS	rs7000423	T	C	T	C	-0.1314	-0.0191	0.6274	0.6681	0.0245	0.4362	0.0252	1.852e-07	3454	0.0078102	27.173
RANTES	SVS	rs7170339	C	G	C	G	-0.4283	0.0742	0.0197	0.0227	0.0859	0.3877	0.0904	2.187e-06	3454	0.00645689	22.4341
RANTES	SVS	rs72793342	A	G	A	G	-0.1505	-0.0151	0.2003	0.1972	0.0292	0.6046	0.0307	9.08e-07	3454	0.00690976	24.0184
RANTES	SVS	rs74472919	T	C	T	C	0.3547	0.0038	0.0434	0.0336	0.0695	0.9561	0.06	3.353e-09	3454	0.0100167	34.9276
RANTES	SVS	rs9675798	T	G	T	G	-0.2583	-0.1166	0.9466	0.9576	0.0668	0.0810494	0.0552	2.888e-06	3454	0.00629947	21.8836
SCF	SVS	rs113127926	A	C	A	C	0.1974	-0.0489	0.0418	0.0749	0.0508	0.3355	0.0418	2.337e-06	8334	0.00266887	22.2965
SCF	SVS	rs13412535	A	G	A	G	-0.1065	-0.0244	0.1892	0.221	0.0316	0.4389	0.0213	5.586e-07	8334	0.00299079	24.994
SCF	SVS	rs1557570	T	G	T	G	0.1172	0.0376	0.2954	0.3321	0.0237	0.1131	0.0169	4.133e-12	8334	0.00573759	48.0815
SCF	SVS	rs1568119	T	C	T	C	-0.5946	0.0207	0.0051	0.0131	0.169	0.9027	0.1129	1.374e-07	8334	0.00331715	27.7305
SCF	SVS	rs4841899	T	C	T	C	-0.1002	-0.0112	0.7421	0.6616	0.024	0.639599	0.0178	1.673e-08	8334	0.00378786	31.6804
SCF	SVS	rs7039247	C	G	C	G	0.079	0.0369	0.6644	0.6575	0.0251	0.1417	0.0168	2.46e-06	8334	0.00264625	22.1071
SCF	SVS	rs72678285	A	T	A	T	0.1062	-0.0802	0.8512	0.8338	0.034	0.0183101	0.0231	4.43e-06	8334	0.00252972	21.131
SCF	SVS	rs78369473	T	C	T	C	-0.2256	-0.0316	0.0266	0.0282	0.0837	0.705399	0.0484	3.14e-06	8334	0.00260018	21.7212
SCF	SVS	rs78666213	T	G	T	G	-0.2845	-0.0683	0.9797	0.9743	0.0833	0.4124	0.0574	7.152e-07	8334	0.00293906	24.5605
SCF	SVS	rs80271436	A	G	A	G	-0.2393	0.0959	0.0263	0.0457	0.0593	0.1056	0.0484	7.488e-07	8334	0.00292462	24.4394
SCGFβ	SVS	rs112346514	T	C	T	C	-0.3261	0.0495	0.0302	0.0274	0.078	0.5253	0.0703	3.543e-06	3721	0.00574946	21.5059
SCGFβ	SVS	rs1149926	T	C	T	C	-0.3458	0.136	0.0239	0.0269	0.0775	0.0794109	0.0749	3.917e-06	3721	0.00569568	21.3036
SCGFβ	SVS	rs116924815	T	C	T	C	0.6046	-0.0267	0.0273	0.0278	0.0845	0.752	0.0737	2.251e-16	3721	0.0177647	67.2617
SCGFβ	SVS	rs117716477	A	C	A	C	0.8242	-0.0822	0.0199	0.0143	0.1268	0.517001	0.084	1.029e-22	3721	0.0252205	96.2217
SCGFβ	SVS	rs12480722	T	C	T	C	0.1654	-0.0032	0.8752	0.8843	0.0335	0.9241	0.0353	2.812e-06	3721	0.00586553	21.9426
SCGFβ	SVS	rs13287050	A	T	A	T	-0.121	0.0095	0.7202	0.693	0.0253	0.7059	0.0263	4.118e-06	3721	0.00565635	21.1556
SCGFβ	SVS	rs139413256	A	G	A	G	-0.5174	0.003	0.0139	0.0348	0.073	0.9676	0.1076	1.532e-06	3721	0.00617559	23.1097
SCGFβ	SVS	rs143829871	T	C	T	C	-0.1866	-0.0234	0.9047	0.9302	0.0551	0.670601	0.0399	2.852e-06	3721	0.00584349	21.8597
SCGFβ	SVS	rs149009264	A	G	A	G	0.4551	-0.0532	0.9848	0.9813	0.1034	0.606801	0.0985	3.793e-06	3721	0.00570423	21.3357
SCGFβ	SVS	rs150733161	T	C	T	C	-0.5255	0.0055	0.0142	0.0185	0.1345	0.9672	0.112	2.687e-06	3721	0.0058815	22.0027
SCGFβ	SVS	rs151194174	A	G	A	G	0.4536	-0.0524	0.0187	0.0225	0.0984	0.594101	0.0941	1.454e-06	3721	0.00620588	23.2238
SCGFβ	SVS	rs17876031	A	G	A	G	-0.1496	-0.0232	0.324	0.3468	0.0259	0.369	0.0254	3.667e-09	3721	0.00923647	34.6707
SCGFβ	SVS	rs264157	A	G	A	G	0.1079	0.0284	0.4743	0.4219	0.0242	0.2411	0.0233	3.685e-06	3721	0.00573028	21.4337
SCGFβ	SVS	rs34911860	A	G	A	G	-0.3674	-0.0992	0.0291	0.0155	0.1694	0.558399	0.0787	3.002e-06	3721	0.00582282	21.7819
SCGFβ	SVS	rs4656185	A	G	A	G	0.2103	0.0335	0.2892	0.3329	0.0237	0.1574	0.0254	1.287e-16	3721	0.0180894	68.5137
SCGFβ	SVS	rs77954165	T	C	T	C	0.2631	-0.0279	0.9528	0.9085	0.0404	0.4899	0.0562	2.867e-06	3721	0.00585543	21.9046
SCGFβ	SVS	rs7815967	T	C	T	C	0.1325	0.0069	0.1991	0.1256	0.0362	0.8493	0.0288	4.371e-06	3721	0.00565619	21.155
SCGFβ	SVS	rs78217154	T	C	T	C	0.3942	0.0497	0.9796	0.9811	0.1054	0.6372	0.0861	4.722e-06	3721	0.0056018	20.9505
SDF1α	SVS	rs10013755	A	T	A	T	0.5188	-0.163	0.9929	0.9793	0.0832	0.0501095	0.0995	1.851e-07	7829	0.00346052	27.1796
SDF1α	SVS	rs10474392	A	G	A	G	0.0934	-0.008	0.334	0.3765	0.026	0.757	0.0177	1.376e-07	7829	0.00354404	27.8379
SDF1α	SVS	rs12141941	T	C	T	C	-0.0881	-0.0298	0.7493	0.7596	0.03	0.3216	0.0186	2.263e-06	7829	0.00285744	22.4293
SDF1α	SVS	rs149893336	A	G	A	G	-0.494	-0.1108	0.993	0.9838	0.1438	0.4408	0.1082	4.93e-06	7829	0.00265545	20.8396
SDF1α	SVS	rs1600396	A	G	A	G	-0.0933	-0.0067	0.8096	0.7404	0.0261	0.7965	0.0204	4.939e-06	7829	0.00266464	20.9118
SDF1α	SVS	rs3988298	T	C	T	C	-0.1263	0.0648	0.1042	0.127	0.0351	0.0645907	0.0266	2.124e-06	7829	0.00287136	22.5389
SDF1α	SVS	rs62194947	T	C	T	C	-0.0852	0.0263	0.2632	0.2565	0.0269	0.3288	0.0185	4.269e-06	7829	0.00270181	21.2043
SDF1α	SVS	rs78883416	C	G	C	G	-0.0871	-0.0331	0.308	0.3301	0.026	0.2028	0.0182	1.755e-06	7829	0.00291688	22.8972
TNFα	SVS	rs10834997	A	G	A	G	-0.123	-0.0219	0.6924	0.6818	0.0247	0.3737	0.0256	1.528e-06	3493	0.00656555	23.0718
TNFα	SVS	rs111332265	A	G	A	G	-0.3678	0.0879	0.9696	0.9384	0.0524	0.0932911	0.0745	7.913e-07	3493	0.00692935	24.3592
TNFα	SVS	rs79105320	A	G	A	G	0.5573	0.2278	0.0112	0.0177	0.098	0.0200798	0.1177	2.207e-06	3493	0.00637746	22.4066
TNFβ	SVS	rs10925040	T	C	T	C	0.1738	-0.0074	0.371	0.3775	0.0262	0.778501	0.0372	2.929e-06	1566	0.0137471	21.8001
TNFβ	SVS	rs75240021	C	G	C	G	0.3713	0.0088	0.071	0.0806	0.0585	0.8803	0.0772	1.489e-06	1566	0.0145564	23.1026
TNFβ	SVS	rs753274	T	C	T	C	-0.1725	0.0099	0.6085	0.5414	0.0236	0.673501	0.037	3.143e-06	1566	0.0136898	21.708
TNFβ	SVS	rs7629875	A	G	A	G	0.3841	-0.0875	0.9443	0.9452	0.054	0.1052	0.0774	6.897e-07	1566	0.0154824	24.5953
TNFβ	SVS	rs78296352	T	G	T	G	1.2028	0.2216	0.0252	0.0365	0.0733	0.002509	0.1366	1.276e-18	1566	0.0471745	77.4338
TRAIL	SVS	rs13278062	T	G	T	G	0.08	0.0015	0.5589	0.5131	0.0371	0.9678	0.0157	3.326e-07	8230	0.00314494	25.9582
TRAIL	SVS	rs148051545	T	C	T	C	-0.4211	0.0712	0.0114	0.0279	0.0874	0.4152	0.0843	5.843e-07	8230	0.00302274	24.9465
TRAIL	SVS	rs17434886	T	C	T	C	-0.0918	-0.022	0.1949	0.1637	0.0318	0.4879	0.0199	4.195e-06	8230	0.00257904	21.2752
TRAIL	SVS	rs193112415	T	C	T	C	-1.0456	-0.128	0.9809	0.9807	0.0903	0.1562	0.062	1.008e-63	8230	0.0334036	284.343
TRAIL	SVS	rs28431810	C	G	C	G	-0.1216	-0.0775	0.8874	0.9687	0.117	0.5076	0.0252	1.406e-06	8230	0.00282124	23.2788
TRAIL	SVS	rs28521641	A	T	A	T	-0.7004	0.0299	0.963	0.9665	0.0762	0.6948	0.0445	7.786e-56	8230	0.0292209	247.666
TRAIL	SVS	rs57396456	T	C	T	C	-0.5641	-0.0267	0.9755	0.9688	0.0729	0.7147	0.0516	7.71e-28	8230	0.0143137	119.483
TRAIL	SVS	rs62093514	T	C	T	C	1.0459	-0.0806	0.0239	0.0287	0.0858	0.3476	0.0549	5.798e-81	8230	0.0422371	362.852
TRAIL	SVS	rs72899452	T	C	T	C	0.1223	0.014	0.0977	0.0749	0.0448	0.7548	0.0264	3.748e-06	8230	0.00260084	21.4555
TRAIL	SVS	rs73039026	A	C	A	C	-0.3098	0.0509	0.9821	0.9837	0.1709	0.766	0.0634	1.015e-06	8230	0.00289285	23.8714
TRAIL	SVS	rs747324	T	C	T	C	-0.0826	0.004	0.2828	0.3306	0.0253	0.8747	0.0178	3.338e-06	8230	0.00260967	21.5285
TRAIL	SVS	rs74778900	T	C	T	C	0.5791	0.0692	0.0238	0.0175	0.1025	0.5	0.0531	9.901e-28	8230	0.0142458	118.908
TRAIL	SVS	rs75928541	A	G	A	G	0.2784	-0.2195	0.0188	0.0207	0.0955	0.0215298	0.0591	2.442e-06	8230	0.00268902	22.1849
TRAIL	SVS	rs79287178	A	G	A	G	-0.4304	0.0495	0.0389	0.0289	0.0785	0.5279	0.042	1.173e-24	8230	0.0125991	104.988
VEGF	SVS	rs10411345	C	G	C	G	-0.1041	0.0216	0.7823	0.8122	0.0356	0.5428	0.0218	1.733e-06	7162	0.00317376	22.7964
VEGF	SVS	rs10934631	T	C	T	C	-0.1132	0.0068	0.8517	0.8122	0.0306	0.8237	0.0244	3.607e-06	7162	0.00299623	21.5175
VEGF	SVS	rs10967186	T	C	T	C	0.0899	0.0057	0.578	0.5412	0.0235	0.8083	0.0169	1.086e-07	7162	0.00393549	28.2895
VEGF	SVS	rs12456390	T	C	T	C	-0.0818	-0.0119	0.6772	0.6828	0.0249	0.6339	0.0179	4.882e-06	7162	0.00290738	20.8775
VEGF	SVS	rs13209117	A	G	A	G	0.1253	0.027	0.2474	0.282	0.0259	0.2978	0.02	3.697e-10	7162	0.00545047	39.2393
VEGF	SVS	rs143479231	A	G	A	G	-0.2628	0.0829	0.0363	0.0263	0.096	0.3877	0.0489	7.902e-08	7162	0.00401653	28.8743
VEGF	SVS	rs3108686	A	C	A	C	-0.7967	-0.0147	0.0038	0.016	0.1322	0.9113	0.1702	2.861e-06	5143	0.00424236	21.9029
VEGF	SVS	rs4082730	A	G	A	G	0.2455	-0.0602	0.0305	0.0353	0.0807	0.4559	0.0533	4.116e-06	7162	0.00295345	21.2093
VEGF	SVS	rs6921438	A	G	A	G	-0.4866	0.0412	0.4691	0.4802	0.0237	0.0825392	0.0174	4.11e-172	7162	0.098447	781.852
VEGF	SVS	rs7030781	A	T	A	T	0.1403	0.0084	0.5878	0.5903	0.0235	0.7201	0.0172	3.454e-16	7162	0.00920467	66.5177
VEGF	SVS	rs73418461	A	G	A	G	-0.2498	0.0449	0.0266	0.0538	0.0544	0.4094	0.0521	1.61e-06	7162	0.00319951	22.982
VEGF	SVS	rs73872715	T	C	T	C	-0.6079	0.0371	0.0045	0.0166	0.104	0.721499	0.1299	2.864e-06	7162	0.0030485	21.894
VEGF	SVS	rs8045833	A	G	A	G	0.103	0.0388	0.2132	0.2729	0.0293	0.1852	0.0211	1.006e-06	7162	0.00331614	23.8225
VEGF	SVS	rs9472183	A	G	A	G	-0.1264	-0.0229	0.4547	0.5114	0.0234	0.329	0.017	9.541e-14	7162	0.00765989	55.2682

## Sheet: Sheet2
exposure	outcome	method	nsnp	b	se	pval	lo_ci	up_ci	or	or_lci95	or_uci95	estimate
β-NGF	SVS	MR Egger	4	0.334697	0.575293	0.619551	-0.792878	1.46227	1.39752	0.452541	4.31576	1.40 (0.45-4.32)
β-NGF	SVS	Weighted median	4	0.278942	0.116704	0.0168408	0.0502021	0.507682	1.32173	1.05148	1.66144	1.32 (1.05-1.66)
β-NGF	SVS	Inverse variance weighted	4	0.283385	0.0973559	0.00360493	0.092567	0.474202	1.32762	1.09699	1.60673	1.33 (1.10-1.61)
β-NGF	SVS	Simple mode	4	0.249513	0.150362	0.195615	-0.0451969	0.544222	1.2834	0.955809	1.72327	1.28 (0.96-1.72)
CTACK	SVS	Weighted mode	4	0.278056	0.142782	0.146644	-0.00179657	0.557909	1.32056	0.998205	1.74702	1.32 (1.00-1.75)
CTACK	SVS	MR Egger	13	0.116794	0.0843825	0.193766	-0.0485961	0.282183	1.12389	0.952566	1.32602	1.12 (0.95-1.33)
CTACK	SVS	Weighted median	13	0.0510066	0.0665988	0.443748	-0.0795271	0.18154	1.05233	0.923553	1.19906	1.05 (0.92-1.20)
CTACK	SVS	Inverse variance weighted	13	0.0681309	0.0475303	0.151738	-0.0250285	0.16129	1.07051	0.975282	1.17503	1.07 (0.98-1.18)
CTACK	SVS	Simple mode	13	0.0990063	0.103652	0.358335	-0.104152	0.302165	1.10407	0.901088	1.35278	1.10 (0.90-1.35)
EOTAXIN	SVS	Weighted mode	13	0.058655	0.0788855	0.471459	-0.0959606	0.213271	1.06041	0.9085	1.23772	1.06 (0.91-1.24)
EOTAXIN	SVS	MR Egger	16	0.0190494	0.13761	0.891872	-0.250666	0.288765	1.01923	0.778282	1.33478	1.02 (0.78-1.33)
EOTAXIN	SVS	Weighted median	16	0.094643	0.083472	0.256866	-0.068962	0.258248	1.09927	0.933362	1.29466	1.10 (0.93-1.29)
EOTAXIN	SVS	Inverse variance weighted	16	0.0984591	0.0588437	0.0942819	-0.0168746	0.213793	1.10347	0.983267	1.23837	1.10 (0.98-1.24)
EOTAXIN	SVS	Simple mode	16	0.0406435	0.144679	0.782609	-0.242928	0.324215	1.04148	0.784328	1.38294	1.04 (0.78-1.38)
bFGF	SVS	Weighted mode	16	0.0999413	0.0956035	0.312405	-0.0874415	0.287324	1.10511	0.916272	1.33286	1.11 (0.92-1.33)
bFGF	SVS	MR Egger	6	0.344738	0.31058	0.329238	-0.263999	0.953474	1.41162	0.767975	2.59471	1.41 (0.77-2.59)
bFGF	SVS	Weighted median	6	0.23619	0.144951	0.103219	-0.0479143	0.520294	1.26641	0.953216	1.68252	1.27 (0.95-1.68)
bFGF	SVS	Inverse variance weighted	6	0.110707	0.156361	0.478931	-0.195761	0.417175	1.11707	0.822209	1.51767	1.12 (0.82-1.52)
bFGF	SVS	Simple mode	6	0.295631	0.187888	0.176429	-0.0726306	0.663892	1.34397	0.929944	1.94234	1.34 (0.93-1.94)
GROα	SVS	Weighted mode	6	0.265029	0.153229	0.14426	-0.0352995	0.565358	1.30347	0.965316	1.76008	1.30 (0.97-1.76)
GROα	SVS	MR Egger	11	0.0637285	0.121678	0.613107	-0.174761	0.302218	1.0658	0.839658	1.35286	1.07 (0.84-1.35)
GROα	SVS	Weighted median	11	0.10168	0.0536974	0.0582806	-0.00356649	0.206927	1.10703	0.99644	1.22989	1.11 (1.00-1.23)
GROα	SVS	Inverse variance weighted	11	0.101056	0.050429	0.045078	0.00221514	0.199897	1.10634	1.00222	1.22128	1.11 (1.00-1.22)
GROα	SVS	Simple mode	11	0.126228	0.0741058	0.119325	-0.019019	0.271476	1.13454	0.981161	1.3119	1.13 (0.98-1.31)
GCSF	SVS	Weighted mode	11	0.0990769	0.0509533	0.0804834	-0.000791558	0.198945	1.10415	0.999209	1.22012	1.10 (1.00-1.22)
GCSF	SVS	MR Egger	9	0.243587	0.129726	0.102511	-0.0106759	0.497851	1.27582	0.989381	1.64518	1.28 (0.99-1.65)
GCSF	SVS	Weighted median	9	0.184548	0.117777	0.117131	-0.0462943	0.415391	1.20268	0.954761	1.51496	1.20 (0.95-1.51)
GCSF	SVS	Inverse variance weighted	9	0.11654	0.0888999	0.189889	-0.0577042	0.290783	1.1236	0.943929	1.33747	1.12 (0.94-1.34)
GCSF	SVS	Simple mode	9	-0.051716	0.188503	0.790766	-0.421181	0.317749	0.949598	0.656271	1.37403	0.95 (0.66-1.37)
GCSF	SVS	Weighted mode	9	0.142728	0.141793	0.343602	-0.135187	0.420643	1.15342	0.873553	1.52294	1.15 (0.87-1.52)
HGF	SVS	MR Egger	9	0.349186	0.188276	0.106041	-0.019835	0.718208	1.41791	0.98036	2.05075	1.42 (0.98-2.05)
HGF	SVS	Weighted median	9	0.13102	0.112566	0.244452	-0.0896106	0.35165	1.13999	0.914287	1.42141	1.14 (0.91-1.42)
HGF	SVS	Inverse variance weighted	9	0.10595	0.0909096	0.24384	-0.072233	0.284133	1.11177	0.930314	1.32861	1.11 (0.93-1.33)
HGF	SVS	Simple mode	9	0.253622	0.143837	0.11587	-0.0282982	0.535542	1.28868	0.972098	1.70837	1.29 (0.97-1.71)
HGF	SVS	Weighted mode	9	0.155074	0.121622	0.238072	-0.0833049	0.393453	1.16774	0.920071	1.48209	1.17 (0.92-1.48)
IFN-γ	SVS	MR Egger	11	0.195129	0.198251	0.35071	-0.193443	0.583701	1.21547	0.824117	1.79266	1.22 (0.82-1.79)
IFN-γ	SVS	Weighted median	11	0.0491069	0.131094	0.707962	-0.207837	0.306051	1.05033	0.81234	1.35805	1.05 (0.81-1.36)
IFN-γ	SVS	Inverse variance weighted	11	0.138531	0.0941981	0.14139	-0.0460973	0.323159	1.14859	0.954949	1.38149	1.15 (0.95-1.38)
IFN-γ	SVS	Simple mode	11	0.0363567	0.208463	0.865028	-0.37223	0.444943	1.03703	0.689196	1.5604	1.04 (0.69-1.56)
IFN-γ	SVS	Weighted mode	11	0.0107181	0.194546	0.95715	-0.370593	0.392029	1.01078	0.690325	1.47998	1.01 (0.69-1.48)
IL-10	SVS	MR Egger	15	-0.18208	0.157867	0.269522	-0.4915	0.127339	0.833534	0.611708	1.1358	0.83 (0.61-1.14)
IL-10	SVS	Weighted median	15	-0.122238	0.0776155	0.115276	-0.274364	0.0298884	0.884938	0.760055	1.03034	0.88 (0.76-1.03)
IL-10	SVS	Inverse variance weighted	15	-0.0556674	0.0728819	0.444985	-0.198516	0.0871811	0.945854	0.819947	1.09109	0.95 (0.82-1.09)
IL-10	SVS	Simple mode	15	-0.0111131	0.171739	0.94932	-0.347722	0.325495	0.988948	0.706295	1.38472	0.99 (0.71-1.38)
IL-10	SVS	Weighted mode	15	-0.125925	0.0758249	0.118989	-0.274541	0.022692	0.881681	0.759921	1.02295	0.88 (0.76-1.02)
IL-12p70	SVS	MR Egger	13	-0.11434	0.0874623	0.217775	-0.285766	0.0570861	0.891955	0.751438	1.05875	0.89 (0.75-1.06)
IL-12p70	SVS	Weighted median	13	-0.106123	0.0587725	0.0709714	-0.221317	0.0090709	0.899314	0.801462	1.00911	0.90 (0.80-1.01)
IL-12p70	SVS	Inverse variance weighted	13	-0.0784409	0.0510581	0.124463	-0.178515	0.0216329	0.924557	0.836512	1.02187	0.92 (0.84-1.02)
IL-12p70	SVS	Simple mode	13	-0.157941	0.131568	0.253127	-0.415814	0.0999327	0.8539	0.659803	1.1051	0.85 (0.66-1.11)
IL-12p70	SVS	Weighted mode	13	-0.113776	0.0621902	0.0922699	-0.235669	0.00811719	0.892458	0.790042	1.00815	0.89 (0.79-1.01)
IL-13	SVS	MR Egger	13	0.0345263	0.102304	0.742102	-0.16599	0.235043	1.03513	0.847055	1.26496	1.04 (0.85-1.26)
IL-13	SVS	Weighted median	13	-0.0668522	0.0549956	0.22414	-0.174644	0.0409391	0.935333	0.839756	1.04179	0.94 (0.84-1.04)
IL-13	SVS	Inverse variance weighted	13	0.00605462	0.0546695	0.911815	-0.101098	0.113207	1.00607	0.903845	1.11986	1.01 (0.90-1.12)
IL-13	SVS	Simple mode	13	0.100085	0.115798	0.404366	-0.12688	0.32705	1.10526	0.88084	1.38687	1.11 (0.88-1.39)
IL-13	SVS	Weighted mode	13	-0.0816462	0.0560967	0.171201	-0.191596	0.0283034	0.921598	0.825641	1.02871	0.92 (0.83-1.03)
IL-16	SVS	MR Egger	9	0.0887052	0.066673	0.225074	-0.0419738	0.219384	1.09276	0.958895	1.24531	1.09 (0.96-1.25)
IL-16	SVS	Weighted median	9	0.078788	0.0561415	0.160503	-0.0312494	0.188825	1.08197	0.969234	1.20783	1.08 (0.97-1.21)
IL-16	SVS	Inverse variance weighted	9	0.0390389	0.0423632	0.356775	-0.043993	0.122071	1.03981	0.956961	1.12983	1.04 (0.96-1.13)
IL-16	SVS	Simple mode	9	0.121345	0.118061	0.334108	-0.110054	0.352744	1.12901	0.895785	1.42297	1.13 (0.90-1.42)
IL-16	SVS	Weighted mode	9	0.0990141	0.0580446	0.126432	-0.0147532	0.212781	1.10408	0.985355	1.23711	1.10 (0.99-1.24)
IL-17	SVS	MR Egger	8	0.208869	0.307389	0.522161	-0.393614	0.811352	1.23228	0.674614	2.25095	1.23 (0.67-2.25)
IL-17	SVS	Weighted median	8	-0.167448	0.123823	0.176274	-0.410142	0.0752451	0.84582	0.663556	1.07815	0.85 (0.66-1.08)
IL-17	SVS	Inverse variance weighted	8	-0.0769967	0.146237	0.598527	-0.363622	0.209628	0.925893	0.695154	1.23322	0.93 (0.70-1.23)
IL-17	SVS	Simple mode	8	-0.181282	0.178164	0.342789	-0.530484	0.167921	0.8342	0.58832	1.18284	0.83 (0.59-1.18)
IL-17	SVS	Weighted mode	8	-0.193131	0.166544	0.284217	-0.519558	0.133295	0.824374	0.594783	1.14259	0.82 (0.59-1.14)
IL-18	SVS	MR Egger	13	0.103338	0.0874568	0.262283	-0.0680771	0.274753	1.10887	0.934188	1.31621	1.11 (0.93-1.32)
IL-18	SVS	Weighted median	13	0.0883993	0.0605968	0.144617	-0.0303704	0.207169	1.09242	0.970086	1.23019	1.09 (0.97-1.23)
IL-18	SVS	Inverse variance weighted	13	0.100455	0.0422384	0.0173934	0.0176676	0.183242	1.10567	1.01782	1.20111	1.11 (1.02-1.20)
IL-18	SVS	Simple mode	13	0.110369	0.109766	0.334505	-0.104772	0.32551	1.11669	0.90053	1.38474	1.12 (0.90-1.38)
IL-18	SVS	Weighted mode	13	0.108601	0.103791	0.31602	-0.094829	0.312032	1.11472	0.909528	1.3662	1.11 (0.91-1.37)
IL-1β	SVS	MR Egger	4	0.342822	0.290653	0.359503	-0.226859	0.912503	1.40892	0.797033	2.49055	1.41 (0.80-2.49)
IL-1β	SVS	Weighted median	4	0.147438	0.115511	0.201816	-0.0789639	0.37384	1.15886	0.924073	1.4533	1.16 (0.92-1.45)
IL-1β	SVS	Inverse variance weighted	4	0.135031	0.100102	0.17736	-0.0611695	0.331231	1.14457	0.940664	1.39268	1.14 (0.94-1.39)
IL-1β	SVS	Simple mode	4	0.183716	0.153127	0.316344	-0.116414	0.483845	1.20167	0.890106	1.6223	1.20 (0.89-1.62)
IL-1β	SVS	Weighted mode	4	0.163772	0.14109	0.329712	-0.112764	0.440308	1.17795	0.893361	1.55319	1.18 (0.89-1.55)
IL-1ra	SVS	MR Egger	8	0.323082	0.216687	0.186552	-0.101625	0.747789	1.38138	0.903368	2.11232	1.38 (0.90-2.11)
IL-1ra	SVS	Weighted median	8	0.167746	0.108122	0.120793	-0.0441728	0.379665	1.18264	0.956789	1.46179	1.18 (0.96-1.46)
IL-1ra	SVS	Inverse variance weighted	8	0.0845701	0.0830144	0.308327	-0.0781382	0.247278	1.08825	0.924837	1.28054	1.09 (0.92-1.28)
IL-1ra	SVS	Simple mode	8	0.213968	0.162654	0.229796	-0.104834	0.53277	1.23858	0.900474	1.70364	1.24 (0.90-1.70)
IL-1ra	SVS	Weighted mode	8	0.219541	0.152687	0.193638	-0.0797253	0.518806	1.2455	0.92337	1.68002	1.25 (0.92-1.68)
IL-2ra	SVS	MR Egger	8	-0.144612	0.0740483	0.0986567	-0.289746	0.00052313	0.865358	0.748453	1.00052	0.87 (0.75-1.00)
IL-2ra	SVS	Weighted median	8	-0.106509	0.0572854	0.062988	-0.218789	0.00577	0.898967	0.803492	1.00579	0.90 (0.80-1.01)
IL-2ra	SVS	Inverse variance weighted	8	-0.114224	0.048398	0.0182705	-0.209084	-0.0193636	0.892058	0.811327	0.980823	0.89 (0.81-0.98)
IL-2ra	SVS	Simple mode	8	-0.237316	0.111872	0.0715813	-0.456585	-0.0180477	0.788742	0.633443	0.982114	0.79 (0.63-0.98)
IL-2ra	SVS	Weighted mode	8	-0.0872986	0.0628748	0.207578	-0.210533	0.035936	0.916403	0.810152	1.03659	0.92 (0.81-1.04)
IL-2	SVS	MR Egger	8	0.0218424	0.133411	0.875326	-0.239643	0.283328	1.02208	0.786908	1.32754	1.02 (0.79-1.33)
IL-2	SVS	Weighted median	8	-0.015329	0.0863785	0.859145	-0.184631	0.153973	0.984788	0.831411	1.16646	0.98 (0.83-1.17)
IL-2	SVS	Inverse variance weighted	8	0.0345171	0.066147	0.601793	-0.095131	0.164165	1.03512	0.909254	1.17841	1.04 (0.91-1.18)
IL-2	SVS	Simple mode	8	-0.0275403	0.130567	0.838952	-0.283452	0.228371	0.972835	0.75318	1.25655	0.97 (0.75-1.26)
IL-2	SVS	Weighted mode	8	-0.0293704	0.112599	0.801722	-0.250064	0.191323	0.971057	0.778751	1.21085	0.97 (0.78-1.21)
IL-4	SVS	MR Egger	13	-0.11494	0.11642	0.344723	-0.343123	0.113244	0.89142	0.709551	1.11991	0.89 (0.71-1.12)
IL-4	SVS	Weighted median	13	0.0534173	0.0972135	0.582673	-0.137121	0.243956	1.05487	0.871865	1.27629	1.05 (0.87-1.28)
IL-4	SVS	Inverse variance weighted	13	-0.0468674	0.0694815	0.499974	-0.183051	0.0893163	0.954214	0.832726	1.09343	0.95 (0.83-1.09)
IL-4	SVS	Simple mode	13	0.0671088	0.153266	0.669267	-0.233293	0.367511	1.06941	0.791921	1.44414	1.07 (0.79-1.44)
IL-4	SVS	Weighted mode	13	0.0958586	0.155094	0.548083	-0.208126	0.399843	1.1006	0.812105	1.49159	1.10 (0.81-1.49)
IL-5	SVS	MR Egger	8	0.152454	0.171043	0.407079	-0.182791	0.487698	1.16469	0.832942	1.62856	1.16 (0.83-1.63)
IL-5	SVS	Weighted median	8	-0.0126275	0.089393	0.887666	-0.187838	0.162583	0.987452	0.828749	1.17655	0.99 (0.83-1.18)
IL-5	SVS	Inverse variance weighted	8	-0.0190631	0.0701176	0.78572	-0.156494	0.118367	0.981117	0.855137	1.12566	0.98 (0.86-1.13)
IL-5	SVS	Simple mode	8	-0.0188616	0.14452	0.899833	-0.302122	0.264398	0.981315	0.739248	1.30265	0.98 (0.74-1.30)
IL-5	SVS	Weighted mode	8	-0.0119814	0.142782	0.935474	-0.291835	0.267872	0.98809	0.746892	1.30718	0.99 (0.75-1.31)
IL-6	SVS	MR Egger	11	-0.0842355	0.162202	0.616062	-0.402151	0.23368	0.919215	0.66888	1.26324	0.92 (0.67-1.26)
IL-6	SVS	Weighted median	11	0.0804252	0.114476	0.482334	-0.143947	0.304797	1.08375	0.865934	1.35635	1.08 (0.87-1.36)
IL-6	SVS	Inverse variance weighted	11	0.088261	0.0838905	0.292755	-0.0761645	0.252686	1.09227	0.926664	1.28748	1.09 (0.93-1.29)
IL-6	SVS	Simple mode	11	0.101098	0.187749	0.602027	-0.266889	0.469086	1.10639	0.765758	1.59853	1.11 (0.77-1.60)
IL-6	SVS	Weighted mode	11	0.131775	0.174145	0.466684	-0.209549	0.4731	1.14085	0.81095	1.60496	1.14 (0.81-1.60)
IL-7	SVS	MR Egger	13	-0.130081	0.0962425	0.203644	-0.318716	0.0585543	0.878024	0.727082	1.0603	0.88 (0.73-1.06)
IL-7	SVS	Weighted median	13	-0.0350523	0.0596478	0.556765	-0.151962	0.0818574	0.965555	0.859021	1.0853	0.97 (0.86-1.09)
IL-7	SVS	Inverse variance weighted	13	-0.0170693	0.04501	0.704514	-0.105289	0.0711502	0.983076	0.900064	1.07374	0.98 (0.90-1.07)
IL-7	SVS	Simple mode	13	0.00957218	0.124294	0.939883	-0.234045	0.253189	1.00962	0.791326	1.28813	1.01 (0.79-1.29)
IL-7	SVS	Weighted mode	13	-0.114976	0.0678897	0.116121	-0.24804	0.0180877	0.891387	0.780329	1.01825	0.89 (0.78-1.02)
IL-8	SVS	MR Egger	8	-0.191015	0.0940872	0.0886409	-0.375426	-0.00660368	0.82612	0.686997	0.993418	0.83 (0.69-0.99)
IL-8	SVS	Weighted median	8	-0.0612491	0.0811056	0.450143	-0.220216	0.097718	0.940589	0.802345	1.10265	0.94 (0.80-1.10)
IL-8	SVS	Inverse variance weighted	8	-0.0235347	0.0690025	0.733051	-0.15878	0.11171	0.97674	0.853184	1.11819	0.98 (0.85-1.12)
IL-8	SVS	Simple mode	8	-0.0558644	0.12164	0.659968	-0.294278	0.182549	0.945667	0.745069	1.20027	0.95 (0.75-1.20)
IL-8	SVS	Weighted mode	8	-0.0756326	0.0852986	0.404683	-0.242818	0.0915527	0.927157	0.784414	1.09587	0.93 (0.78-1.10)
IL-9	SVS	MR Egger	6	-0.0705177	0.189932	0.72926	-0.442785	0.30175	0.931911	0.642245	1.35222	0.93 (0.64-1.35)
IL-9	SVS	Weighted median	6	-0.0210486	0.0968575	0.827962	-0.210889	0.168792	0.979171	0.809864	1.18387	0.98 (0.81-1.18)
IL-9	SVS	Inverse variance weighted	6	0.0314336	0.0768044	0.682343	-0.119103	0.18197	1.03193	0.887716	1.19958	1.03 (0.89-1.20)
IL-9	SVS	Simple mode	6	-0.0185915	0.130176	0.892011	-0.273736	0.236553	0.98158	0.760533	1.26687	0.98 (0.76-1.27)
IL-9	SVS	Weighted mode	6	-0.0307888	0.115307	0.80012	-0.25679	0.195212	0.96968	0.773531	1.21557	0.97 (0.77-1.22)
IP-10	SVS	MR Egger	9	-0.0730498	0.161883	0.665457	-0.390341	0.244242	0.929554	0.676826	1.27665	0.93 (0.68-1.28)
IP-10	SVS	Weighted median	9	-0.0641379	0.0936181	0.49328	-0.247629	0.119354	0.937876	0.780649	1.12677	0.94 (0.78-1.13)
IP-10	SVS	Inverse variance weighted	9	-0.0235992	0.0712178	0.740368	-0.163186	0.115988	0.976677	0.849433	1.12298	0.98 (0.85-1.12)
IP-10	SVS	Simple mode	9	-0.0720902	0.137784	0.615006	-0.342147	0.197967	0.930447	0.710244	1.21892	0.93 (0.71-1.22)
IP-10	SVS	Weighted mode	9	-0.0676431	0.142691	0.648131	-0.347317	0.212031	0.934594	0.706581	1.23619	0.93 (0.71-1.24)
MCP-1	SVS	MR Egger	13	0.0591505	0.144139	0.689413	-0.223361	0.341662	1.06093	0.799826	1.40728	1.06 (0.80-1.41)
MCP-1	SVS	Weighted median	13	0.0987532	0.0812114	0.223984	-0.0604211	0.257927	1.10379	0.941368	1.29424	1.10 (0.94-1.29)
MCP-1	SVS	Inverse variance weighted	13	0.054109	0.0634694	0.393925	-0.0702911	0.178509	1.0556	0.932122	1.19543	1.06 (0.93-1.20)
MCP-1	SVS	Simple mode	13	0.0620808	0.125049	0.628545	-0.183016	0.307177	1.06405	0.832755	1.35958	1.06 (0.83-1.36)
MCP-1	SVS	Weighted mode	13	0.123237	0.0859994	0.177395	-0.0453223	0.291796	1.13115	0.955689	1.33883	1.13 (0.96-1.34)
MCP-3	SVS	MR Egger	6	-0.0762278	0.120891	0.562566	-0.313175	0.160719	0.926605	0.731122	1.17435	0.93 (0.73-1.17)
MCP-3	SVS	Weighted median	6	-0.0482379	0.0630873	0.444497	-0.171889	0.0754132	0.952907	0.842073	1.07833	0.95 (0.84-1.08)
MCP-3	SVS	Inverse variance weighted	6	-0.0378418	0.0463799	0.414553	-0.128746	0.0530629	0.962865	0.879197	1.0545	0.96 (0.88-1.05)
MCP-3	SVS	Simple mode	6	-0.030336	0.0954377	0.763436	-0.217394	0.156722	0.97012	0.804613	1.16967	0.97 (0.80-1.17)
MCP-3	SVS	Weighted mode	6	-0.0407677	0.0995577	0.699134	-0.235901	0.154365	0.960052	0.789859	1.16692	0.96 (0.79-1.17)
MIF	SVS	MR Egger	10	-0.0598124	0.196585	0.768696	-0.445119	0.325494	0.941941	0.640748	1.38471	0.94 (0.64-1.38)
MIF	SVS	Weighted median	10	-0.00744695	0.0969138	0.93875	-0.197398	0.182504	0.992581	0.820864	1.20022	0.99 (0.82-1.20)
MIF	SVS	Inverse variance weighted	10	-0.0414587	0.080054	0.604539	-0.198365	0.115447	0.959389	0.820071	1.12238	0.96 (0.82-1.12)
MIF	SVS	Simple mode	10	0.0460486	0.157122	0.77611	-0.261911	0.354008	1.04713	0.769579	1.42477	1.05 (0.77-1.42)
MIF	SVS	Weighted mode	10	0.0246486	0.125048	0.848119	-0.220446	0.269743	1.02495	0.802161	1.30963	1.02 (0.80-1.31)
MIG	SVS	MR Egger	13	-0.0379331	0.102804	0.719142	-0.239428	0.163562	0.962777	0.787078	1.1777	0.96 (0.79-1.18)
MIG	SVS	Weighted median	13	0.0672611	0.070241	0.338277	-0.0704112	0.204933	1.06957	0.93201	1.22744	1.07 (0.93-1.23)
MIG	SVS	Inverse variance weighted	13	0.0637513	0.0509594	0.210927	-0.0361291	0.163632	1.06583	0.964516	1.17778	1.07 (0.96-1.18)
MIG	SVS	Simple mode	13	0.112917	0.112173	0.333979	-0.106942	0.332777	1.11954	0.898577	1.39484	1.12 (0.90-1.39)
MIG	SVS	Weighted mode	13	0.101182	0.105828	0.357886	-0.10624	0.308605	1.10648	0.899209	1.36152	1.11 (0.90-1.36)
MIP1α	SVS	MR Egger	6	0.220077	0.397765	0.609535	-0.559542	0.999697	1.24617	0.571471	2.71746	1.25 (0.57-2.72)
MIP1α	SVS	Weighted median	6	0.168018	0.12461	0.177545	-0.0762177	0.412254	1.18296	0.926614	1.51022	1.18 (0.93-1.51)
MIP1α	SVS	Inverse variance weighted	6	0.133708	0.121872	0.272587	-0.10516	0.372577	1.14306	0.900181	1.45147	1.14 (0.90-1.45)
MIP1α	SVS	Simple mode	6	0.361166	0.241113	0.194425	-0.111416	0.833748	1.435	0.894566	2.30193	1.44 (0.89-2.30)
MIP1α	SVS	Weighted mode	6	0.361166	0.259719	0.223064	-0.147883	0.870214	1.435	0.862532	2.38742	1.44 (0.86-2.39)
MIP1β	SVS	MR Egger	18	0.10076	0.0732082	0.18767	-0.0427276	0.244249	1.10601	0.958172	1.27666	1.11 (0.96-1.28)
MIP1β	SVS	Weighted median	18	0.0141498	0.0520747	0.785836	-0.0879166	0.116216	1.01425	0.915837	1.12324	1.01 (0.92-1.12)
MIP1β	SVS	Inverse variance weighted	18	0.04324	0.0480931	0.368606	-0.0510225	0.137502	1.04419	0.950257	1.1474	1.04 (0.95-1.15)
MIP1β	SVS	Simple mode	18	0.0910317	0.0982399	0.36709	-0.101519	0.283582	1.0953	0.903464	1.32788	1.10 (0.90-1.33)
MIP1β	SVS	Weighted mode	18	0.0124487	0.0516018	0.812251	-0.0886908	0.113588	1.01253	0.915128	1.12029	1.01 (0.92-1.12)
MCSF	SVS	MR Egger	11	0.121254	0.110201	0.299759	-0.0947399	0.337248	1.12891	0.909609	1.40109	1.13 (0.91-1.40)
MCSF	SVS	Weighted median	11	0.0973041	0.068264	0.154039	-0.0364933	0.231101	1.1022	0.964165	1.25999	1.10 (0.96-1.26)
MCSF	SVS	Inverse variance weighted	11	0.112709	0.0499736	0.0241102	0.0147607	0.210657	1.11931	1.01487	1.23449	1.12 (1.01-1.23)
MCSF	SVS	Simple mode	11	0.182497	0.117585	0.151699	-0.0479692	0.412963	1.20021	0.953163	1.51129	1.20 (0.95-1.51)
MCSF	SVS	Weighted mode	11	-0.00581842	0.0958126	0.952773	-0.193611	0.181974	0.994198	0.823978	1.19958	0.99 (0.82-1.20)
PDGFbb	SVS	MR Egger	14	-0.135563	0.129232	0.314848	-0.388857	0.11773	0.873224	0.677831	1.12494	0.87 (0.68-1.12)
PDGFbb	SVS	Weighted median	14	-0.0597576	0.0825243	0.468991	-0.221505	0.10199	0.941993	0.801312	1.10737	0.94 (0.80-1.11)
PDGFbb	SVS	Inverse variance weighted	14	0.00512716	0.0663145	0.938372	-0.124849	0.135104	1.00514	0.88263	1.14466	1.01 (0.88-1.14)
PDGFbb	SVS	Simple mode	14	0.0683769	0.154848	0.666053	-0.235125	0.371879	1.07077	0.790472	1.45046	1.07 (0.79-1.45)
PDGFbb	SVS	Weighted mode	14	-0.0495082	0.0830297	0.561234	-0.212246	0.11323	0.951697	0.808765	1.11989	0.95 (0.81-1.12)
RANTES	SVS	MR Egger	10	-0.0715953	0.162957	0.672033	-0.390991	0.2478	0.930908	0.676386	1.2812	0.93 (0.68-1.28)
RANTES	SVS	Weighted median	10	0.110277	0.0848617	0.193775	-0.0560519	0.276606	1.11659	0.94549	1.31865	1.12 (0.95-1.32)
RANTES	SVS	Inverse variance weighted	10	0.106467	0.0643955	0.0982634	-0.019748	0.232682	1.11234	0.980446	1.26198	1.11 (0.98-1.26)
RANTES	SVS	Simple mode	10	0.105937	0.131318	0.440622	-0.151445	0.363319	1.11175	0.859465	1.4381	1.11 (0.86-1.44)
RANTES	SVS	Weighted mode	10	0.0980078	0.123411	0.447539	-0.143879	0.339894	1.10297	0.865993	1.4048	1.10 (0.87-1.40)
SCF	SVS	MR Egger	10	-0.222897	0.270204	0.433324	-0.752497	0.306703	0.800197	0.471188	1.35894	0.80 (0.47-1.36)
SCF	SVS	Weighted median	10	0.126339	0.126743	0.318855	-0.122077	0.374755	1.13467	0.88508	1.45463	1.13 (0.89-1.45)
SCF	SVS	Inverse variance weighted	10	0.0204707	0.112229	0.855268	-0.199498	0.240439	1.02068	0.819142	1.27181	1.02 (0.82-1.27)
SCF	SVS	Simple mode	10	0.202455	0.191934	0.319001	-0.173735	0.578646	1.22441	0.84052	1.78362	1.22 (0.84-1.78)
SCF	SVS	Weighted mode	10	0.223204	0.183205	0.254071	-0.135877	0.582285	1.25008	0.87295	1.79012	1.25 (0.87-1.79)
SCGFβ	SVS	MR Egger	18	-0.120774	0.0878547	0.188171	-0.29297	0.0514209	0.886234	0.746045	1.05277	0.89 (0.75-1.05)
SCGFβ	SVS	Weighted median	18	-0.0183573	0.0622485	0.768068	-0.140364	0.10365	0.98181	0.869042	1.10921	0.98 (0.87-1.11)
SCGFβ	SVS	Inverse variance weighted	18	-0.00154217	0.0446254	0.972432	-0.0890079	0.0859235	0.998459	0.914838	1.08972	1.00 (0.91-1.09)
SCGFβ	SVS	Simple mode	18	-0.0671137	0.102518	0.52145	-0.268048	0.133821	0.935089	0.764871	1.14319	0.94 (0.76-1.14)
SCGFβ	SVS	Weighted mode	18	-0.0627369	0.0981646	0.531276	-0.25514	0.129666	0.939191	0.774808	1.13845	0.94 (0.77-1.14)
SDF1α	SVS	MR Egger	8	-0.278613	0.207523	0.227976	-0.685358	0.128132	0.756833	0.50391	1.1367	0.76 (0.50-1.14)
SDF1α	SVS	Weighted median	8	-0.204457	0.124475	0.100475	-0.448427	0.0395137	0.81509	0.638632	1.0403	0.82 (0.64-1.04)
SDF1α	SVS	Inverse variance weighted	8	-0.103318	0.111063	0.352235	-0.321002	0.114366	0.90184	0.725422	1.12116	0.90 (0.73-1.12)
SDF1α	SVS	Simple mode	8	0.207888	0.254658	0.441196	-0.291242	0.707017	1.23108	0.747335	2.02793	1.23 (0.75-2.03)
SDF1α	SVS	Weighted mode	8	-0.279949	0.174852	0.153396	-0.622659	0.0627607	0.755822	0.536516	1.06477	0.76 (0.54-1.06)
TNFα	SVS	MR Egger	3	0.0214147	0.512092	0.973393	-0.982287	1.02512	1.02165	0.374454	2.78742	1.02 (0.37-2.79)
TNFα	SVS	Weighted median	3	0.0672283	0.137724	0.625453	-0.202711	0.337167	1.06954	0.816514	1.40097	1.07 (0.82-1.40)
TNFα	SVS	Inverse variance weighted	3	0.0550694	0.201967	0.785111	-0.340786	0.450925	1.05661	0.711211	1.56976	1.06 (0.71-1.57)
TNFα	SVS	Simple mode	3	0.249016	0.242764	0.412865	-0.226802	0.724834	1.28276	0.797078	2.06439	1.28 (0.80-2.06)
TNFα	SVS	Weighted mode	3	-0.135985	0.227128	0.610142	-0.581155	0.309185	0.872856	0.559252	1.36231	0.87 (0.56-1.36)
TNFβ	SVS	MR Egger	5	0.190358	0.0896682	0.12384	0.0146078	0.366107	1.20968	1.01472	1.44211	1.21 (1.01-1.44)
TNFβ	SVS	Weighted median	5	0.0798418	0.0585849	0.172934	-0.0349847	0.194668	1.08312	0.96562	1.21491	1.08 (0.97-1.21)
TNFβ	SVS	Inverse variance weighted	5	0.0745185	0.072055	0.301048	-0.0667093	0.215746	1.07737	0.935467	1.24079	1.08 (0.94-1.24)
TNFβ	SVS	Simple mode	5	-0.0303585	0.142331	0.841527	-0.309327	0.24861	0.970098	0.73394	1.28224	0.97 (0.73-1.28)
TNFβ	SVS	Weighted mode	5	0.183219	0.0628822	0.0435173	0.0599699	0.306468	1.20108	1.0618	1.35862	1.20 (1.06-1.36)
TRAIL	SVS	MR Egger	14	-0.00890528	0.0551405	0.874386	-0.116981	0.09917	0.991134	0.889602	1.10425	0.99 (0.89-1.10)
TRAIL	SVS	Weighted median	14	-0.0258318	0.0591135	0.662121	-0.141694	0.0900306	0.974499	0.867887	1.09421	0.97 (0.87-1.09)
TRAIL	SVS	Inverse variance weighted	14	-0.0063089	0.0424022	0.881722	-0.0894173	0.0767995	0.993711	0.914464	1.07983	0.99 (0.91-1.08)
TRAIL	SVS	Simple mode	14	-0.0178107	0.0846044	0.836527	-0.183635	0.148014	0.982347	0.832239	1.15953	0.98 (0.83-1.16)
TRAIL	SVS	Weighted mode	14	-0.0178107	0.0634679	0.783414	-0.142208	0.106586	0.982347	0.867441	1.11247	0.98 (0.87-1.11)
VEGF	SVS	MR Egger	14	-0.131335	0.0612079	0.0530477	-0.251302	-0.0113671	0.876924	0.777787	0.988697	0.88 (0.78-0.99)
VEGF	SVS	Weighted median	14	-0.0762046	0.0467033	0.102748	-0.167743	0.0153338	0.926627	0.845571	1.01545	0.93 (0.85-1.02)
VEGF	SVS	Inverse variance weighted	14	-0.0420432	0.0384015	0.27359	-0.11731	0.0332238	0.958828	0.889309	1.03378	0.96 (0.89-1.03)
VEGF	SVS	Simple mode	14	-0.00930281	0.106208	0.931537	-0.217471	0.198865	0.99074	0.804551	1.22002	0.99 (0.80-1.22)
VEGF	SVS	Weighted mode	14	-0.0737025	0.0482022	0.150219	-0.168179	0.0207739	0.928948	0.845203	1.02099	0.93 (0.85-1.02)

## Sheet: Sheet3
exposure	outcome	method	Q	Q_df	Q_pval
β-NGF	SVS	MR Egger	0.301115	2	0.860228
β-NGF	SVS	Inverse variance weighted	0.309305	3	0.958269
CTACK	SVS	MR Egger	8.18024	11	0.697073
CTACK	SVS	Inverse variance weighted	8.66737	12	0.731048
EOTAXIN	SVS	MR Egger	12.7118	14	0.549333
EOTAXIN	SVS	Inverse variance weighted	13.1193	15	0.593083
bFGF	SVS	MR Egger	8.54733	4	0.0734655
bFGF	SVS	Inverse variance weighted	10.1992	5	0.0697829
GROα	SVS	MR Egger	16.3344	9	0.0602179
GROα	SVS	Inverse variance weighted	16.5449	10	0.0850609
GCSF	SVS	MR Egger	6.82593	7	0.447227
GCSF	SVS	Inverse variance weighted	8.53865	8	0.382695
HGF	SVS	MR Egger	6.62488	7	0.468953
HGF	SVS	Inverse variance weighted	8.74632	8	0.364146
IFN-γ	SVS	MR Egger	10.9387	9	0.279936
IFN-γ	SVS	Inverse variance weighted	11.0704	10	0.352061
IL-10	SVS	MR Egger	20.3328	13	0.087217
IL-10	SVS	Inverse variance weighted	21.6119	14	0.0869483
mIL-12p70	SVS	MR Egger	10.6162	11	0.475951
mIL-12p70	SVS	Inverse variance weighted	10.8718	12	0.539937
IL-13	SVS	MR Egger	21.565	11	0.0279681
IL-13	SVS	Inverse variance weighted	21.7846	12	0.0400063
IL-16	SVS	MR Egger	6.96699	7	0.432325
IL-16	SVS	Inverse variance weighted	7.89761	8	0.443535
IL-17	SVS	MR Egger	14.0448	6	0.0291395
IL-17	SVS	Inverse variance weighted	16.6495	7	0.0198019
IL-18	SVS	MR Egger	11.3361	11	0.415552
IL-18	SVS	Inverse variance weighted	11.3376	12	0.500232
IL-1β	SVS	MR Egger	0.025525	2	0.987319
IL-1β	SVS	Inverse variance weighted	0.605405	3	0.895194
IL-1ra	SVS	MR Egger	6.26479	6	0.394191
IL-1ra	SVS	Inverse variance weighted	7.73359	7	0.356671
IL-2ra	SVS	MR Egger	4.66362	6	0.587621
IL-2ra	SVS	Inverse variance weighted	4.95763	7	0.665134
IL-2	SVS	MR Egger	3.80311	6	0.7033
IL-2	SVS	Inverse variance weighted	3.81508	7	0.800813
IL-4	SVS	MR Egger	11.9905	11	0.364355
IL-4	SVS	Inverse variance weighted	12.5824	12	0.400112
IL-5	SVS	MR Egger	6.04817	6	0.417816
IL-5	SVS	Inverse variance weighted	7.25968	7	0.402352
IL-6	SVS	MR Egger	3.6762	9	0.931404
IL-6	SVS	Inverse variance weighted	5.22017	10	0.875993
IL-7	SVS	MR Egger	6.75738	11	0.818377
IL-7	SVS	Inverse variance weighted	8.52222	12	0.743106
IL-8	SVS	MR Egger	3.8998	6	0.690234
IL-8	SVS	Inverse variance weighted	9.24524	7	0.235525
IL-9	SVS	MR Egger	3.53363	4	0.472783
IL-9	SVS	Inverse variance weighted	3.87809	5	0.567099
IP-10	SVS	MR Egger	5.02217	7	0.657258
IP-10	SVS	Inverse variance weighted	5.13787	8	0.742744
MCP-1	SVS	MR Egger	10.015	11	0.529035
MCP-1	SVS	Inverse variance weighted	10.0166	12	0.614508
MCP-3	SVS	MR Egger	4.5456	4	0.337174
MCP-3	SVS	Inverse variance weighted	4.68319	5	0.455753
MIF	SVS	MR Egger	11.6015	8	0.169888
MIF	SVS	Inverse variance weighted	11.617	9	0.235769
MIG	SVS	MR Egger	10.1202	11	0.519608
MIG	SVS	Inverse variance weighted	11.4173	12	0.493538
MIP1α	SVS	MR Egger	9.51194	4	0.0495024
MIP1α	SVS	Inverse variance weighted	9.63874	5	0.0861428
MIP1β	SVS	MR Egger	22.3412	16	0.132513
MIP1β	SVS	Inverse variance weighted	23.8521	17	0.123508
MCSF	SVS	MR Egger	11.3098	9	0.255073
MCSF	SVS	Inverse variance weighted	11.3195	10	0.33317
PDGFbb	SVS	MR Egger	14.3883	12	0.276604
PDGFbb	SVS	Inverse variance weighted	16.2881	13	0.233923
RANTES	SVS	MR Egger	6.9476	8	0.542296
RANTES	SVS	Inverse variance weighted	8.36254	9	0.498063
SCF	SVS	MR Egger	13.6925	8	0.0901402
SCF	SVS	Inverse variance weighted	15.3712	9	0.0812314
SCGFβ	SVS	MR Egger	7.65701	16	0.958427
SCGFβ	SVS	Inverse variance weighted	10.1393	17	0.897666
SDF1α	SVS	MR Egger	8.82159	6	0.183863
SDF1α	SVS	Inverse variance weighted	10.2917	7	0.172635
TNFα	SVS	MR Egger	8.6267	1	0.0033127
TNFα	SVS	Inverse variance weighted	8.68064	2	0.0130324
TNFβ	SVS	MR Egger	4.7918	3	0.187693
TNFβ	SVS	Inverse variance weighted	9.50276	4	0.0496907
TRAIL	SVS	MR Egger	11.0825	12	0.52186
TRAIL	SVS	Inverse variance weighted	11.0879	13	0.60345
VEGF	SVS	MR Egger	5.06734	12	0.955692
VEGF	SVS	Inverse variance weighted	8.57698	13	0.80409

## Sheet: Sheet4
exposure	outcome	egger_intercept	se	pval
β-NGF	SVS	-0.00744183	0.0822308	0.936138
CTACK	SVS	-0.0151352	0.0216853	0.499699
EOTAXIN	SVS	0.0120731	0.0189124	0.533536
bFGF	SVS	-0.040624	0.0462035	0.428921
GROα	SVS	0.0139864	0.041073	0.741274
GCSF	SVS	-0.0252309	0.0192792	0.231959
HGF	SVS	-0.0369693	0.025382	0.188593
IFN-γ	SVS	-0.00858622	0.0260834	0.749549
IL-10	SVS	0.0182028	0.0201285	0.382274
mIL-12p70	SVS	0.00705653	0.0139586	0.623161
IL13	SVS	-0.0090864	0.0271521	0.744185
IL-16	SVS	-0.0193664	0.0200753	0.366838
IL-17	SVS	-0.0480337	0.0455361	0.332107
IL-18	SVS	-0.000797895	0.0210931	0.970503
IL-1β	SVS	-0.0614588	0.0807078	0.525901
IL-1ra	SVS	-0.0371235	0.0313001	0.280437
IL-2ra	SVS	0.0105465	0.0194503	0.607198
IL-2	SVS	0.00235898	0.0215631	0.916453
IL-4	SVS	0.0126697	0.0171946	0.476642
IL-5	SVS	-0.0357515	0.0326113	0.314991
IL-6	SVS	0.0247315	0.0199035	0.245427
IL-7	SVS	0.0311881	0.0234767	0.210924
IL-8	SVS	0.0478004	0.0206747	0.0601022
IL-9	SVS	0.0283567	0.048316	0.588796
IP-10	SVS	0.010307	0.0303006	0.743718
MCP-1	SVS	-0.000837403	0.0214957	0.969623
MCP-3	SVS	0.0121475	0.0349109	0.745413
MIF	SVS	0.0035822	0.0346104	0.920113
MIG	SVS	0.0294965	0.0258996	0.278948
MIP1α	SVS	-0.0155683	0.0674193	0.82871
MIP1β	SVS	-0.0191866	0.0184444	0.313695
MCSF	SVS	-0.00295657	0.0334949	0.931596
PDGFbb	SVS	0.0237361	0.0188568	0.232055
RANTES	SVS	0.0370295	0.03113	0.268342
SCF	SVS	0.0349175	0.0352578	0.351009
SCGFβ	SVS	0.03066	0.01946	0.134696
SDF1α	SVS	0.0254507	0.0254516	0.355934
TNFα	SVS	0.00909832	0.115067	0.949767
TNFβ	SVS	-0.0516119	0.0300528	0.18441
TRAIL	SVS	0.00135459	0.0183904	0.942497
VEGF	SVS	0.0251437	0.0134214	0.0855654
