# Supplementary material for: Inflammatory cytokines and stroke and its subtypes: a genetic correlation and two-sample Mendelian randomization study
Source: Front Mol Neurosci. 2023 Nov 28;16:1294450. doi: 10.3389/fnmol.2023.1294450 (PMC10713998; doi:10.3389/fnmol.2023.1294450)
Supplement: Supplementary file 6 [file Table_6.XLSX]

## Sheet: Sheet1
exposure	outcome	SNP	effect_allele.exposure	other_allele.exposure	effect_allele.outcome	other_allele.outcome	beta.exposure	beta.outcome	eaf.exposure	chr	pos	se.outcome	samplesize.outcome	pval.outcome	se.exposure	pval.exposure	samplesize.exposure	R2	F
β-NGF	LIS	rs28637706	T	G	T	G	-0.1554	0.0061	0.314	19	34285368	0.0229	254959	0.7887	0.0261	2.717e-09	3570	0.00983244	35.4305
β-NGF	LIS	rs71641308	T	C	T	C	0.1969	0.0033	0.0995	1	78086718	0.0426	254959	0.939	0.0429	4.424e-06	3570	0.00586615	21.0539
β-NGF	LIS	rs73472576	T	C	T	C	-0.1146	-0.0276	0.457	18	72124182	0.0221	254959	0.2127	0.0251	4.813e-06	3570	0.00580531	20.8343
β-NGF	LIS	rs7970581	T	G	T	G	0.1358	0.0229	0.2662	12	113265248	0.028	254959	0.4127	0.028	1.223e-06	3570	0.00654581	23.5093
CTACK	LIS	rs116303454	A	G	A	G	0.3754	-0.0455	0.0218	3	27294655	0.0893	254959	0.610401	0.081	3.579e-06	3670	0.00581859	21.4675
CTACK	LIS	rs118084576	A	G	A	G	0.5675	0.0639	0.0112	9	21172502	0.1046	254959	0.541499	0.1226	3.66e-06	3670	0.00580439	21.4148
CTACK	LIS	rs135564	A	G	A	G	-0.1672	0.0258	0.2632	22	46535934	0.0236	254959	0.2739	0.0267	3.593e-10	3670	0.0105723	39.1934
CTACK	LIS	rs141331414	A	G	A	G	0.1977	-0.0577	0.0914	9	128264627	0.0432	254959	0.1815	0.0415	1.886e-06	3670	0.00614573	22.682
CTACK	LIS	rs2070074	A	G	A	G	0.4401	0.0302	0.891	9	34649442	0.0353	254959	0.392	0.0372	2.596e-32	3670	0.0367363	139.888
CTACK	LIS	rs55764737	T	C	T	C	0.5424	-0.0577	0.9846	15	61323414	0.0602	254959	0.3384	0.0967	2.012e-08	3670	0.00849989	31.4449
CTACK	LIS	rs57338032	A	G	A	G	0.1443	-0.0035	0.8287	15	78798939	0.0286	254959	0.9025	0.0316	4.831e-06	3670	0.00564978	20.8412
CTACK	LIS	rs57789542	T	C	T	C	-0.7687	-0.0681	0.9951	3	52807586	0.0745	254959	0.3608	0.1659	3.575e-06	3670	0.00581596	21.4578
CTACK	LIS	rs60247384	T	C	T	C	0.1128	-0.0101	0.3512	3	35237382	0.0243	254959	0.679401	0.0245	4.302e-06	3670	0.00574273	21.186
CTACK	LIS	rs62578137	T	C	T	C	-0.1311	0.0081	0.2421	9	129412630	0.028	254959	0.772999	0.0286	4.658e-06	3670	0.00569283	21.0008
CTACK	LIS	rs72729450	T	C	T	C	-0.5123	0.0171	0.0123	9	35990634	0.0895	254959	0.849	0.1094	2.814e-06	3670	0.00593965	21.9168
CTACK	LIS	rs7333764	T	C	T	C	0.2811	0.0617	0.0412	13	34208801	0.0698	254959	0.3767	0.0591	2.002e-06	3670	0.00612649	22.6105
CTACK	LIS	rs76395525	A	G	A	G	0.5193	-0.0227	0.0118	15	79741391	0.0976	254959	0.8163	0.1081	1.553e-06	3670	0.0062488	23.0647
EOTAXIN	LIS	rs112347425	T	C	T	C	0.1595	0.0053	0.0978	3	46460888	0.0363	254959	0.8849	0.0276	7.771e-09	8197	0.00405772	33.3885
EOTAXIN	LIS	rs12075	A	G	A	G	0.1692	0.0202	0.5229	1	159175354	0.0211	254959	0.3392	0.0155	1.211e-27	8197	0.014329	119.133
EOTAXIN	LIS	rs147287945	A	G	A	G	-0.1512	-0.0032	0.0741	6	7223566	0.0422	254959	0.9388	0.0313	1.356e-06	8197	0.00283874	23.3297
EOTAXIN	LIS	rs2024050	A	G	A	G	0.164	-0.042	0.0739	7	75460393	0.036	254959	0.2442	0.0302	5.467e-08	8197	0.00358475	29.4827
EOTAXIN	LIS	rs2027855	T	C	T	C	0.0743	0.0325	0.6153	22	47837513	0.022	254959	0.1401	0.0162	4.272e-06	8197	0.00255964	21.0301
EOTAXIN	LIS	rs2211994	T	C	T	C	0.0876	0.0435	0.276	21	18047593	0.0237	254959	0.0664095	0.0177	6.981e-07	8197	0.00297928	24.4881
EOTAXIN	LIS	rs2228467	T	C	T	C	-0.4154	-0.0483	0.9215	3	42906116	0.0429	254959	0.2598	0.0291	3.473e-46	8197	0.0242565	203.723
EOTAXIN	LIS	rs5754733	A	C	A	C	-0.105	-0.0064	0.8306	22	34269594	0.0253	254959	0.8016	0.0213	8.196e-07	8197	0.00295583	24.2948
EOTAXIN	LIS	rs59808887	T	C	T	C	-0.1698	-0.0255	0.0601	5	31846520	0.0414	254959	0.5377	0.0356	1.886e-06	8197	0.00276769	22.7441
EOTAXIN	LIS	rs745331	A	G	A	G	-0.0821	0.0515	0.6825	15	27929147	0.024	254959	0.0319801	0.0176	3.036e-06	8197	0.00264761	21.7548
EOTAXIN	LIS	rs75426604	A	C	A	C	-0.1371	-0.0559	0.0876	14	35857714	0.0325	254959	0.0849396	0.0291	2.397e-06	8197	0.0027006	22.1913
EOTAXIN	LIS	rs79722574	T	C	T	C	-0.1092	0.0123	0.1422	17	32619052	0.0276	254959	0.6568	0.0227	1.497e-06	8197	0.00281523	23.136
EOTAXIN	LIS	rs80341932	A	G	A	G	0.101	0.0011	0.8094	18	56918597	0.0228	254959	0.9609	0.0204	7.403e-07	8197	0.00298147	24.5062
EOTAXIN	LIS	rs9317045	A	C	A	C	0.1172	0.0044	0.8615	13	59630038	0.0289	254959	0.8801	0.0236	6.954e-07	8197	0.00299966	24.6561
bFGF	LIS	rs116745220	A	G	A	G	-0.6176	-0.0636	0.9951	5	71399644	0.0899	254959	0.4791	0.1324	3.085e-06	7609	0.00285148	21.7533
bFGF	LIS	rs13412535	A	G	A	G	-0.1129	-0.0065	0.1856	2	224874874	0.0277	254959	0.8147	0.0224	4.763e-07	7609	0.00332749	25.3967
bFGF	LIS	rs75168112	T	C	T	C	-0.1024	0.0508	0.8097	18	71086067	0.032	254959	0.1115	0.0214	1.637e-06	7609	0.00300013	22.8907
bFGF	LIS	rs78873483	A	G	A	G	0.1286	0.0487	0.1025	17	46788673	0.0422	254959	0.2487	0.0282	4.98e-06	7609	0.00272565	20.7907
bFGF	LIS	rs9903590	T	C	T	C	0.1281	-0.0251	0.8953	17	34238290	0.0345	254959	0.4665	0.0267	1.622e-06	7609	0.00301603	23.0124
GROα	LIS	rs1113500	T	G	T	G	0.1162	0.016	0.5981	1	108595442	0.0212	254959	0.4494	0.0243	1.721e-06	3544	0.00641081	22.8536
GROα	LIS	rs114991247	T	C	T	C	-0.2202	-0.1096	0.9226	6	32592737	0.076	254959	0.1495	0.0463	1.971e-06	3544	0.00634185	22.6062
GROα	LIS	rs118158560	A	G	A	G	0.2761	-0.0142	0.043	7	38146610	0.0456	254959	0.756	0.0592	3.085e-06	3544	0.00610012	21.7392
GROα	LIS	rs12075	A	G	A	G	0.3724	0.0202	0.5354	1	159175354	0.0211	254959	0.3392	0.0236	3.459e-56	3544	0.0656467	248.857
GROα	LIS	rs140734053	A	G	A	G	0.7333	-0.0254	0.0066	10	5401459	0.0925	254959	0.7835	0.1545	2.069e-06	3544	0.00631627	22.5144
GROα	LIS	rs188345231	T	C	T	C	0.6177	0.1234	0.0102	8	41437350	0.0765	254959	0.1068	0.1322	2.968e-06	3544	0.00612254	21.8196
GROα	LIS	rs508977	T	G	T	G	-0.3838	-0.0318	0.7566	4	74762383	0.0242	254959	0.1877	0.0279	4.566e-43	3544	0.0506893	189.128
GROα	LIS	rs62024303	A	G	A	G	-0.3013	-0.013	0.9617	15	88871162	0.0671	254959	0.8458	0.066	4.908e-06	3544	0.00584615	20.8288
GROα	LIS	rs78653452	T	G	T	G	-0.7395	-0.1453	0.0071	20	9762055	0.1216	254959	0.2323	0.1559	2.093e-06	3544	0.00630873	22.4874
GCSF	LIS	rs115256310	A	G	A	G	-0.6788	-0.0605	0.9954	5	71399691	0.0901	254959	0.501601	0.1359	5.85e-07	7948	0.00312915	24.9422
GCSF	LIS	rs117261691	T	C	T	C	0.1318	0.0148	0.0894	19	28821194	0.0768	254959	0.847	0.0288	4.669e-06	7948	0.00262812	20.9381
GCSF	LIS	rs11903143	A	G	A	G	0.0889	-0.018	0.7066	2	29592460	0.0236	254959	0.4438	0.0175	3.784e-07	7948	0.0032364	25.7999
GCSF	LIS	rs2671444	A	G	A	G	-0.0776	-0.0059	0.6506	12	101552075	0.0218	254959	0.7857	0.0166	2.861e-06	7948	0.00274193	21.8473
GCSF	LIS	rs586313	T	C	T	C	-0.0883	0.0038	0.2417	11	133874712	0.0245	254959	0.8756	0.0187	2.355e-06	7948	0.00279746	22.291
GCSF	LIS	rs76287671	T	C	T	C	0.0894	-0.0151	0.2333	19	44122296	0.028	254959	0.5903	0.0189	2.191e-06	7948	0.0028072	22.3688
HGF	LIS	rs11060254	A	G	A	G	-0.0765	0.0122	0.3306	12	129815569	0.0225	254959	0.5866	0.0166	3.974e-06	8336	0.00254123	21.2326
HGF	LIS	rs13412535	A	G	A	G	-0.1043	-0.0065	0.1892	2	224874874	0.0277	254959	0.8147	0.0213	9.671e-07	8336	0.00286817	23.9721
HGF	LIS	rs2003620	T	C	T	C	0.2277	0.0785	0.027	7	134479484	0.0446	254959	0.0786104	0.0487	2.978e-06	8336	0.00261561	21.8557
HGF	LIS	rs3748034	T	G	T	G	0.1529	-0.0021	0.1278	4	3446091	0.0312	254959	0.946	0.0233	5.21e-11	8336	0.00513934	43.0526
HGF	LIS	rs4245058	T	C	T	C	-0.1552	-0.0356	0.0619	11	124759342	0.0392	254959	0.3637	0.0331	2.683e-06	8336	0.00263042	21.9798
HGF	LIS	rs57146176	A	G	A	G	-0.0987	-0.0789	0.7998	12	87000493	0.046	254959	0.0858796	0.0208	2.184e-06	8336	0.00269388	22.5114
HGF	LIS	rs5745687	T	C	T	C	-0.3008	0.012	0.0375	7	81359051	0.0417	254959	0.7728	0.0404	9.922e-14	8336	0.00660627	55.4228
IFN-γ	LIS	rs10481651	A	G	A	G	-0.0793	-0.0001	0.6116	9	102207190	0.0228	254959	0.9962	0.0168	2.183e-06	7745	0.00286853	22.2749
IFN-γ	LIS	rs11843756	T	G	T	G	0.1812	0.029	0.9542	13	49254892	0.0622	254959	0.6413	0.0391	3.622e-06	7745	0.00276528	21.4709
IFN-γ	LIS	rs12420286	T	C	T	C	0.2357	-0.0619	0.9699	11	103777894	0.0535	254959	0.2478	0.05	2.452e-06	7745	0.00286097	22.2161
IFN-γ	LIS	rs2073438	A	G	A	G	0.092	0.0076	0.2506	17	6900076	0.0234	254959	0.7473	0.0188	9.551e-07	7745	0.00308246	23.9413
IFN-γ	LIS	rs60059008	A	G	A	G	0.0852	0.0324	0.6862	7	149368977	0.0228	254959	0.1551	0.0176	1.301e-06	7745	0.00301662	23.4283
IFN-γ	LIS	rs78296352	T	G	T	G	0.3419	0.045	0.0186	1	22821844	0.0685	254959	0.5113	0.065	1.42e-07	7745	0.0035596	27.6605
IL-10	LIS	rs10457128	A	G	A	G	-0.0854	-0.0355	0.639	6	106017976	0.022	254959	0.1063	0.0172	6.956e-07	7724	0.00318151	24.646
IL-10	LIS	rs10493718	A	C	A	C	-0.1081	-0.0253	0.1603	1	83062933	0.0247	254959	0.3053	0.0222	1.068e-06	7724	0.00306036	23.7046
IL-10	LIS	rs1530455	T	C	T	C	0.082	-0.0229	0.3523	3	122854899	0.022	254959	0.2976	0.0174	2.527e-06	7724	0.00286708	22.2033
IL-10	LIS	rs2086656	T	C	T	C	-0.08	-0.0168	0.6621	4	60498473	0.0231	254959	0.4666	0.017	2.589e-06	7724	0.00285888	22.1396
IL-10	LIS	rs282258	T	C	T	C	0.0993	-0.0219	0.4311	2	224914800	0.021	254959	0.2955	0.0162	8.63e-10	7724	0.00484082	37.5626
IL-10	LIS	rs383684	A	G	A	G	0.092	-0.0087	0.7555	6	20981435	0.0332	254959	0.7939	0.0197	3.168e-06	7724	0.00281564	21.8037
IL-10	LIS	rs41282660	A	G	A	G	-0.1169	0.0124	0.8646	6	44197006	0.0397	254959	0.754201	0.0254	4.234e-06	7724	0.00273483	21.1763
IL-10	LIS	rs6085948	A	G	A	G	0.0977	0.0319	0.7946	20	7233350	0.0257	254959	0.2139	0.0202	1.28e-06	7724	0.00301947	23.387
IL-10	LIS	rs6799107	T	C	T	C	-0.095	-0.0161	0.8089	3	127057018	0.0261	254959	0.5361	0.0206	3.992e-06	7724	0.00274585	21.2618
IL-10	LIS	rs6921438	A	G	A	G	-0.2876	0.0137	0.4815	6	43925607	0.0216	254959	0.5274	0.0166	1.381e-67	7724	0.0374078	300.088
IL-10	LIS	rs7088799	T	G	T	G	-0.0815	0.0396	0.6191	10	65016174	0.021	254959	0.0596802	0.0166	9.352e-07	7724	0.00311103	24.0983
mIL-12p70	LIS	rs13209117	A	G	A	G	0.0981	0.01	0.2453	6	44151765	0.0247	254959	0.684301	0.0186	1.271e-07	8314	0.00333466	27.8104
mIL-12p70	LIS	rs2123852	T	C	T	C	0.0942	-0.0075	0.2039	19	50837446	0.0361	254959	0.8348	0.0204	3.73e-06	8314	0.00255811	21.3175
mIL-12p70	LIS	rs273702	A	G	A	G	-0.127	0.0307	0.9015	18	23153495	0.034	254959	0.3665	0.027	2.522e-06	8314	0.00265409	22.1195
mIL-12p70	LIS	rs282258	T	C	T	C	0.0726	-0.0219	0.4279	2	224914800	0.021	254959	0.2955	0.0156	3.282e-06	8314	0.00259827	21.6531
mIL-12p70	LIS	rs6532374	T	C	T	C	-0.1033	0.0403	0.8525	4	93452091	0.0278	254959	0.1467	0.0226	4.613e-06	8314	0.00250659	20.8872
mIL-12p70	LIS	rs6921438	A	G	A	G	-0.3784	0.0137	0.4834	6	43925607	0.0216	254959	0.5274	0.016	5.78e-124	8314	0.0630342	559.188
mIL-12p70	LIS	rs71361173	T	G	T	G	0.1105	-0.0057	0.878	18	73712405	0.0301	254959	0.8496	0.0238	3.572e-06	8314	0.00258604	21.5509
mIL-12p70	LIS	rs782107	A	G	A	G	0.0765	-0.0077	0.4709	12	58833530	0.0207	254959	0.7105	0.0156	9.125e-07	8314	0.00288409	24.0419
mIL-12p70	LIS	rs9472183	A	G	A	G	-0.1006	-0.0178	0.4566	6	43940202	0.0207	254959	0.3897	0.0157	1.384e-10	8314	0.00491414	41.048
IL-13	LIS	rs10995615	T	C	T	C	-0.1591	-0.0372	0.8577	10	65517790	0.0265	254959	0.1609	0.0341	3.118e-06	3596	0.00601715	21.7565
IL13	LIS	rs117795020	A	G	A	G	-0.3584	-0.087	0.0304	9	90084152	0.1053	254959	0.4083	0.0716	5.479e-07	3596	0.0069195	25.042
IL-13	LIS	rs12623722	A	G	A	G	-0.1189	0.0072	0.3054	2	23178683	0.0234	254959	0.7568	0.0257	3.614e-06	3596	0.00591698	21.3922
IL-13	LIS	rs139083458	T	C	T	C	0.9995	0.0663	0.0034	5	26160518	0.0901	254959	0.4616	0.211	2.165e-06	3596	0.00620125	22.4264
IL-13	LIS	rs27949	T	C	T	C	-0.1144	0.0415	0.667	5	58550823	0.0222	254959	0.0620098	0.025	4.827e-06	3596	0.00578936	20.9281
IL-13	LIS	rs6799107	T	C	T	C	-0.1472	-0.0161	0.8071	3	127057018	0.0261	254959	0.5361	0.0299	8.661e-07	3596	0.00669478	24.2232
IL-13	LIS	rs6921438	A	G	A	G	-0.4139	0.0137	0.48	6	43925607	0.0216	254959	0.5274	0.0242	1.283e-65	3596	0.0752273	292.36
IL-13	LIS	rs7073807	T	C	T	C	0.1618	0.0249	0.1351	10	69153428	0.0342	254959	0.4667	0.0354	4.77e-06	3596	0.00577584	20.879
IL-13	LIS	rs77955971	A	C	A	C	0.4408	0.0038	0.0247	6	5128348	0.0728	254959	0.9581	0.0868	3.756e-07	3596	0.00712066	25.7752
IL-16	LIS	rs116135478	A	G	A	G	0.8296	-0.0966	0.9933	9	120519761	0.0772	254959	0.2107	0.1637	4.05e-07	3521	0.00724132	25.6681
IL-16	LIS	rs117217798	T	C	T	C	-0.2064	-0.0096	0.0889	17	31483233	0.0448	254959	0.8299	0.044	2.772e-06	3521	0.00621073	21.9921
IL-16	LIS	rs117916513	A	G	A	G	-0.4713	-0.0441	0.0173	11	121264274	0.0945	254959	0.6407	0.0982	1.605e-06	3521	0.00649941	23.0211
IL-16	LIS	rs1255143	T	C	T	C	0.1387	0.0237	0.5695	10	130052200	0.0214	254959	0.269	0.0241	8.529e-09	3521	0.00931937	33.1034
IL-16	LIS	rs144691581	A	G	A	G	0.4929	0.1197	0.0197	15	96953325	0.1194	254959	0.3162	0.0958	2.668e-07	3521	0.00746221	26.457
IL-16	LIS	rs1801020	A	G	A	G	0.1678	-0.0452	0.2655	5	176836532	0.0267	254959	0.0904795	0.0271	5.628e-10	3521	0.0107715	38.3176
IL-16	LIS	rs4253283	T	C	T	C	0.1506	-0.0222	0.3087	4	187165211	0.0218	254959	0.307	0.026	7.215e-09	3521	0.00943884	33.5318
IL-16	LIS	rs4778636	A	G	A	G	-0.7286	-0.0563	0.0381	15	81591639	0.037	254959	0.1273	0.063	6.208e-31	3521	0.0365965	133.675
IL-17	LIS	rs12735700	T	G	T	G	-0.0943	-0.007	0.1925	1	5489867	0.0243	254959	0.7728	0.0206	4.5e-06	7804	0.00267798	20.9497
IL-17	LIS	rs149738638	T	C	T	C	-0.1553	-0.0009	0.9382	8	28462135	0.0487	254959	0.9851	0.0337	4.106e-06	7804	0.00271385	21.2311
IL-17	LIS	rs17282552	T	C	T	C	-0.2026	0.0146	0.952	2	207973815	0.0679	254959	0.8296	0.0403	4.876e-07	7804	0.0032281	25.2672
IL-17	LIS	rs3804753	A	G	A	G	0.0943	-0.0212	0.3764	3	122851840	0.0215	254959	0.3252	0.0166	1.376e-08	7804	0.00411811	32.2623
IL-17	LIS	rs78296352	T	G	T	G	0.2949	0.045	0.0186	1	22821844	0.0685	254959	0.5113	0.0645	4.809e-06	7804	0.00267147	20.8987
IL-17	LIS	rs78629931	T	C	T	C	0.236	-0.0399	0.9694	12	77726714	0.0418	254959	0.34	0.0471	5.462e-07	7804	0.00320679	25.0998
IL-18	LIS	rs10414578	T	C	T	C	-0.1817	-0.0463	0.1295	19	55162955	0.0334	254959	0.1648	0.0347	1.643e-07	3675	0.00740569	27.404
IL-18	LIS	rs116383510	A	C	A	C	-0.5412	0.0752	0.9868	5	2558037	0.1043	254959	0.471	0.1052	2.699e-07	3675	0.00715007	26.4513
IL-18	LIS	rs117266781	T	C	T	C	0.7051	-0.0075	0.0073	7	41301020	0.1142	254959	0.9474	0.1436	9.176e-07	3675	0.00651771	24.0966
IL-18	LIS	rs12420140	A	G	A	G	-0.2479	0.0263	0.283	11	112071294	0.0237	254959	0.2679	0.0261	1.949e-21	3675	0.0239598	90.1645
IL-18	LIS	rs1979967	T	C	T	C	0.14	0.0078	0.2157	15	79659613	0.0245	254959	0.749601	0.0285	8.719e-07	3675	0.00652329	24.1174
IL-18	LIS	rs385076	T	C	T	C	-0.2472	-0.0225	0.3444	2	32489851	0.0223	254959	0.3146	0.0247	1.559e-23	3675	0.0265318	100.107
IL-18	LIS	rs4482818	A	G	A	G	0.1233	0.0021	0.609	4	65928497	0.0223	254959	0.9261	0.0243	4.108e-07	3675	0.00695704	25.7322
IL-18	LIS	rs610473	A	G	A	G	0.1274	0.0006	0.3522	6	70911776	0.0217	254959	0.9767	0.0242	1.433e-07	3675	0.00748493	27.6995
IL-18	LIS	rs7444013	A	G	A	G	-0.5318	0.0824	0.0169	5	68263508	0.092	254959	0.3708	0.0955	2.586e-08	3675	0.00836726	30.9923
IL-18	LIS	rs78623212	T	C	T	C	0.8322	0.0341	0.0053	7	103307627	0.0695	254959	0.623799	0.1676	6.82e-07	3675	0.00666417	24.6417
IL-18	LIS	rs78716465	A	G	A	G	0.3173	0.1565	0.033	20	40643726	0.0553	254959	0.00465704	0.0679	2.981e-06	3675	0.00590704	21.8255
IL-1β	LIS	rs143319329	T	C	T	C	0.4357	-0.0148	0.0209	7	128139459	0.0709	254959	0.8342	0.093	2.835e-06	3348	0.00651307	21.9356
IL-1β	LIS	rs61335305	A	C	A	C	0.4333	0.0452	0.0189	15	66453074	0.0976	254959	0.643301	0.0928	3.015e-06	3348	0.0064696	21.7882
IL-1β	LIS	rs62015704	A	G	A	G	0.1786	0.0102	0.8688	16	7467907	0.0334	254959	0.7605	0.0372	1.624e-06	3348	0.00683773	23.0366
IL-1ra	LIS	rs1054402	T	C	T	C	0.1325	-0.0283	0.2506	9	119163509	0.0241	254959	0.24	0.0269	8.201e-07	3677	0.00655507	24.2488
IL-1ra	LIS	rs11627423	A	C	A	C	0.1178	0.025	0.6414	14	33200623	0.0221	254959	0.2573	0.0246	1.65e-06	3677	0.00619765	22.9184
IL-1ra	LIS	rs4441609	T	C	T	C	0.1056	-0.0161	0.4757	3	36892717	0.0208	254959	0.4405	0.0231	4.746e-06	3677	0.00565131	20.8866
IL-1ra	LIS	rs56134659	A	G	A	G	-0.1109	0.0182	0.4835	3	129059996	0.0213	254959	0.392	0.0236	2.564e-06	3677	0.0059696	22.07
IL-1ra	LIS	rs61335305	A	C	A	C	0.4315	0.0452	0.0182	15	66453074	0.0976	254959	0.643301	0.0904	1.812e-06	3677	0.00615812	22.7713
IL-1ra	LIS	rs6699436	A	G	A	G	-0.1858	-0.0084	0.0995	1	62803032	0.0308	254959	0.7855	0.0404	4.365e-06	3677	0.00571932	21.1394
IL-2ra	LIS	rs11241559	T	G	T	G	-0.124	0.0116	0.2643	5	119976700	0.0249	254959	0.6414	0.0264	2.75e-06	3716	0.00590186	22.0497
IL-2ra	LIS	rs117244812	A	G	A	G	-0.7187	0.0983	0.0079	17	6443310	0.1091	254959	0.3676	0.1493	1.474e-06	3716	0.00619727	23.1602
IL-2ra	LIS	rs12722497	A	C	A	C	0.6287	-0.0497	0.0624	10	6095928	0.0368	254959	0.1762	0.0482	7.978e-39	3716	0.0437799	170.043
IL-2ra	LIS	rs12799226	T	C	T	C	-0.1285	0.0106	0.2361	11	123390225	0.0255	254959	0.6784	0.0277	3.561e-06	3716	0.00575789	21.5086
IL-2ra	LIS	rs185231391	T	C	T	C	0.8568	-0.1215	0.9945	3	59359679	0.1068	254959	0.2553	0.1803	2.004e-06	3716	0.00604033	22.5701
IL-2ra	LIS	rs4733117	A	C	A	C	0.1439	0.0003	0.7938	8	32137610	0.0306	254959	0.9933	0.0291	7.912e-07	3716	0.00653749	24.44
IL-2	LIS	rs13412535	A	G	A	G	0.174	-0.0065	0.1886	2	224874874	0.0277	254959	0.8147	0.0331	1.447e-07	3514	0.00780259	27.6182
IL-2	LIS	rs16836080	A	G	A	G	0.1158	-0.0075	0.3355	3	124548684	0.0232	254959	0.7461	0.0253	4.841e-06	3514	0.00592643	20.9377
IL-2	LIS	rs170117	T	C	T	C	-0.1637	-0.0372	0.1377	4	55390380	0.0314	254959	0.2374	0.0347	2.442e-06	3514	0.00629354	22.2429
IL-2	LIS	rs2690020	A	G	A	G	0.1158	0.002	0.5177	1	15199644	0.022	254959	0.9273	0.0245	2.273e-06	3514	0.00631729	22.3274
IL-2	LIS	rs4634519	A	G	A	G	-0.1249	-0.024	0.7379	7	67192928	0.0228	254959	0.2922	0.0268	3.18e-06	3514	0.00614296	21.7074
IL-2	LIS	rs61335305	A	C	A	C	0.4439	0.0452	0.0184	15	66453074	0.0976	254959	0.643301	0.0913	1.157e-06	3514	0.00668213	23.6255
IL-2	LIS	rs62124990	T	G	T	G	-0.7013	-0.022	0.0083	2	19238636	0.0738	254959	0.765799	0.149	2.502e-06	3514	0.00626475	22.1405
IL-2	LIS	rs7615304	A	G	A	G	-0.1139	0.0086	0.4531	3	156675703	0.0211	254959	0.685001	0.024	2.161e-06	3514	0.00636867	22.5101
IL-4	LIS	rs10512267	T	C	T	C	-0.0824	-0.0065	0.5752	9	102190129	0.0222	254959	0.7691	0.016	2.734e-07	8168	0.00323661	26.516
IL-4	LIS	rs116705532	T	G	T	G	-0.4675	-0.1252	0.9925	1	113705169	0.0855	254959	0.1432	0.0978	1.727e-06	8168	0.00278969	22.8444
IL-4	LIS	rs12238729	T	C	T	C	0.5271	-0.0109	0.0162	9	132811405	0.0958	254959	0.9095	0.1096	1.505e-06	3559	0.00645689	23.1164
IL-4	LIS	rs17713451	A	G	A	G	0.1255	0.0297	0.1149	7	151162472	0.0305	254959	0.33	0.0252	6.41e-07	8168	0.00302729	24.7959
IL-4	LIS	rs2073438	A	G	A	G	0.0847	0.0076	0.2513	17	6900076	0.0234	254959	0.7473	0.0183	3.725e-06	8168	0.00261584	21.417
IL-4	LIS	rs6765768	A	G	A	G	0.0796	0.0241	0.654	3	11704807	0.0219	254959	0.2722	0.0167	1.853e-06	8168	0.00277377	22.7136
IL-4	LIS	rs6969391	T	C	T	C	0.0767	0.0307	0.6589	7	85899565	0.0261	254959	0.2385	0.0166	3.587e-06	8168	0.0026069	21.3436
IL-4	LIS	rs7613691	A	G	A	G	0.1787	-0.0377	0.9482	3	147653591	0.0505	254959	0.4549	0.0382	2.962e-06	8168	0.00267205	21.8784
IL-4	LIS	rs79597994	T	C	T	C	-0.5855	0.1335	0.0049	1	151803047	0.0693	254959	0.0539796	0.1271	4.056e-06	8168	0.00259131	21.2157
IL-4	LIS	rs9508291	T	C	T	C	-0.168	0.0398	0.9495	13	29710620	0.044	254959	0.3668	0.0358	2.669e-06	8168	0.00268886	22.0164
IL-4	LIS	rs9941733	A	G	A	G	0.1156	-0.0556	0.8355	20	374061	0.0354	254959	0.1162	0.0229	4.331e-07	8168	0.00311011	25.4764
IL-5	LIS	rs11680908	A	G	A	G	0.2593	0.0021	0.9485	2	110076751	0.0432	254959	0.961	0.0552	2.617e-06	3403	0.00644255	22.0532
IL-5	LIS	rs148634917	A	G	A	G	-0.517	-0.1031	0.986	1	150916222	0.0875	254959	0.239	0.1087	1.974e-06	3403	0.00660363	22.6082
IL-5	LIS	rs28793375	T	C	T	C	0.1697	0.012	0.1298	8	41415618	0.0297	254959	0.686501	0.0362	2.746e-06	3403	0.00641636	21.963
IL-5	LIS	rs6737109	T	C	T	C	0.1135	0.0107	0.519	2	23179531	0.0207	254959	0.6051	0.0246	3.806e-06	3403	0.00621658	21.2748
IL-5	LIS	rs73040130	T	C	T	C	0.2745	0.0016	0.9388	19	36746190	0.0472	254959	0.9726	0.0525	1.709e-07	3403	0.00796947	27.3219
IL-5	LIS	rs74811276	A	G	A	G	0.217	-0.0173	0.0761	14	79830067	0.0435	254959	0.6917	0.0471	4.082e-06	3403	0.00619891	21.214
IL-5	LIS	rs9472168	A	G	A	G	0.1568	-0.0153	0.5389	6	43928985	0.0214	254959	0.4745	0.0253	5.423e-10	3403	0.0111613	38.388
IL-6	LIS	rs10982213	A	G	A	G	-0.0849	0.0019	0.2723	9	117189193	0.0253	254959	0.9394	0.0176	1.353e-06	8233	0.00281842	23.264
IL-6	LIS	rs1333040	T	C	T	C	0.0747	0.03	0.4508	9	22083404	0.0205	254959	0.1428	0.0157	1.993e-06	8233	0.00274215	22.6327
IL-6	LIS	rs13412535	A	G	A	G	-0.1186	-0.0065	0.189	2	224874874	0.0277	254959	0.8147	0.0214	3.141e-08	8233	0.00371678	30.7069
IL-6	LIS	rs2404476	A	G	A	G	0.0734	0.009	0.5184	4	155611219	0.0211	254959	0.67	0.0156	2.684e-06	8233	0.00268175	22.1329
IL-6	LIS	rs4684700	T	C	T	C	-0.0747	-0.028	0.5142	3	10548950	0.0222	254959	0.2069	0.0162	3.912e-06	8233	0.00257592	21.2572
IL-6	LIS	rs73273528	T	C	T	C	0.268	-0.0331	0.0211	20	50431113	0.0557	254959	0.5521	0.0553	1.25e-06	8233	0.00284462	23.4808
IL-6	LIS	rs76856708	T	C	T	C	0.336	-0.0071	0.9856	16	80729043	0.0648	254959	0.9124	0.0697	1.427e-06	8233	0.00281469	23.2331
IL-7	LIS	rs10196226	A	G	A	G	0.1538	0.0346	0.1643	2	168655592	0.031	254959	0.2632	0.0327	2.501e-06	3448	0.00637489	22.1088
IL-7	LIS	rs115215018	T	C	T	C	0.5985	0.0405	0.0101	4	181079135	0.0871	254959	0.6417	0.1308	4.755e-06	3448	0.00603554	20.9248
IL-7	LIS	rs17091524	T	C	T	C	0.5092	0.0155	0.9849	14	56948759	0.0846	254959	0.8543	0.1015	5.244e-07	3448	0.00724634	25.1532
IL-7	LIS	rs1958987	T	C	T	C	0.1261	0.0005	0.7051	14	30339811	0.0228	254959	0.9822	0.0263	1.604e-06	3448	0.00662316	22.9756
IL-7	LIS	rs28793375	T	C	T	C	0.1644	0.012	0.1305	8	41415618	0.0297	254959	0.686501	0.036	4.866e-06	3448	0.00601191	20.8423
IL-7	LIS	rs62006410	T	C	T	C	-0.1492	-0.0116	0.245	14	103007935	0.035	254959	0.7403	0.0302	7.588e-07	3448	0.00702899	24.3934
IL-7	LIS	rs6921438	A	G	A	G	-0.3204	0.0137	0.4814	6	43925607	0.0216	254959	0.5274	0.0246	8.707e-39	3448	0.0468911	169.536
IL-8	LIS	rs116726256	T	C	T	C	-0.2247	0.0548	0.9343	2	1855118	0.0817	254959	0.502599	0.0489	4.261e-06	3565	0.00588795	21.103
IL-8	LIS	rs12075	A	G	A	G	0.1148	0.0202	0.5353	1	159175354	0.0211	254959	0.3392	0.0235	9.969e-07	3565	0.00664953	23.8509
IL-8	LIS	rs12438669	A	C	A	C	-0.1182	-0.0147	0.6834	15	25193278	0.0223	254959	0.508401	0.0252	2.597e-06	3565	0.00613342	21.9882
IL-8	LIS	rs141926526	A	C	A	C	-0.6221	-0.0142	0.9916	7	32848640	0.0567	254959	0.8019	0.1308	1.96e-06	3565	0.00630519	22.608
IL-8	LIS	rs183628733	T	C	T	C	0.6547	0.0639	0.9917	1	193409747	0.076	254959	0.4006	0.1417	3.821e-06	3565	0.00595241	21.3354
IL-8	LIS	rs2673604	A	C	A	C	-0.118	-0.0016	0.6829	8	133411607	0.0232	254959	0.9443	0.0254	3.289e-06	3565	0.0060175	21.5701
IL-8	LIS	rs75840288	A	C	A	C	0.5125	-0.0424	0.9839	16	75211089	0.0655	254959	0.5175	0.1121	4.846e-06	3565	0.00582879	20.8897
IL-9	LIS	rs41294750	T	C	T	C	0.3442	0.0783	0.0308	1	53550640	0.0713	254959	0.2724	0.0736	2.916e-06	3673	0.00591925	21.859
IL-9	LIS	rs4880409	T	C	T	C	-0.3552	0.0548	0.9664	10	134332810	0.0722	254959	0.4478	0.0716	6.952e-07	3673	0.00665578	24.5971
IL-9	LIS	rs73443903	A	C	A	C	0.2162	-0.0131	0.0685	6	52182415	0.0375	254959	0.7272	0.046	2.569e-06	3673	0.0059782	22.078
IL-9	LIS	rs76963786	T	C	T	C	-0.2856	-0.0235	0.0462	12	32039757	0.0377	254959	0.5336	0.0556	2.775e-07	3673	0.00713243	26.3712
IP-10	LIS	rs113831257	A	G	A	G	0.3639	-0.0628	0.0417	4	76159521	0.0584	254959	0.2819	0.0641	1.388e-08	3724	0.00858017	32.2118
IP-10	LIS	rs6707974	A	G	A	G	0.1574	-0.0376	0.8626	2	30429330	0.0281	254959	0.1813	0.0337	3.027e-06	3724	0.00582376	21.803
IP-10	LIS	rs7645625	T	G	T	G	-0.1116	0.0147	0.5724	3	146574037	0.0217	254959	0.498101	0.0236	2.192e-06	3724	0.00596891	22.3497
IP-10	LIS	rs79848609	A	C	A	C	0.2514	0.112	0.9449	15	87316165	0.0578	254959	0.0526902	0.0535	2.637e-06	3724	0.00589448	22.0694
IP-10	LIS	rs8112909	A	G	A	G	-0.139	-0.0082	0.8159	19	46413408	0.0265	254959	0.757801	0.0297	2.956e-06	3724	0.00584736	21.8919
IP-10	LIS	rs9450351	T	C	T	C	-0.2651	-0.0361	0.9387	6	86624320	0.0415	254959	0.3843	0.0488	5.475e-08	3724	0.00786216	29.4949
MCP-1	LIS	rs10744620	T	C	T	C	0.0783	-0.0344	0.3748	12	3739094	0.0215	254959	0.1089	0.0161	1.118e-06	8337	0.00282899	23.6465
MCP-1	LIS	rs111995966	T	G	T	G	0.1428	0.0835	0.9297	2	109174969	0.0898	254959	0.3523	0.0309	3.788e-06	8337	0.00255516	21.3518
MCP-1	LIS	rs12073356	A	G	A	G	-0.1436	-0.012	0.0686	1	208007848	0.0419	254959	0.774901	0.031	3.489e-06	8337	0.0025672	21.4527
MCP-1	LIS	rs12075	A	G	A	G	0.2186	0.0202	0.523	1	159175354	0.0211	254959	0.3392	0.0154	1.361e-45	8337	0.0235981	201.444
MCP-1	LIS	rs2036297	A	G	A	G	0.1182	0.004	0.384	3	46172903	0.0214	254959	0.8509	0.016	1.302e-13	8337	0.00650357	54.5621
MCP-1	LIS	rs2288370	T	C	T	C	-0.1036	-0.0165	0.6304	3	42977436	0.0217	254959	0.4452	0.0162	1.555e-10	8337	0.00488151	40.887
MCP-1	LIS	rs56212190	T	C	T	C	0.1799	-0.0045	0.0519	1	42168539	0.0506	254959	0.929	0.0372	1.318e-06	8337	0.00279737	23.3815
MCP-1	LIS	rs7197349	A	G	A	G	0.0971	0.0313	0.8124	16	78687219	0.0324	254959	0.3336	0.0206	2.399e-06	8337	0.0026579	22.2126
MCP-1	LIS	rs7517040	A	G	A	G	-0.097	-0.0102	0.2334	1	158862369	0.0251	254959	0.6836	0.019	3.409e-07	8337	0.00311653	26.0575
MCP-1	LIS	rs7632755	A	G	A	G	0.2984	-0.014	0.0647	3	46332382	0.0381	254959	0.712901	0.0315	2.791e-21	8337	0.0106492	89.7165
MCP-1	LIS	rs9317045	A	C	A	C	0.1157	0.0044	0.8618	13	59630038	0.0289	254959	0.8801	0.0235	8.425e-07	8337	0.00289908	24.2341
MCP-3	LIS	rs10892381	T	C	T	C	0.2432	0.0058	0.6629	11	119400817	0.0241	254959	0.8096	0.0473	2.693e-07	1099	0.02349	26.3884
MCP-3	LIS	rs117286643	A	G	A	G	0.6934	0.0449	0.0225	8	27888994	0.076	254959	0.5544	0.1474	2.542e-06	1099	0.0197386	22.0893
MCP-3	LIS	rs2838065	A	G	A	G	-0.221	-0.0225	0.2719	21	42933708	0.0267	254959	0.3997	0.0479	3.924e-06	1099	0.0190013	21.2482
MCP-3	LIS	rs3129806	T	C	T	C	-0.1975	0.0028	0.5729	9	106320330	0.0216	254959	0.8954	0.0433	4.978e-06	1099	0.0185787	20.7667
MCP-3	LIS	rs62492260	T	G	T	G	-0.2802	0.0335	0.1886	8	10476528	0.0324	254959	0.3008	0.0578	1.229e-06	1099	0.020936	23.4579
MIF	LIS	rs12594190	A	G	A	G	0.1321	0.0073	0.7008	15	25037275	0.0379	254959	0.8481	0.0266	6.85e-07	3533	0.0069323	24.6488
MIF	LIS	rs13142904	T	C	T	C	-0.2232	-0.1235	0.0896	4	54318414	0.0463	254959	0.00764997	0.0425	1.468e-07	3533	0.00774622	27.5654
MIF	LIS	rs141009259	T	C	T	C	-0.6194	0.0045	0.9886	2	207976283	0.1166	254959	0.9693	0.1285	1.444e-06	3533	0.0065335	23.2215
MIF	LIS	rs35890933	T	G	T	G	0.1676	0.0206	0.8474	19	22041119	0.0345	254959	0.551099	0.0365	4.458e-06	3533	0.00593246	21.0725
MIF	LIS	rs3814097	A	G	A	G	-0.1163	0.037	0.5533	7	90838866	0.0225	254959	0.1008	0.0251	3.548e-06	3533	0.00604	21.4569
MIF	LIS	rs78098071	T	C	T	C	-0.4583	-0.115	0.9809	5	163309739	0.0934	254959	0.2182	0.0915	5.509e-07	3533	0.00705084	25.0733
MIG	LIS	rs11177248	A	G	A	G	0.3157	0.0419	0.0351	12	68875886	0.0456	254959	0.3586	0.0667	2.222e-06	3724	0.00597975	22.3905
MIG	LIS	rs117831247	T	C	T	C	-0.8819	0.1431	0.0056	10	68501839	0.1017	254959	0.1596	0.173	3.445e-07	3724	0.00692974	25.9725
MIG	LIS	rs139010077	T	C	T	C	0.4337	0.1064	0.0169	3	170336148	0.1077	254959	0.3233	0.0943	4.193e-06	3724	0.00564789	21.1408
MIG	LIS	rs1796086	T	C	T	C	-0.2172	0.0112	0.9127	7	70648715	0.0365	254959	0.759799	0.04	5.623e-08	3724	0.00785534	29.4691
MIG	LIS	rs62562991	A	G	A	G	0.6239	0.0726	0.0097	9	98736059	0.0803	254959	0.3658	0.1259	7.237e-07	3724	0.0065511	24.544
MIG	LIS	rs6679677	A	C	A	C	0.1628	0.0331	0.1458	1	114303808	0.0342	254959	0.3336	0.0327	6.514e-07	3724	0.00661184	24.7731
MIG	LIS	rs77086208	T	C	T	C	0.327	-0.0005	0.0286	14	70619491	0.0899	254959	0.9954	0.0694	2.501e-06	3724	0.00592632	22.1893
MIG	LIS	rs816960	T	C	T	C	-0.1179	-0.0095	0.3692	13	108522521	0.0247	254959	0.699199	0.0242	1.15e-06	3724	0.00633327	23.7227
MIP1α	LIS	rs12690897	A	G	A	G	0.1215	-0.0344	0.292	7	85346177	0.0241	254959	0.1541	0.026	3.073e-06	3561	0.00609507	21.8254
MIP1α	LIS	rs57786342	A	G	A	G	0.139	0.0197	0.2336	14	69260028	0.0255	254959	0.4407	0.0283	8.909e-07	3561	0.00672903	24.1109
MIP1α	LIS	rs60198979	A	G	A	G	-0.2154	0.0115	0.0788	22	43646704	0.0383	254959	0.7636	0.0455	2.215e-06	3561	0.0062542	22.3988
MIP1α	LIS	rs6900267	A	C	A	C	-0.2472	0.0587	0.9308	6	380341	0.0552	254959	0.2879	0.0515	1.604e-06	3561	0.0064285	23.0271
MIP1β	LIS	rs113010081	T	C	T	C	-0.5799	-0.0022	0.867	3	46457412	0.034	254959	0.9488	0.0236	1.57e-133	8287	0.0679113	603.639
MIP1β	LIS	rs113877493	T	C	T	C	-0.607	0.0278	0.1645	17	34812273	0.0444	254959	0.5316	0.0217	3.67e-172	8287	0.0862734	782.264
MIP1β	LIS	rs116237296	A	G	A	G	0.5284	0.0595	0.0054	1	87045516	0.1085	254959	0.5838	0.1115	2.153e-06	8287	0.00270273	22.4528
MIP1β	LIS	rs117453826	A	G	A	G	-0.5907	-0.112	0.981	17	35132809	0.0876	254959	0.2009	0.0591	1.53e-23	8287	0.0119113	99.8744
MIP1β	LIS	rs17138331	A	G	A	G	-0.1434	-0.0446	0.9092	7	7866368	0.035	254959	0.2029	0.0295	1.125e-06	8287	0.00284328	23.6238
MIP1β	LIS	rs2411161	T	C	T	C	0.1719	0.0167	0.9508	17	35501799	0.0528	254959	0.751701	0.0365	2.547e-06	8287	0.00266936	22.1749
MIP1β	LIS	rs3760440	A	G	A	G	0.1242	-0.0133	0.6437	17	35228301	0.0217	254959	0.5399	0.0162	1.734e-14	8287	0.00704282	58.7636
MIP1β	LIS	rs5743614	T	C	T	C	0.1115	0.0359	0.1278	4	38799710	0.0238	254959	0.1313	0.0232	1.569e-06	8287	0.00277951	23.0924
MIP1β	LIS	rs6908843	A	G	A	G	0.0997	-0.0107	0.1684	6	166621956	0.0289	254959	0.7104	0.0209	1.779e-06	8287	0.00273848	22.7506
MIP1β	LIS	rs72791296	T	C	T	C	0.2364	0.0316	0.0349	5	120950050	0.0529	254959	0.55	0.0466	3.968e-07	8287	0.00309584	25.7287
MIP1β	LIS	rs72799710	T	C	T	C	-0.1037	0.0544	0.1514	5	123161665	0.0275	254959	0.0480596	0.0217	1.792e-06	8287	0.00274818	22.8314
MIP1β	LIS	rs76582507	A	G	A	G	0.3259	-0.0942	0.0156	9	37510072	0.1076	254959	0.3815	0.0676	1.421e-06	8287	0.0027968	23.2365
MIP1β	LIS	rs76776296	A	G	A	G	0.313	0.0514	0.9806	7	115128487	0.0609	254959	0.3991	0.0598	1.632e-07	8287	0.003295	27.3893
MCSF	LIS	rs117867915	T	C	T	C	0.5224	-0.0348	0.9793	18	42210043	0.1146	254959	0.7613	0.1096	1.874e-06	2498	0.00901282	22.7006
MCSF	LIS	rs12962919	T	C	T	C	0.3025	0.0257	0.0644	18	75778756	0.0464	254959	0.579499	0.0659	4.394e-06	2498	0.00836449	21.0539
MCSF	LIS	rs34089869	T	C	T	C	0.2194	-0.0238	0.1039	2	67923478	0.0333	254959	0.4747	0.0462	2.078e-06	2498	0.00894733	22.5342
MCSF	LIS	rs56367447	T	C	T	C	-0.4878	-0.0008	0.0305	8	3871527	0.058	254959	0.9888	0.0876	2.569e-08	2498	0.012261	30.9833
MCSF	LIS	rs62294910	A	G	A	G	0.3472	0.016	0.0504	3	182198339	0.0606	254959	0.791099	0.0687	4.378e-07	2498	0.0101213	25.521
MCSF	LIS	rs72723242	T	G	T	G	-0.4969	-0.0075	0.0177	5	7262954	0.0471	254959	0.873	0.1083	4.434e-06	2498	0.00835688	21.0346
MCSF	LIS	rs78296352	T	G	T	G	0.522	0.045	0.0195	1	22821844	0.0685	254959	0.5113	0.111	2.578e-06	2498	0.00877556	22.0977
MCSF	LIS	rs9387100	T	C	T	C	-0.135	-0.0392	0.4291	6	113102954	0.0221	254959	0.0755997	0.029	3.341e-06	2498	0.00860058	21.6533
PDGFbb	LIS	rs116445074	T	G	T	G	0.2869	0.0065	0.0184	5	51534600	0.0848	254959	0.9391	0.0587	1.017e-06	8337	0.00285715	23.8826
PDGFbb	LIS	rs11766649	A	G	A	G	0.0902	0.0188	0.8018	7	144839247	0.0235	254959	0.4235	0.0196	3.964e-06	8337	0.0025339	21.1737
PDGFbb	LIS	rs12289510	A	G	A	G	-0.0772	-0.0313	0.4767	11	124947051	0.0213	254959	0.1427	0.0158	1.001e-06	8337	0.00285541	23.868
PDGFbb	LIS	rs13412535	A	G	A	G	0.3317	-0.0065	0.1892	2	224874874	0.0277	254959	0.8147	0.0214	2.893e-54	8337	0.0280101	240.192
PDGFbb	LIS	rs2324229	T	C	T	C	0.0884	0.0097	0.6134	6	83918131	0.021	254959	0.645199	0.0161	4.016e-08	8337	0.00360309	30.1404
PDGFbb	LIS	rs35859699	A	G	A	G	-0.3854	0.1553	0.0109	4	112184751	0.0934	254959	0.0962498	0.0838	4.223e-06	8337	0.00253061	21.1461
PDGFbb	LIS	rs4965869	T	C	T	C	0.1843	-0.0125	0.2446	15	101990320	0.0241	254959	0.604	0.0181	2.22e-24	8337	0.0122833	103.655
PDGFbb	LIS	rs55680718	T	C	T	C	-0.1359	-0.0068	0.1173	2	225179219	0.0313	254959	0.828	0.0245	2.956e-08	8337	0.00367703	30.7611
PDGFbb	LIS	rs72777070	T	G	T	G	-0.1048	0.0608	0.7854	2	9798877	0.0292	254959	0.0371296	0.02	1.557e-07	8337	0.00328265	27.451
PDGFbb	LIS	rs73162807	A	C	A	C	-0.2313	-0.0323	0.0259	3	146474790	0.0789	254959	0.681999	0.0499	3.548e-06	8337	0.00257053	21.4806
PDGFbb	LIS	rs9936075	A	G	A	G	-0.0767	-0.0166	0.6436	16	7321909	0.0219	254959	0.4482	0.0163	2.675e-06	8337	0.00264883	22.1366
PDGFbb	LIS	rs9941733	A	G	A	G	0.1165	-0.0556	0.8364	20	374061	0.0354	254959	0.1162	0.0227	3.018e-07	8337	0.00314935	26.3327
RANTES	LIS	rs112072646	A	G	A	G	0.4209	-0.0174	0.0204	2	53444393	0.0655	254959	0.790801	0.0859	9.617e-07	3454	0.00690305	23.995
RANTES	LIS	rs147509526	T	C	T	C	-0.3558	-0.1002	0.0333	19	15776330	0.101	254959	0.3211	0.0715	6.567e-07	3454	0.00711828	24.7485
RANTES	LIS	rs2251660	A	C	A	C	0.1831	-0.0166	0.8627	17	34252537	0.028	254959	0.554201	0.0356	2.691e-07	3454	0.00760048	26.4378
RANTES	LIS	rs2731672	T	C	T	C	-0.1242	-0.0429	0.267	5	176842474	0.0266	254959	0.107	0.0272	4.827e-06	3454	0.00600025	20.8379
RANTES	LIS	rs62438851	A	G	A	G	-0.1904	-0.0421	0.8961	6	145230309	0.0327	254959	0.1981	0.0413	4.009e-06	3454	0.00611572	21.2414
RANTES	LIS	rs7000423	T	C	T	C	-0.1314	-0.0196	0.6274	8	111053649	0.022	254959	0.3721	0.0252	1.852e-07	3454	0.0078102	27.173
RANTES	LIS	rs72793342	A	G	A	G	-0.1505	0.0321	0.2003	16	30548352	0.0268	254959	0.2295	0.0307	9.08e-07	3454	0.00690976	24.0184
RANTES	LIS	rs74472919	T	C	T	C	0.3547	-0.0074	0.0434	13	82200650	0.0618	254959	0.9045	0.06	3.353e-09	3454	0.0100167	34.9276
RANTES	LIS	rs9675798	T	G	T	G	-0.2583	-0.0039	0.9466	18	61856967	0.0592	254959	0.9479	0.0552	2.888e-06	3454	0.00629947	21.8836
SCF	LIS	rs113127926	A	C	A	C	0.1974	-0.0605	0.0418	14	98437511	0.0445	254959	0.1737	0.0418	2.337e-06	8334	0.00266887	22.2965
SCF	LIS	rs13412535	A	G	A	G	-0.1065	-0.0065	0.1892	2	224874874	0.0277	254959	0.8147	0.0213	5.586e-07	8334	0.00299079	24.994
SCF	LIS	rs1557570	T	G	T	G	0.1172	0.0266	0.2954	1	169507844	0.0216	254959	0.2183	0.0169	4.133e-12	8334	0.00573759	48.0815
SCF	LIS	rs4841899	T	C	T	C	-0.1002	0.0145	0.7421	9	137424412	0.0224	254959	0.5161	0.0178	1.673e-08	8334	0.00378786	31.6804
SCF	LIS	rs635634	T	C	T	C	-0.1035	0.0081	0.206	9	136155000	0.0264	254959	0.760801	0.0191	5.705e-08	8334	0.00351102	29.3569
SCF	LIS	rs78369473	T	C	T	C	-0.2256	-0.0981	0.0266	16	81881697	0.0662	254959	0.1385	0.0484	3.14e-06	8334	0.00260018	21.7212
SCF	LIS	rs78666213	T	G	T	G	-0.2845	-0.1064	0.9797	4	180138649	0.0652	254959	0.103	0.0574	7.152e-07	8334	0.00293906	24.5605
SCF	LIS	rs80271436	A	G	A	G	-0.2393	0.029	0.0263	9	135897770	0.0511	254959	0.5702	0.0484	7.488e-07	8334	0.00292462	24.4394
SCGFβ	LIS	rs112346514	T	C	T	C	-0.3261	0.0373	0.0302	19	12407988	0.066	254959	0.5719	0.0703	3.543e-06	3721	0.00574946	21.5059
SCGFβ	LIS	rs1149926	T	C	T	C	-0.3458	0.0613	0.0239	10	9190949	0.0636	254959	0.3357	0.0749	3.917e-06	3721	0.00569569	21.3036
SCGFβ	LIS	rs116924815	T	C	T	C	0.6046	-0.0022	0.0273	19	51230733	0.1002	254959	0.9824	0.0737	2.251e-16	3721	0.0177647	67.2617
SCGFβ	LIS	rs117716477	A	C	A	C	0.8242	-0.1784	0.0199	12	104240958	0.1101	254959	0.1051	0.084	1.029e-22	3721	0.0252205	96.2217
SCGFβ	LIS	rs12480722	T	C	T	C	0.1654	-0.0187	0.8752	20	20228904	0.0335	254959	0.5774	0.0353	2.812e-06	3721	0.00586553	21.9426
SCGFβ	LIS	rs139413256	A	G	A	G	-0.5174	0.0722	0.0139	7	145879644	0.0709	254959	0.3081	0.1076	1.532e-06	3721	0.00617559	23.1097
SCGFβ	LIS	rs143829871	T	C	T	C	-0.1866	0.0018	0.9047	3	47597245	0.0562	254959	0.974	0.0399	2.852e-06	3721	0.00584349	21.8597
SCGFβ	LIS	rs149009264	A	G	A	G	0.4551	-0.0704	0.9848	10	45130285	0.0945	254959	0.4563	0.0985	3.793e-06	3721	0.00570423	21.3357
SCGFβ	LIS	rs151194174	A	G	A	G	0.4536	0.0728	0.0187	7	20995778	0.0784	254959	0.3529	0.0941	1.454e-06	3721	0.00620588	23.2238
SCGFβ	LIS	rs17876031	A	G	A	G	-0.1496	-0.0414	0.324	5	176831119	0.026	254959	0.1105	0.0254	3.667e-09	3721	0.00923647	34.6707
SCGFβ	LIS	rs264157	A	G	A	G	0.1079	0.0536	0.4743	18	10941746	0.0214	254959	0.0124	0.0233	3.685e-06	3721	0.00573028	21.4337
SCGFβ	LIS	rs4656185	A	G	A	G	0.2103	0.025	0.2892	1	169476326	0.0217	254959	0.2478	0.0254	1.287e-16	3721	0.0180894	68.5137
SCGFβ	LIS	rs77954165	T	C	T	C	0.2631	-0.0704	0.9528	9	6739753	0.0367	254959	0.0552306	0.0562	2.867e-06	3721	0.00585543	21.9046
SCGFβ	LIS	rs7815967	T	C	T	C	0.1325	0.0213	0.1991	8	66415214	0.0316	254959	0.5004	0.0288	4.371e-06	3721	0.00565619	21.155
SCGFβ	LIS	rs78217154	T	C	T	C	0.3942	0.1631	0.9796	8	101554072	0.0928	254959	0.0788098	0.0861	4.722e-06	3721	0.0056018	20.9505
SDF1α	LIS	rs1600396	A	G	A	G	-0.0933	-0.0024	0.8096	4	116054252	0.0241	254959	0.922	0.0204	4.939e-06	7829	0.00266464	20.9118
SDF1α	LIS	rs3988298	T	C	T	C	-0.1263	0.0295	0.1042	8	20168769	0.032	254959	0.3572	0.0266	2.124e-06	7829	0.00287136	22.5389
SDF1α	LIS	rs62194947	T	C	T	C	-0.0852	-0.0146	0.2632	2	239219499	0.0251	254959	0.56	0.0185	4.269e-06	7829	0.00270181	21.2043
TNFα	LIS	rs10834997	A	G	A	G	-0.123	-0.0148	0.6924	11	26526948	0.0224	254959	0.5093	0.0256	1.528e-06	3493	0.00656555	23.0718
TNFα	LIS	rs111332265	A	G	A	G	-0.3678	0.0754	0.9696	5	150393107	0.0449	254959	0.0929394	0.0745	7.913e-07	3493	0.00692935	24.3592
TNFα	LIS	rs79105320	A	G	A	G	0.5573	0.0581	0.0112	8	18817360	0.0872	254959	0.5055	0.1177	2.207e-06	3493	0.00637746	22.4066
TNFβ	LIS	rs10925040	T	C	T	C	0.1738	0.0049	0.371	1	247622698	0.0219	254959	0.8228	0.0372	2.929e-06	1566	0.0137471	21.8001
TNFβ	LIS	rs753274	T	C	T	C	-0.1725	-0.0152	0.6085	19	14436462	0.0213	254959	0.4753	0.037	3.143e-06	1566	0.0136898	21.708
TNFβ	LIS	rs7629875	A	G	A	G	0.3841	-0.0152	0.9443	3	174385622	0.048	254959	0.751799	0.0774	6.897e-07	1566	0.0154824	24.5953
TNFβ	LIS	rs78296352	T	G	T	G	1.2028	0.045	0.0252	1	22821844	0.0685	254959	0.5113	0.1366	1.276e-18	1566	0.0471745	77.4338
TRAIL	LIS	rs13278062	T	G	T	G	0.08	-0.0535	0.5589	8	23082971	0.0214	254959	0.0121801	0.0157	3.326e-07	8230	0.00314494	25.9582
TRAIL	LIS	rs148051545	T	C	T	C	-0.4211	-0.005	0.0114	19	38602957	0.0789	254959	0.9492	0.0843	5.843e-07	8230	0.00302274	24.9465
TRAIL	LIS	rs17434886	T	C	T	C	-0.0918	-0.0312	0.1949	2	10534375	0.0285	254959	0.274	0.0199	4.195e-06	8230	0.00257904	21.2752
TRAIL	LIS	rs193112415	T	C	T	C	-1.0456	-0.1249	0.9809	18	28835120	0.0764	254959	0.1022	0.062	1.008e-63	8230	0.0334036	284.343
TRAIL	LIS	rs550057	T	C	T	C	-0.0783	0.0029	0.3049	9	136146597	0.0232	254959	0.9018	0.0169	3.707e-06	8230	0.00260147	21.4607
TRAIL	LIS	rs57396456	T	C	T	C	-0.5641	0.0414	0.9755	18	27945877	0.0618	254959	0.503	0.0516	7.71e-28	8230	0.0143137	119.483
TRAIL	LIS	rs62093514	T	C	T	C	1.0459	-0.0461	0.0239	18	29230977	0.0706	254959	0.513701	0.0549	5.798e-81	8230	0.0422371	362.852
TRAIL	LIS	rs72899452	T	C	T	C	0.1223	0.0164	0.0977	11	45415577	0.0406	254959	0.6871	0.0264	3.748e-06	8230	0.00260084	21.4555
TRAIL	LIS	rs747324	T	C	T	C	-0.0826	-0.0041	0.2828	14	74689644	0.0233	254959	0.8601	0.0178	3.338e-06	8230	0.00260967	21.5285
TRAIL	LIS	rs74778900	T	C	T	C	0.5791	0.1438	0.0238	18	28086266	0.0967	254959	0.137	0.0531	9.901e-28	8230	0.0142458	118.908
TRAIL	LIS	rs75928541	A	G	A	G	0.2784	0.0117	0.0188	4	16401771	0.0789	254959	0.8817	0.0591	2.442e-06	8230	0.00268902	22.1849
TRAIL	LIS	rs79287178	A	G	A	G	-0.4304	0.0052	0.0389	3	172294500	0.0674	254959	0.939	0.042	1.173e-24	8230	0.0125991	104.988
VEGF	LIS	rs10934631	T	C	T	C	-0.1132	-0.0039	0.8517	3	122697600	0.0327	254959	0.9061	0.0244	3.607e-06	7162	0.00299623	21.5175
VEGF	LIS	rs10967186	T	C	T	C	0.0899	0.0055	0.578	9	2617099	0.0208	254959	0.7931	0.0169	1.086e-07	7162	0.00393549	28.2895
VEGF	LIS	rs12456390	T	C	T	C	-0.0818	-0.0003	0.6772	18	8998030	0.022	254959	0.9881	0.0179	4.882e-06	7162	0.00290738	20.8775
VEGF	LIS	rs13209117	A	G	A	G	0.1253	0.01	0.2474	6	44151765	0.0247	254959	0.684301	0.02	3.697e-10	7162	0.00545047	39.2393
VEGF	LIS	rs3108686	A	C	A	C	-0.7967	-0.0961	0.0038	16	8754817	0.1123	254959	0.392	0.1702	2.861e-06	5143	0.00424236	21.9029
VEGF	LIS	rs6921438	A	G	A	G	-0.4866	0.0137	0.4691	6	43925607	0.0216	254959	0.5274	0.0174	4.11e-172	7162	0.098447	781.852
VEGF	LIS	rs73418461	A	G	A	G	-0.2498	-0.0231	0.0266	10	120222996	0.0465	254959	0.619801	0.0521	1.61e-06	7162	0.00319951	22.982
VEGF	LIS	rs73872715	T	C	T	C	-0.6079	-0.0104	0.0045	3	141134344	0.0883	254959	0.9065	0.1299	2.864e-06	7162	0.0030485	21.894
VEGF	LIS	rs8045833	A	G	A	G	0.103	0.0002	0.2132	16	88575439	0.0324	254959	0.9944	0.0211	1.006e-06	7162	0.00331614	23.8225
VEGF	LIS	rs9472183	A	G	A	G	-0.1264	-0.0178	0.4547	6	43940202	0.0207	254959	0.3897	0.017	9.541e-14	7162	0.00765989	55.2682

## Sheet: Sheet2
exposure	outcome	method	nsnp	b	se	pval	lo_ci	up_ci	or	or_lci95	or_uci95	estimate
β-NGF	LIS	MR Egger	4	-0.468946	0.528681	0.468654	-1.50516	0.567268	0.625661	0.221982	1.76344	0.63 (0.22-1.76)
β-NGF	LIS	Weighted median	4	0.0233928	0.11377	0.837092	-0.199597	0.246383	1.02367	0.819061	1.27939	1.02 (0.82-1.28)
β-NGF	LIS	Inverse variance weighted	4	0.0763251	0.0921255	0.407393	-0.104241	0.256891	1.07931	0.901008	1.2929	1.08 (0.90-1.29)
β-NGF	LIS	Simple mode	4	0.0156993	0.162501	0.929128	-0.302803	0.334201	1.01582	0.738745	1.39682	1.02 (0.74-1.40)
β-NGF	LIS	Weighted mode	4	-0.0113395	0.131975	0.936942	-0.270011	0.247332	0.988725	0.763371	1.2806	0.99 (0.76-1.28)
CTACK	LIS	MR Egger	13	0.0692237	0.0709731	0.350347	-0.0698835	0.208331	1.07168	0.932502	1.23162	1.07 (0.93-1.23)
CTACK	LIS	Weighted median	13	-0.00718996	0.0558207	0.897512	-0.116598	0.102219	0.992836	0.889942	1.10763	0.99 (0.89-1.11)
CTACK	LIS	Inverse variance weighted	13	-0.00641208	0.0405706	0.874419	-0.0859304	0.0731063	0.993608	0.917658	1.07584	0.99 (0.92-1.08)
CTACK	LIS	Simple mode	13	-0.0698683	0.093045	0.467178	-0.252236	0.1125	0.932517	0.777061	1.11907	0.93 (0.78-1.12)
CTACK	LIS	Weighted mode	13	0.0683369	0.0669967	0.327851	-0.0629766	0.19965	1.07073	0.938965	1.22098	1.07 (0.94-1.22)
EOTAXIN	LIS	MR Egger	14	0.107856	0.136398	0.44444	-0.159484	0.375195	1.11389	0.852584	1.45528	1.11 (0.85-1.46)
EOTAXIN	LIS	Weighted median	14	0.110273	0.0716655	0.123874	-0.0301917	0.250737	1.11658	0.97026	1.28497	1.12 (0.97-1.28)
EOTAXIN	LIS	Inverse variance weighted	14	0.0811558	0.0573877	0.157313	-0.0313241	0.193636	1.08454	0.969161	1.21365	1.08 (0.97-1.21)
EOTAXIN	LIS	Simple mode	14	0.0587243	0.103657	0.580687	-0.144444	0.261892	1.06048	0.865504	1.29939	1.06 (0.87-1.30)
EOTAXIN	LIS	Weighted mode	14	0.100582	0.0754173	0.205208	-0.0472359	0.2484	1.10581	0.953862	1.28197	1.11 (0.95-1.28)
bFGF	LIS	MR Egger	5	0.167887	0.205956	0.474681	-0.235787	0.57156	1.1828	0.789949	1.77103	1.18 (0.79-1.77)
bFGF	LIS	Weighted median	5	0.080859	0.131729	0.539328	-0.177329	0.339047	1.08422	0.837504	1.40361	1.08 (0.84-1.40)
bFGF	LIS	Inverse variance weighted	5	0.0159793	0.112446	0.886996	-0.204415	0.236373	1.01611	0.815124	1.26665	1.02 (0.82-1.27)
bFGF	LIS	Simple mode	5	0.0580085	0.172362	0.753372	-0.279822	0.395839	1.05972	0.755919	1.48563	1.06 (0.76-1.49)
bFGF	LIS	Weighted mode	5	0.0749843	0.135435	0.609304	-0.190468	0.340436	1.07787	0.826572	1.40556	1.08 (0.83-1.41)
GROα	LIS	MR Egger	9	0.06242	0.0809629	0.465946	-0.0962673	0.221107	1.06441	0.908221	1.24746	1.06 (0.91-1.25)
GROα	LIS	Weighted median	9	0.0675377	0.0424506	0.111616	-0.0156655	0.150741	1.06987	0.984457	1.1627	1.07 (0.98-1.16)
GROα	LIS	Inverse variance weighted	9	0.0767034	0.0348512	0.0277445	0.00839499	0.145012	1.07972	1.00843	1.15605	1.08 (1.01-1.16)
GROα	LIS	Simple mode	9	0.0766079	0.0640047	0.265604	-0.0488413	0.202057	1.07962	0.952332	1.22392	1.08 (0.95-1.22)
GROα	LIS	Weighted mode	9	0.0677934	0.0472368	0.189153	-0.0247907	0.160377	1.07014	0.975514	1.17395	1.07 (0.98-1.17)
GCSF	LIS	MR Egger	6	0.107781	0.15248	0.51866	-0.191079	0.406641	1.1138	0.826067	1.50177	1.11 (0.83-1.50)
GCSF	LIS	Weighted median	6	0.0802016	0.115223	0.486395	-0.145636	0.306039	1.08351	0.864473	1.35804	1.08 (0.86-1.36)
GCSF	LIS	Inverse variance weighted	6	0.0109245	0.0954554	0.908885	-0.176168	0.198017	1.01098	0.838477	1.21898	1.01 (0.84-1.22)
GCSF	LIS	Simple mode	6	0.0787171	0.166148	0.655624	-0.246933	0.404368	1.0819	0.781193	1.49835	1.08 (0.78-1.50)
GCSF	LIS	Weighted mode	6	0.0802551	0.126318	0.55314	-0.167328	0.327838	1.08356	0.845922	1.38796	1.08 (0.85-1.39)
HGF	LIS	MR Egger	7	0.0930934	0.205218	0.669104	-0.309134	0.49532	1.09756	0.734083	1.64102	1.10 (0.73-1.64)
HGF	LIS	Weighted median	7	-0.0162147	0.105227	0.877537	-0.22246	0.190031	0.983916	0.800547	1.20929	0.98 (0.80-1.21)
HGF	LIS	Inverse variance weighted	7	0.0870586	0.0833751	0.296402	-0.0763566	0.250474	1.09096	0.926486	1.28463	1.09 (0.93-1.28)
HGF	LIS	Simple mode	7	0.0042286	0.152824	0.978823	-0.295306	0.303763	1.00424	0.744304	1.35495	1.00 (0.74-1.35)
HGF	LIS	Weighted mode	7	-0.0140216	0.122035	0.912274	-0.25321	0.225167	0.986076	0.776305	1.25253	0.99 (0.78-1.25)
IFN-γ	LIS	MR Egger	6	-0.0668004	0.214375	0.770906	-0.486975	0.353375	0.935382	0.614482	1.42386	0.94 (0.61-1.42)
IFN-γ	LIS	Weighted median	6	0.101495	0.136903	0.458469	-0.166834	0.369824	1.10682	0.84634	1.44748	1.11 (0.85-1.45)
IFN-γ	LIS	Inverse variance weighted	6	0.0651167	0.102963	0.527108	-0.136691	0.266924	1.06728	0.87224	1.30594	1.07 (0.87-1.31)
IFN-γ	LIS	Simple mode	6	0.108823	0.210431	0.627111	-0.303622	0.521268	1.11497	0.73814	1.68416	1.11 (0.74-1.68)
IFN-γ	LIS	Weighted mode	6	0.11095	0.184751	0.574327	-0.251161	0.473062	1.11734	0.777897	1.6049	1.12 (0.78-1.60)
IL-10	LIS	MR Egger	11	-0.0592454	0.134135	0.669138	-0.322149	0.203658	0.942475	0.72459	1.22588	0.94 (0.72-1.23)
IL-10	LIS	Weighted median	11	-0.0409281	0.0696136	0.556577	-0.177371	0.0955145	0.959898	0.837469	1.10022	0.96 (0.84-1.10)
IL-10	LIS	Inverse variance weighted	11	-0.0187885	0.0620731	0.762131	-0.140452	0.102875	0.981387	0.868966	1.10835	0.98 (0.87-1.11)
IL-10	LIS	Simple mode	11	-0.0981695	0.181633	0.600693	-0.45417	0.25783	0.906495	0.634975	1.29412	0.91 (0.63-1.29)
IL-10	LIS	Weighted mode	11	-0.0513174	0.074801	0.508274	-0.197927	0.0952926	0.949977	0.820429	1.09998	0.95 (0.82-1.10)
IL-12p70	LIS	MR Egger	9	-0.0184527	0.0810883	0.82649	-0.177386	0.14048	0.981716	0.837457	1.15083	0.98 (0.84-1.15)
IL-12p70	LIS	Weighted median	9	-0.0377581	0.0534068	0.479572	-0.142435	0.0669191	0.962946	0.867244	1.06921	0.96 (0.87-1.07)
IL-12p70	LIS	Inverse variance weighted	9	-0.0483418	0.0487981	0.321857	-0.143986	0.0473025	0.952808	0.8659	1.04844	0.95 (0.87-1.05)
IL-12p70	LIS	Simple mode	9	-0.0676735	0.119868	0.587846	-0.302616	0.167269	0.934566	0.738883	1.18207	0.93 (0.74-1.18)
IL-12p70	LIS	Weighted mode	9	-0.037009	0.0565687	0.531316	-0.147884	0.0738656	0.963667	0.862531	1.07666	0.96 (0.86-1.08)
IL-13	LIS	MR Egger	9	0.026281	0.0712741	0.723227	-0.113416	0.165978	1.02663	0.892779	1.18055	1.03 (0.89-1.18)
IL-13	LIS	Weighted median	9	-0.011809	0.048536	0.807771	-0.10694	0.0833217	0.98826	0.89858	1.08689	0.99 (0.90-1.09)
IL-13	LIS	Inverse variance weighted	9	0.00483369	0.038517	0.900132	-0.0706595	0.0803269	1.00485	0.931779	1.08364	1.00 (0.93-1.08)
IL-13	LIS	Simple mode	9	0.0614711	0.090205	0.514819	-0.115331	0.238273	1.0634	0.891072	1.26906	1.06 (0.89-1.27)
IL-13	LIS	Weighted mode	9	-0.0107599	0.0483206	0.829367	-0.105468	0.0839485	0.989298	0.899903	1.08757	0.99 (0.90-1.09)
IL-16	LIS	MR Egger	8	0.0589107	0.0728485	0.449571	-0.0838724	0.201694	1.06068	0.919549	1.22347	1.06 (0.92-1.22)
IL-16	LIS	Weighted median	8	0.0672182	0.0470475	0.153082	-0.0249949	0.159431	1.06953	0.975315	1.17284	1.07 (0.98-1.17)
IL-16	LIS	Inverse variance weighted	8	0.0193697	0.0453587	0.669354	-0.0695333	0.108273	1.01956	0.932829	1.11435	1.02 (0.93-1.11)
IL-16	LIS	Simple mode	8	0.0985913	0.109656	0.398473	-0.116335	0.313517	1.10362	0.890177	1.36823	1.10 (0.89-1.37)
IL-16	LIS	Weighted mode	8	0.0720128	0.057982	0.254237	-0.0416318	0.185657	1.07467	0.959223	1.20401	1.07 (0.96-1.20)
IL-17	LIS	MR Egger	6	0.000435502	0.232438	0.998595	-0.455143	0.456014	1.00044	0.634357	1.57777	1.00 (0.63-1.58)
IL-17	LIS	Weighted median	6	-0.0870047	0.119894	0.468033	-0.321996	0.147987	0.916673	0.724701	1.1595	0.92 (0.72-1.16)
IL-17	LIS	Inverse variance weighted	6	-0.0611944	0.0981621	0.533021	-0.253592	0.131203	0.94064	0.776008	1.1402	0.94 (0.78-1.14)
IL-17	LIS	Simple mode	6	0.00808802	0.181528	0.966186	-0.347706	0.363882	1.00812	0.706306	1.4389	1.01 (0.71-1.44)
IL-17	LIS	Weighted mode	6	-0.168705	0.162964	0.348011	-0.488114	0.150704	0.844758	0.613783	1.16265	0.84 (0.61-1.16)
IL-18	LIS	MR Egger	11	0.0132228	0.0924803	0.889456	-0.168039	0.194484	1.01331	0.845321	1.21468	1.01 (0.85-1.21)
IL-18	LIS	Weighted median	11	0.0320741	0.055607	0.564075	-0.0769156	0.141064	1.03259	0.925968	1.1515	1.03 (0.93-1.15)
IL-18	LIS	Inverse variance weighted	11	0.0353279	0.0453856	0.436336	-0.0536278	0.124284	1.03596	0.947785	1.13234	1.04 (0.95-1.13)
IL-18	LIS	Simple mode	11	0.0251524	0.0849897	0.773326	-0.141427	0.191732	1.02547	0.868118	1.21135	1.03 (0.87-1.21)
IL-18	LIS	Weighted mode	11	0.0450126	0.069509	0.531842	-0.091225	0.18125	1.04604	0.912812	1.19872	1.05 (0.91-1.20)
IL-1ra	LIS	MR Egger	6	0.175039	0.256213	0.532012	-0.327137	0.677216	1.19129	0.720985	1.96839	1.19 (0.72-1.97)
IL-1ra	LIS	Weighted median	6	-0.0631835	0.0993143	0.524647	-0.25784	0.131472	0.938771	0.772719	1.14051	0.94 (0.77-1.14)
IL-1ra	LIS	Inverse variance weighted	6	-0.0305276	0.077276	0.692809	-0.181989	0.120933	0.969934	0.833611	1.12855	0.97 (0.83-1.13)
IL-1ra	LIS	Simple mode	6	-0.157782	0.15225	0.347541	-0.456192	0.140628	0.854036	0.633692	1.151	0.85 (0.63-1.15)
IL-1ra	LIS	Weighted mode	6	-0.153565	0.15283	0.361109	-0.453111	0.145981	0.857645	0.635648	1.15717	0.86 (0.64-1.16)
IL-2ra	LIS	MR Egger	6	-0.104104	0.0684205	0.202776	-0.238208	0.0300001	0.901132	0.788039	1.03045	0.90 (0.79-1.03)
IL-2ra	LIS	Weighted median	6	-0.0804804	0.0528228	0.12761	-0.184013	0.0230522	0.922673	0.831925	1.02332	0.92 (0.83-1.02)
IL-2ra	LIS	Inverse variance weighted	6	-0.0900627	0.0460319	0.0504031	-0.180285	0.000159866	0.913874	0.835032	1.00016	0.91 (0.84-1.00)
IL-2ra	LIS	Simple mode	6	-0.092868	0.0780318	0.287417	-0.24581	0.0600744	0.911314	0.782071	1.06192	0.91 (0.78-1.06)
IL-2ra	LIS	Weighted mode	6	-0.0821115	0.056426	0.205374	-0.192707	0.0284836	0.921169	0.824724	1.02889	0.92 (0.82-1.03)
IL-2	LIS	MR Egger	8	0.0575968	0.11637	0.638237	-0.170488	0.285681	1.05929	0.843254	1.33067	1.06 (0.84-1.33)
IL-2	LIS	Weighted median	8	0.0258364	0.0772527	0.738048	-0.125579	0.177252	1.02617	0.881986	1.19393	1.03 (0.88-1.19)
IL-2	LIS	Inverse variance weighted	8	0.0417168	0.0587835	0.47791	-0.0734989	0.156933	1.0426	0.929137	1.16992	1.04 (0.93-1.17)
IL-2	LIS	Simple mode	8	-0.0167602	0.107074	0.880035	-0.226625	0.193104	0.983379	0.79722	1.21301	0.98 (0.80-1.21)
IL-2	LIS	Weighted mode	8	0.00274092	0.0930625	0.977326	-0.179661	0.185143	1.00274	0.835553	1.20339	1.00 (0.84-1.20)
IL-4	LIS	MR Egger	11	-0.146013	0.114859	0.235516	-0.371136	0.0791112	0.864147	0.68995	1.08232	0.86 (0.69-1.08)
IL-4	LIS	Weighted median	11	-0.0461456	0.0994511	0.642646	-0.24107	0.148779	0.954903	0.785787	1.16042	0.95 (0.79-1.16)
IL-4	LIS	Inverse variance weighted	11	-0.0272106	0.0751514	0.717294	-0.174507	0.120086	0.973156	0.839871	1.12759	0.97 (0.84-1.13)
IL-4	LIS	Simple mode	11	0.188316	0.192706	0.351507	-0.189387	0.56602	1.20722	0.827466	1.76124	1.21 (0.83-1.76)
IL-4	LIS	Weighted mode	11	-0.169757	0.138025	0.246886	-0.440287	0.100773	0.84387	0.643852	1.10603	0.84 (0.64-1.11)
IL-5	LIS	MR Egger	7	0.10144	0.171758	0.580472	-0.235205	0.438085	1.10676	0.790409	1.54974	1.11 (0.79-1.55)
IL-5	LIS	Weighted median	7	0.00756208	0.0817216	0.926273	-0.152612	0.167736	1.00759	0.858463	1.18262	1.01 (0.86-1.18)
IL-5	LIS	Inverse variance weighted	7	0.0218306	0.0637519	0.732027	-0.103123	0.146784	1.02207	0.902016	1.1581	1.02 (0.90-1.16)
IL-5	LIS	Simple mode	7	0.0225429	0.114185	0.850013	-0.201259	0.246345	1.0228	0.817701	1.27934	1.02 (0.82-1.28)
IL-5	LIS	Weighted mode	7	0.00934344	0.115001	0.937888	-0.216058	0.234745	1.00939	0.805689	1.26459	1.01 (0.81-1.26)
IL-6	LIS	MR Egger	7	-0.180893	0.191674	0.388631	-0.556574	0.194789	0.834525	0.573169	1.21505	0.83 (0.57-1.22)
IL-6	LIS	Weighted median	7	0.0106427	0.123596	0.93138	-0.231605	0.25289	1.0107	0.79326	1.28774	1.01 (0.79-1.29)
IL-6	LIS	Inverse variance weighted	7	0.0720841	0.0927155	0.436878	-0.109638	0.253806	1.07475	0.896158	1.28892	1.07 (0.90-1.29)
IL-6	LIS	Simple mode	7	-0.000402834	0.172734	0.998215	-0.338962	0.338156	0.999597	0.712509	1.40236	1.00 (0.71-1.40)
IL-6	LIS	Weighted mode	7	-0.0151792	0.150001	0.922693	-0.30918	0.278822	0.984935	0.734048	1.32157	0.98 (0.73-1.32)
IL-7	LIS	MR Egger	7	-0.047869	0.111304	0.685047	-0.266025	0.170287	0.953259	0.76642	1.18565	0.95 (0.77-1.19)
IL-7	LIS	Weighted median	7	-0.00814111	0.0572602	0.88694	-0.120371	0.104089	0.991892	0.886591	1.1097	0.99 (0.89-1.11)
IL-7	LIS	Inverse variance weighted	7	0.0103015	0.0495386	0.835268	-0.0867941	0.107397	1.01035	0.916866	1.11338	1.01 (0.92-1.11)
IL-7	LIS	Simple mode	7	0.0603121	0.0924966	0.538532	-0.120981	0.241605	1.06217	0.886051	1.27329	1.06 (0.89-1.27)
IL-7	LIS	Weighted mode	7	-0.0380388	0.0660781	0.585769	-0.167552	0.0914742	0.962676	0.845733	1.09579	0.96 (0.85-1.10)
IL-8	LIS	MR Egger	7	-0.00357482	0.0818451	0.966852	-0.163991	0.156841	0.996432	0.84875	1.16981	1.00 (0.85-1.17)
IL-8	LIS	Weighted median	7	0.0363096	0.0711621	0.609885	-0.103168	0.175787	1.03698	0.901975	1.19218	1.04 (0.90-1.19)
IL-8	LIS	Inverse variance weighted	7	0.0349756	0.0536874	0.514744	-0.0702516	0.140203	1.03559	0.932159	1.15051	1.04 (0.93-1.15)
IL-8	LIS	Simple mode	7	0.06999	0.0940417	0.484845	-0.114332	0.254312	1.0725	0.891962	1.28957	1.07 (0.89-1.29)
IL-8	LIS	Weighted mode	7	0.0442322	0.0757639	0.580612	-0.104265	0.192729	1.04523	0.900987	1.21255	1.05 (0.90-1.21)
IL-9	LIS	MR Egger	4	0.208984	0.462097	0.695405	-0.696726	1.1147	1.23243	0.498214	3.04864	1.23 (0.50-3.05)
IL-9	LIS	Weighted median	4	0.0270877	0.104928	0.796287	-0.178571	0.232747	1.02746	0.836464	1.26206	1.03 (0.84-1.26)
IL-9	LIS	Inverse variance weighted	4	0.0309517	0.0850836	0.716022	-0.135812	0.197716	1.03144	0.873007	1.21862	1.03 (0.87-1.22)
IL-9	LIS	Simple mode	4	-0.0457605	0.15239	0.783565	-0.344445	0.252924	0.955271	0.708614	1.28778	0.96 (0.71-1.29)
IL-9	LIS	Weighted mode	4	0.0397301	0.128253	0.777001	-0.211646	0.291106	1.04053	0.809251	1.33791	1.04 (0.81-1.34)
IP-10	LIS	MR Egger	6	0.111103	0.265433	0.697025	-0.409146	0.631353	1.11751	0.664217	1.88015	1.12 (0.66-1.88)
IP-10	LIS	Weighted median	6	-0.071373	0.0961132	0.457728	-0.259755	0.117009	0.931115	0.771241	1.12413	0.93 (0.77-1.12)
IP-10	LIS	Inverse variance weighted	6	-0.0112664	0.0932176	0.903801	-0.193973	0.17144	0.988797	0.82368	1.18701	0.99 (0.82-1.19)
IP-10	LIS	Simple mode	6	-0.125418	0.157462	0.46187	-0.434043	0.183207	0.882128	0.647884	1.20106	0.88 (0.65-1.20)
IP-10	LIS	Weighted mode	6	-0.125418	0.154083	0.452671	-0.42742	0.176584	0.882128	0.65219	1.19313	0.88 (0.65-1.19)
MCP-1	LIS	MR Egger	11	0.0721955	0.143346	0.626608	-0.208763	0.353154	1.07487	0.811587	1.42355	1.07 (0.81-1.42)
MCP-1	LIS	Weighted median	11	0.0852703	0.0719383	0.235889	-0.0557287	0.226269	1.08901	0.945796	1.25391	1.09 (0.95-1.25)
MCP-1	LIS	Inverse variance weighted	11	0.0433474	0.0575343	0.451199	-0.06942	0.156115	1.0443	0.932935	1.16896	1.04 (0.93-1.17)
MCP-1	LIS	Simple mode	11	0.0631151	0.105206	0.561907	-0.143088	0.269319	1.06515	0.866677	1.30907	1.07 (0.87-1.31)
MCP-1	LIS	Weighted mode	11	0.0740681	0.0756146	0.350413	-0.0741366	0.222273	1.07688	0.928545	1.24891	1.08 (0.93-1.25)
MCP-3	LIS	MR Egger	5	0.0462612	0.155188	0.785082	-0.257908	0.350431	1.04735	0.772666	1.41968	1.05 (0.77-1.42)
MCP-3	LIS	Weighted median	5	0.0224471	0.0608913	0.712394	-0.0968998	0.141794	1.0227	0.907647	1.15234	1.02 (0.91-1.15)
MCP-3	LIS	Inverse variance weighted	5	0.0113279	0.0492676	0.818149	-0.0852366	0.107892	1.01139	0.918295	1.11393	1.01 (0.92-1.11)
MCP-3	LIS	Simple mode	5	0.0454367	0.0804237	0.602277	-0.112194	0.203067	1.04648	0.893871	1.22515	1.05 (0.89-1.23)
MCP-3	LIS	Weighted mode	5	0.0337667	0.0780312	0.687519	-0.119174	0.186708	1.03434	0.887653	1.20528	1.03 (0.89-1.21)
MIF	LIS	MR Egger	6	0.332219	0.25192	0.257689	-0.161545	0.825983	1.39406	0.850828	2.28412	1.39 (0.85-2.28)
MIF	LIS	Weighted median	6	0.0790771	0.119798	0.509198	-0.155727	0.313881	1.08229	0.855793	1.36873	1.08 (0.86-1.37)
MIF	LIS	Inverse variance weighted	6	0.099763	0.122514	0.415473	-0.140364	0.33989	1.10491	0.869042	1.40479	1.10 (0.87-1.40)
MIF	LIS	Simple mode	6	0.0848385	0.186594	0.668406	-0.280885	0.450562	1.08854	0.755115	1.56919	1.09 (0.76-1.57)
MIF	LIS	Weighted mode	6	0.0848385	0.180711	0.658495	-0.269356	0.439033	1.08854	0.763871	1.55121	1.09 (0.76-1.55)
MIG	LIS	MR Egger	8	-0.0380925	0.101399	0.720087	-0.236835	0.16065	0.962624	0.789122	1.17427	0.96 (0.79-1.17)
MIG	LIS	Weighted median	8	0.0909721	0.0782032	0.244717	-0.0623062	0.24425	1.09524	0.939595	1.27666	1.10 (0.94-1.28)
MIG	LIS	Inverse variance weighted	8	0.033219	0.0583414	0.569092	-0.0811303	0.147568	1.03378	0.922074	1.15901	1.03 (0.92-1.16)
MIG	LIS	Simple mode	8	0.120815	0.13476	0.399755	-0.143314	0.384944	1.12842	0.866482	1.46953	1.13 (0.87-1.47)
MIG	LIS	Weighted mode	8	0.120815	0.128862	0.379686	-0.131754	0.373384	1.12842	0.876556	1.45264	1.13 (0.88-1.45)
MIP1α	LIS	MR Egger	4	-0.117848	0.446069	0.816365	-0.992143	0.756447	0.888831	0.370781	2.13069	0.89 (0.37-2.13)
MIP1α	LIS	Weighted median	4	-0.102001	0.125848	0.417645	-0.348663	0.14466	0.903028	0.705631	1.15565	0.90 (0.71-1.16)
MIP1α	LIS	Inverse variance weighted	4	-0.0883392	0.0971068	0.362975	-0.278669	0.10199	0.91545	0.756791	1.10737	0.92 (0.76-1.11)
MIP1α	LIS	Simple mode	4	-0.227667	0.184718	0.30554	-0.589713	0.134379	0.796389	0.554486	1.14383	0.80 (0.55-1.14)
MIP1α	LIS	Weighted mode	4	-0.196932	0.170888	0.33265	-0.531872	0.138008	0.821246	0.587504	1.14798	0.82 (0.59-1.15)
MIP1β	LIS	MR Egger	13	0.0193466	0.0618162	0.760157	-0.101813	0.140506	1.01953	0.903198	1.15086	1.02 (0.90-1.15)
MIP1β	LIS	Weighted median	13	-0.00579702	0.0477375	0.903346	-0.0993624	0.0877684	0.99422	0.905414	1.09174	0.99 (0.91-1.09)
MIP1β	LIS	Inverse variance weighted	13	0.0130339	0.038239	0.733214	-0.0619145	0.0879824	1.01312	0.939963	1.09197	1.01 (0.94-1.09)
MIP1β	LIS	Simple mode	13	0.110019	0.0864559	0.227284	-0.0594346	0.279473	1.1163	0.942297	1.32243	1.12 (0.94-1.32)
MIP1β	LIS	Weighted mode	13	-0.00688561	0.0484364	0.889314	-0.101821	0.0880498	0.993138	0.903191	1.09204	0.99 (0.90-1.09)
MCSF	LIS	MR Egger	8	-0.057993	0.101543	0.588658	-0.257018	0.141032	0.943657	0.773354	1.15146	0.94 (0.77-1.15)
MCSF	LIS	Weighted median	8	0.0216177	0.0604896	0.720808	-0.0969419	0.140177	1.02185	0.907609	1.15048	1.02 (0.91-1.15)
MCSF	LIS	Inverse variance weighted	8	0.0399764	0.0489739	0.41434	-0.0560124	0.135965	1.04079	0.945527	1.14564	1.04 (0.95-1.15)
MCSF	LIS	Simple mode	8	0.0417085	0.0908444	0.660065	-0.136347	0.219764	1.04259	0.87254	1.24578	1.04 (0.87-1.25)
MCSF	LIS	Weighted mode	8	0.0282187	0.0777479	0.727354	-0.124167	0.180605	1.02862	0.883232	1.19794	1.03 (0.88-1.20)
PDGFbb	LIS	MR Egger	12	-0.133518	0.115583	0.274879	-0.360061	0.0930254	0.875012	0.697634	1.09749	0.88 (0.70-1.10)
PDGFbb	LIS	Weighted median	12	-0.0195205	0.070333	0.781362	-0.157373	0.118332	0.980669	0.854385	1.12562	0.98 (0.85-1.13)
PDGFbb	LIS	Inverse variance weighted	12	-0.0320629	0.0598022	0.591856	-0.149275	0.0851495	0.968446	0.861332	1.08888	0.97 (0.86-1.09)
PDGFbb	LIS	Simple mode	12	0.0830216	0.118958	0.499722	-0.150136	0.316179	1.08657	0.860591	1.37188	1.09 (0.86-1.37)
PDGFbb	LIS	Weighted mode	12	-0.0143371	0.0767554	0.855226	-0.164778	0.136103	0.985765	0.848082	1.1458	0.99 (0.85-1.15)
RANTES	LIS	MR Egger	9	-0.0698098	0.16582	0.686382	-0.394817	0.255198	0.932571	0.673803	1.29072	0.93 (0.67-1.29)
RANTES	LIS	Weighted median	9	-0.0185572	0.0801681	0.816943	-0.175687	0.138572	0.981614	0.838881	1.14863	0.98 (0.84-1.15)
RANTES	LIS	Inverse variance weighted	9	0.0410265	0.0607056	0.499151	-0.0779566	0.16001	1.04188	0.925005	1.17352	1.04 (0.93-1.17)
RANTES	LIS	Simple mode	9	-0.0250315	0.134826	0.857334	-0.28929	0.239227	0.975279	0.748795	1.27027	0.98 (0.75-1.27)
RANTES	LIS	Weighted mode	9	-0.0392277	0.119887	0.751911	-0.274207	0.195752	0.961532	0.760175	1.21622	0.96 (0.76-1.22)
SCF	LIS	MR Egger	8	0.166332	0.277622	0.570998	-0.377807	0.710472	1.18097	0.685363	2.03495	1.18 (0.69-2.03)
SCF	LIS	Weighted median	8	-0.0252193	0.112543	0.822691	-0.245803	0.195365	0.975096	0.782076	1.21575	0.98 (0.78-1.22)
SCF	LIS	Inverse variance weighted	8	0.0458825	0.0909559	0.613947	-0.132391	0.224156	1.04695	0.875998	1.25127	1.05 (0.88-1.25)
SCF	LIS	Simple mode	8	-0.0961004	0.196098	0.639074	-0.480452	0.288251	0.908373	0.618504	1.33409	0.91 (0.62-1.33)
SCF	LIS	Weighted mode	8	-0.0994051	0.193196	0.622724	-0.47807	0.27926	0.905376	0.619979	1.32215	0.91 (0.62-1.32)
SCGFβ	LIS	MR Egger	15	-0.229332	0.0932818	0.0287508	-0.412164	-0.0464994	0.795065	0.662216	0.954565	0.80 (0.66-0.95)
SCGFβ	LIS	Weighted median	15	-0.022239	0.0628839	0.723599	-0.145491	0.101013	0.978006	0.864597	1.10629	0.98 (0.86-1.11)
SCGFβ	LIS	Inverse variance weighted	15	0.00130211	0.056807	0.981713	-0.11004	0.112644	1.0013	0.895799	1.11923	1.00 (0.90-1.12)
SCGFβ	LIS	Simple mode	15	-0.121677	0.126939	0.35405	-0.370478	0.127124	0.885434	0.690404	1.13556	0.89 (0.69-1.14)
SCGFβ	LIS	Weighted mode	15	-0.139287	0.130407	0.30355	-0.394884	0.116311	0.869979	0.673758	1.12334	0.87 (0.67-1.12)
SDF1α	LIS	MR Egger	3	-1.04771	0.962218	0.472937	-2.93366	0.838235	0.350739	0.0532019	2.31228	0.35 (0.05-2.31)
SDF1α	LIS	Weighted median	3	-0.00601139	0.192915	0.975141	-0.384125	0.372102	0.994007	0.681046	1.45078	0.99 (0.68-1.45)
SDF1α	LIS	Inverse variance weighted	3	-0.0303784	0.154143	0.843765	-0.332499	0.271742	0.970078	0.71713	1.31225	0.97 (0.72-1.31)
SDF1α	LIS	Simple mode	3	0.0689233	0.226082	0.789273	-0.374198	0.512045	1.07135	0.687841	1.6687	1.07 (0.69-1.67)
SDF1α	LIS	Weighted mode	3	0.0435998	0.236134	0.870539	-0.419223	0.506423	1.04456	0.657557	1.65934	1.04 (0.66-1.66)
TNFα	LIS	MR Egger	3	-0.137356	0.261682	0.692279	-0.650254	0.375541	0.87166	0.521913	1.45578	0.87 (0.52-1.46)
TNFα	LIS	Weighted median	3	0.00995791	0.103186	0.92312	-0.192287	0.212203	1.01001	0.82507	1.2364	1.01 (0.83-1.24)
TNFα	LIS	Inverse variance weighted	3	-0.0425033	0.11178	0.703766	-0.261592	0.176585	0.958387	0.769825	1.19314	0.96 (0.77-1.19)
TNFα	LIS	Simple mode	3	0.112418	0.161864	0.559187	-0.204835	0.429672	1.11898	0.814782	1.53675	1.12 (0.81-1.54)
TNFα	LIS	Weighted mode	3	0.110741	0.190439	0.619709	-0.26252	0.484002	1.11711	0.769111	1.62255	1.12 (0.77-1.62)
TNFβ	LIS	MR Egger	4	0.0244847	0.0665668	0.748286	-0.105986	0.154956	1.02479	0.899437	1.16761	1.02 (0.90-1.17)
TNFβ	LIS	Weighted median	4	0.0358524	0.0493944	0.467936	-0.0609605	0.132665	1.0365	0.94086	1.14187	1.04 (0.94-1.14)
TNFβ	LIS	Inverse variance weighted	4	0.0330511	0.0446801	0.459465	-0.0545218	0.120624	1.0336	0.946938	1.1282	1.03 (0.95-1.13)
TNFβ	LIS	Simple mode	4	0.0378982	0.0645763	0.598529	-0.0886715	0.164468	1.03863	0.915146	1.17877	1.04 (0.92-1.18)
TNFβ	LIS	Weighted mode	4	0.0378982	0.057547	0.557209	-0.074894	0.15069	1.03863	0.927842	1.16264	1.04 (0.93-1.16)
TRAIL	LIS	MR Egger	12	0.0452009	0.0537425	0.419968	-0.0601344	0.150536	1.04624	0.941638	1.16246	1.05 (0.94-1.16)
TRAIL	LIS	Weighted median	12	-0.0272958	0.054453	0.616178	-0.134024	0.079432	0.973073	0.874569	1.08267	0.97 (0.87-1.08)
TRAIL	LIS	Inverse variance weighted	12	0.0172305	0.0425614	0.685596	-0.0661898	0.100651	1.01738	0.935953	1.10589	1.02 (0.94-1.11)
TRAIL	LIS	Simple mode	12	0.00212556	0.0883511	0.981237	-0.171043	0.175294	1.00213	0.842786	1.1916	1.00 (0.84-1.19)
TRAIL	LIS	Weighted mode	12	-0.0336655	0.0563789	0.56251	-0.144168	0.0768371	0.966895	0.865742	1.07987	0.97 (0.87-1.08)
VEGF	LIS	MR Egger	10	-0.0243612	0.0561286	0.675738	-0.134373	0.0856508	0.975933	0.874264	1.08943	0.98 (0.87-1.09)
VEGF	LIS	Weighted median	10	-0.0141005	0.0411701	0.731979	-0.094794	0.0665929	0.985998	0.90956	1.06886	0.99 (0.91-1.07)
VEGF	LIS	Inverse variance weighted	10	0.00557767	0.0364735	0.878458	-0.0659103	0.0770657	1.00559	0.936215	1.08011	1.01 (0.94-1.08)
VEGF	LIS	Simple mode	10	0.0194887	0.0886755	0.83095	-0.154315	0.193293	1.01968	0.857002	1.21324	1.02 (0.86-1.21)
VEGF	LIS	Weighted mode	10	-0.0254276	0.0427495	0.566626	-0.109217	0.0583615	0.974893	0.896536	1.0601	0.97 (0.90-1.06)

## Sheet: Sheet3
exposure	outcome	method	Q	Q_df	Q_pval
β-NGF	LIS	MR Egger	0.522065	2	0.770256
β-NGF	LIS	Inverse variance weighted	1.61912	3	0.655061
CTACK	LIS	MR Egger	5.52952	11	0.902843
CTACK	LIS	Inverse variance weighted	7.21646	12	0.842983
EOTAXIN	LIS	MR Egger	14.9811	12	0.242472
EOTAXIN	LIS	Inverse variance weighted	15.0402	13	0.304848
bFGF	LIS	MR Egger	3.88466	3	0.274192
bFGF	LIS	Inverse variance weighted	4.912	4	0.296446
GROα	LIS	MR Egger	4.65012	7	0.702572
GROα	LIS	Inverse variance weighted	4.68833	8	0.790309
GCSF	LIS	MR Egger	0.781254	4	0.940943
GCSF	LIS	Inverse variance weighted	1.44478	5	0.919353
HGF	LIS	MR Egger	6.17701	5	0.289374
HGF	LIS	Inverse variance weighted	6.17834	6	0.403512
IFN-γ	LIS	MR Egger	3.22034	4	0.521653
IFN-γ	LIS	Inverse variance weighted	3.71254	5	0.591498
IL-10	LIS	MR Egger	12.1259	9	0.206307
IL-10	LIS	Inverse variance weighted	12.286	10	0.266369
mIL-12p70	LIS	MR Egger	4.33294	7	0.740729
mIL-12p70	LIS	Inverse variance weighted	4.54595	8	0.804819
IL-13	LIS	MR Egger	7.93105	7	0.338713
IL13	LIS	Inverse variance weighted	8.08359	8	0.425348
IL-16	LIS	MR Egger	9.23979	6	0.160535
IL-16	LIS	Inverse variance weighted	10.0182	7	0.187544
IL-17	LIS	MR Egger	1.97037	4	0.741208
IL-17	LIS	Inverse variance weighted	2.05594	5	0.841352
IL-18	LIS	MR Egger	12.9545	9	0.164675
IL-18	LIS	Inverse variance weighted	13.0665	10	0.219979
IL-1ra	LIS	MR Egger	3.41246	4	0.491313
IL-1ra	LIS	Inverse variance weighted	4.12061	5	0.532185
IL-2ra	LIS	MR Egger	0.414989	4	0.981231
IL-2ra	LIS	Inverse variance weighted	0.491931	5	0.992416
IL-2	LIS	MR Egger	2.62025	6	0.854775
IL-2	LIS	Inverse variance weighted	2.64525	7	0.915768
IL-4	LIS	MR Egger	11.0844	9	0.269965
IL-4	LIS	Inverse variance weighted	13.2706	10	0.208932
IL-5	LIS	MR Egger	2.12522	5	0.831561
IL-5	LIS	Inverse variance weighted	2.37438	6	0.882253
IL-6	LIS	MR Egger	1.46167	5	0.917451
IL-6	LIS	Inverse variance weighted	3.73568	6	0.712395
IL-7	LIS	MR Egger	1.78753	5	0.877694
IL-7	LIS	Inverse variance weighted	2.12814	6	0.907545
IL-8	LIS	MR Egger	2.18055	5	0.82364
IL-8	LIS	Inverse variance weighted	2.56997	6	0.860556
IL-9	LIS	MR Egger	2.0062	2	0.366742
IL-9	LIS	Inverse variance weighted	2.16033	3	0.539804
IP-10	LIS	MR Egger	7.52201	4	0.110742
IP-10	LIS	Inverse variance weighted	7.98955	5	0.156812
MCP-1	LIS	MR Egger	5.68483	9	0.771
MCP-1	LIS	Inverse variance weighted	5.73311	10	0.837166
MCP-3	LIS	MR Egger	2.09373	3	0.553182
MCP-3	LIS	Inverse variance weighted	2.15008	4	0.708178
MIF	LIS	MR Egger	8.11036	4	0.0876184
MIF	LIS	Inverse variance weighted	10.3568	5	0.0657343
MIG	LIS	MR Egger	4.73286	6	0.578504
MIG	LIS	Inverse variance weighted	5.47221	7	0.602537
MIP1α	LIS	MR Egger	3.01459	2	0.221508
MIP1α	LIS	Inverse variance weighted	3.02169	3	0.388293
MIP1β	LIS	MR Egger	12.4513	11	0.330694
MIP1β	LIS	Inverse variance weighted	12.4715	12	0.408591
MCSF	LIS	MR Egger	2.70352	6	0.845031
MCSF	LIS	Inverse variance weighted	3.91653	7	0.78934
PDGFbb	LIS	MR Egger	12.0813	10	0.279654
PDGFbb	LIS	Inverse variance weighted	13.3502	11	0.271051
RANTES	LIS	MR Egger	6.93926	7	0.435231
RANTES	LIS	Inverse variance weighted	7.45518	8	0.48841
SCF	LIS	MR Egger	8.49153	6	0.204258
SCF	LIS	Inverse variance weighted	8.79457	7	0.267744
SCGFβ	LIS	MR Egger	14.7813	13	0.321202
SCGFβ	LIS	Inverse variance weighted	23.9995	14	0.0458293
SDF1α	LIS	MR Egger	0.0119908	1	0.912804
SDF1α	LIS	Inverse variance weighted	1.15927	2	0.560102
TNFα	LIS	MR Egger	2.90114	1	0.0885168
TNFα	LIS	Inverse variance weighted	3.451	2	0.178084
TNFβ	LIS	MR Egger	0.51381	2	0.773442
TNFβ	LIS	Inverse variance weighted	0.54395	3	0.909135
TRAIL	LIS	MR Egger	12.3211	10	0.264143
TRAIL	LIS	Inverse variance weighted	13.2519	11	0.277182
VEGF	LIS	MR Egger	1.8671	8	0.984819
VEGF	LIS	Inverse variance weighted	2.35956	9	0.984425

## Sheet: Sheet4
exposure	outcome	egger_intercept	se	pval
β-NGF	LIS	0.0790552	0.0754772	0.404831
CTACK	LIS	-0.0247419	0.0190494	0.220571
EOTAXIN	LIS	-0.00414821	0.0190601	0.831367
bFGF	LIS	-0.0293076	0.0329031	0.438698
GROα	LIS	0.00527472	0.0269869	0.85059
GCSF	LIS	-0.0154056	0.0189125	0.461034
HGF	LIS	-0.00101675	0.0309633	0.975075
IFN-γ	LIS	0.0181255	0.0258355	0.521616
IL-10	LIS	0.0060158	0.0174468	0.738159
mIL-12p70	LIS	-0.00631523	0.0136834	0.658421
IL13	LIS	-0.00677542	0.0184652	0.724513
IL-16	LIS	-0.0160219	0.0225353	0.503791
IL-17	LIS	-0.00953133	0.0325846	0.784442
IL-18	LIS	0.00610789	0.0219028	0.786651
IL-1ra	LIS	-0.0287107	0.0341178	0.447426
IL-2ra	LIS	0.00575706	0.0207548	0.79523
IL-2	LIS	-0.00302605	0.0191379	0.879551
IL-4	LIS	0.0227369	0.0170657	0.215503
IL-5	LIS	-0.0157453	0.0315439	0.638853
IL-6	LIS	0.03105	0.0205904	0.191926
IL-7	LIS	0.0153169	0.0262447	0.584811
IL-8	LIS	0.0113852	0.0182444	0.559968
IL-9	LIS	-0.0501349	0.127897	0.73289
IP-10	LIS	-0.0231949	0.0465179	0.644218
MCP-1	LIS	-0.00458964	0.0208883	0.83099
MCP-3	LIS	-0.0093514	0.0393937	0.827648
MIF	LIS	-0.04826	0.045849	0.351914
MIG	LIS	0.0230949	0.026859	0.422888
MIP1α	LIS	0.00484227	0.070555	0.951527
MIP1β	LIS	-0.00221654	0.0165762	0.89604
MCSF	LIS	0.0332271	0.0301691	0.312948
PDGFbb	LIS	0.0179386	0.0175032	0.329575
RANTES	LIS	0.0219899	0.0306149	0.495855
SCF	LIS	-0.0174554	0.0377218	0.659858
SCGFβ	LIS	0.0612571	0.021514	0.0137274
SDF1α	LIS	0.102136	0.0953554	0.47815
TNFα	LIS	0.0261527	0.0600724	0.738599
TNFβ	LIS	0.00368137	0.0212052	0.878156
TRAIL	LIS	-0.0126953	0.0146063	0.405133
VEGF	LIS	0.00945285	0.0134703	0.502731
