# Supplementary material for: Inflammatory cytokines and stroke and its subtypes: a genetic correlation and two-sample Mendelian randomization study
Source: Front Mol Neurosci. 2023 Nov 28;16:1294450. doi: 10.3389/fnmol.2023.1294450 (PMC10713998; doi:10.3389/fnmol.2023.1294450)
Supplement: Supplementary file 7 [file Table_7.XLSX]

## Sheet: Sheet1
outcome	exposure	method	nsnp	b	se	pval	lo_ci	up_ci	or	or_lci95	or_uci95	estimate
CES	β-NGF	MR Egger	4	-0.342107	0.489922	0.557265	-1.30235	0.618139	0.710272	0.271891	1.85547	0.71 (0.27-1.86)
CES	β-NGF	Weighted median	4	-0.0458826	0.102737	0.655162	-0.247247	0.155482	0.955154	0.780948	1.16822	0.96 (0.78-1.17)
CES	β-NGF	Inverse variance weighted	4	0.028739	0.0819808	0.72592	-0.131943	0.189421	1.02916	0.876391	1.20855	1.03 (0.88-1.21)
CES	β-NGF	Simple mode	4	-0.0433159	0.137971	0.774124	-0.313738	0.227106	0.957609	0.73071	1.25496	0.96 (0.73-1.25)
CES	β-NGF	Weighted mode	4	-0.0470609	0.116367	0.713012	-0.275141	0.181019	0.954029	0.759465	1.19844	0.95 (0.76-1.20)
CES	CTACK	MR Egger	13	-0.0769527	0.0725835	0.31178	-0.219216	0.065311	0.925934	0.803148	1.06749	0.93 (0.80-1.07)
CES	CTACK	Weighted median	13	-0.0233832	0.0517466	0.651355	-0.124806	0.07804	0.976888	0.882668	1.08117	0.98 (0.88-1.08)
CES	CTACK	Inverse variance weighted	13	-0.00937789	0.0405787	0.817234	-0.0889122	0.0701564	0.990666	0.914926	1.07268	0.99 (0.91-1.07)
CES	CTACK	Simple mode	13	-0.0244685	0.0808295	0.767289	-0.182894	0.133957	0.975828	0.832856	1.14334	0.98 (0.83-1.14)
CES	CTACK	Weighted mode	13	-0.0296147	0.0621251	0.642142	-0.15138	0.0921505	0.97082	0.859521	1.09653	0.97 (0.86-1.10)
CES	EOTAXIN	MR Egger	16	-0.148754	0.118557	0.23013	-0.381126	0.0836181	0.861781	0.683092	1.08721	0.86 (0.68-1.09)
CES	EOTAXIN	Weighted median	16	-0.096975	0.0687495	0.158376	-0.231724	0.0377741	0.907579	0.793165	1.0385	0.91 (0.79-1.04)
CES	EOTAXIN	Inverse variance weighted	16	-0.0736803	0.0495817	0.137269	-0.17086	0.0234998	0.928969	0.842939	1.02378	0.93 (0.84-1.02)
CES	EOTAXIN	Simple mode	16	-0.128721	0.121312	0.305442	-0.366492	0.10905	0.879219	0.693162	1.11522	0.88 (0.69-1.12)
CES	EOTAXIN	Weighted mode	16	-0.11109	0.0873921	0.223027	-0.282379	0.0601981	0.894858	0.753988	1.06205	0.89 (0.75-1.06)
CES	bFGF	MR Egger	6	-0.109967	0.310216	0.740874	-0.71799	0.498056	0.895864	0.487732	1.64552	0.90 (0.49-1.65)
CES	bFGF	Weighted median	6	-0.0740632	0.132465	0.576083	-0.333695	0.185568	0.928613	0.716272	1.2039	0.93 (0.72-1.20)
CES	bFGF	Inverse variance weighted	6	-0.149459	0.136053	0.271972	-0.416122	0.117205	0.861174	0.6596	1.12435	0.86 (0.66-1.12)
CES	bFGF	Simple mode	6	-0.186463	0.187309	0.365207	-0.553589	0.180663	0.829889	0.574883	1.19801	0.83 (0.57-1.20)
CES	bFGF	Weighted mode	6	-0.0902239	0.150539	0.575069	-0.385281	0.204833	0.913727	0.680259	1.22732	0.91 (0.68-1.23)
CES	GROα	MR Egger	11	-0.134877	0.0948922	0.188919	-0.320866	0.0511115	0.873823	0.72552	1.05244	0.87 (0.73-1.05)
CES	GROα	Weighted median	11	-0.00764537	0.042557	0.857427	-0.0910572	0.0757664	0.992384	0.912966	1.07871	0.99 (0.91-1.08)
CES	GROα	Inverse variance weighted	11	0.0025582	0.0435627	0.953172	-0.0828247	0.0879411	1.00256	0.920513	1.09192	1.00 (0.92-1.09)
CES	GROα	Simple mode	11	0.0855328	0.0682477	0.238617	-0.0482326	0.219298	1.0893	0.952912	1.2452	1.09 (0.95-1.25)
CES	GROα	Weighted mode	11	-0.017039	0.0410244	0.686666	-0.0974469	0.0633689	0.983105	0.90715	1.06542	0.98 (0.91-1.07)
CES	GCSF	MR Egger	9	0.0920499	0.121362	0.472925	-0.145819	0.329919	1.09642	0.864314	1.39086	1.10 (0.86-1.39)
CES	GCSF	Weighted median	9	0.0212628	0.107058	0.842568	-0.188571	0.231097	1.02149	0.828141	1.25998	1.02 (0.83-1.26)
CES	GCSF	Inverse variance weighted	9	0.0508174	0.0760359	0.50392	-0.0982129	0.199848	1.05213	0.906456	1.22122	1.05 (0.91-1.22)
CES	GCSF	Simple mode	9	0.0637777	0.160527	0.701534	-0.250855	0.37841	1.06586	0.778136	1.45996	1.07 (0.78-1.46)
CES	GCSF	Weighted mode	9	0.0253041	0.129139	0.84954	-0.227809	0.278417	1.02563	0.796276	1.32104	1.03 (0.80-1.32)
CES	HGF	MR Egger	9	0.210855	0.162018	0.234304	-0.1067	0.528411	1.23473	0.898795	1.69623	1.23 (0.90-1.70)
CES	HGF	Weighted median	9	0.0110906	0.101585	0.913063	-0.188015	0.210196	1.01115	0.828602	1.23392	1.01 (0.83-1.23)
CES	HGF	Inverse variance weighted	9	0.0255092	0.0746946	0.732717	-0.120892	0.171911	1.02584	0.88613	1.18757	1.03 (0.89-1.19)
CES	HGF	Simple mode	9	-0.124668	0.173256	0.492281	-0.46425	0.214915	0.88279	0.628607	1.23976	0.88 (0.63-1.24)
CES	HGF	Weighted mode	9	0.156033	0.135165	0.281657	-0.108891	0.420957	1.16887	0.896828	1.52342	1.17 (0.90-1.52)
CES	IFN-γ	MR Egger	11	0.0561658	0.153014	0.722054	-0.243741	0.356072	1.05777	0.783691	1.42771	1.06 (0.78-1.43)
CES	IFN-γ	Weighted median	11	-0.0680889	0.101617	0.502822	-0.267258	0.13108	0.934177	0.765476	1.14006	0.93 (0.77-1.14)
CES	IFN-γ	Inverse variance weighted	11	-0.0936165	0.0752591	0.213528	-0.241124	0.0538914	0.910632	0.785744	1.05537	0.91 (0.79-1.06)
CES	IFN-γ	Simple mode	11	-0.0680004	0.164454	0.687974	-0.39033	0.254329	0.93426	0.676833	1.2896	0.93 (0.68-1.29)
CES	IFN-γ	Weighted mode	11	-0.0478882	0.142615	0.74397	-0.327413	0.231636	0.95324	0.720786	1.26066	0.95 (0.72-1.26)
CES	IL-10	MR Egger	15	-0.0760449	0.106153	0.486433	-0.284104	0.132015	0.926775	0.752688	1.14113	0.93 (0.75-1.14)
CES	IL-10	Weighted median	15	0.0132299	0.0638893	0.835951	-0.111993	0.138453	1.01332	0.89405	1.1485	1.01 (0.89-1.15)
CES	IL-10	Inverse variance weighted	15	0.0782234	0.0492439	0.112176	-0.0182947	0.174741	1.08136	0.981872	1.19094	1.08 (0.98-1.19)
CES	IL-10	Simple mode	15	0.0308627	0.125493	0.809304	-0.215104	0.276829	1.03134	0.806458	1.31894	1.03 (0.81-1.32)
CES	IL-10	Weighted mode	15	0.00901756	0.0592103	0.881126	-0.107035	0.12507	1.00906	0.898495	1.13323	1.01 (0.90-1.13)
CES	IL-12p70	MR Egger	13	0.0161678	0.0733206	0.829514	-0.127541	0.159876	1.0163	0.880258	1.17337	1.02 (0.88-1.17)
CES	IL-12p70	Weighted median	13	0.0046277	0.0496695	0.925769	-0.0927245	0.10198	1.00464	0.911445	1.10736	1.00 (0.91-1.11)
CES	IL-12p70	Inverse variance weighted	13	0.00198451	0.042725	0.962953	-0.0817565	0.0857255	1.00199	0.921496	1.08951	1.00 (0.92-1.09)
CES	IL-12p70	Simple mode	13	-0.023807	0.107442	0.828366	-0.234393	0.186779	0.976474	0.791051	1.20536	0.98 (0.79-1.21)
CES	IL-12p70	Weighted mode	13	0.00297012	0.0490628	0.952724	-0.0931931	0.0991333	1.00297	0.911018	1.10421	1.00 (0.91-1.10)
CES	IL-13	MR Egger	13	0.0817018	0.0731323	0.287726	-0.0616376	0.225041	1.08513	0.940224	1.25237	1.09 (0.94-1.25)
CES	IL-13	Weighted median	13	0.0211526	0.0447427	0.636384	-0.066543	0.108848	1.02138	0.935623	1.11499	1.02 (0.94-1.11)
CES	IL-13	Inverse variance weighted	13	0.0295681	0.0397623	0.457106	-0.048366	0.107502	1.03001	0.952785	1.11349	1.03 (0.95-1.11)
CES	IL-13	Simple mode	13	0.0726233	0.0863546	0.416798	-0.0966317	0.241878	1.07533	0.90789	1.27364	1.08 (0.91-1.27)
CES	IL-13	Weighted mode	13	0.0224397	0.0469605	0.641348	-0.0696028	0.114482	1.02269	0.932764	1.12129	1.02 (0.93-1.12)
CES	IL-16	MR Egger	9	-0.0368477	0.0806589	0.661629	-0.194939	0.121244	0.963823	0.822885	1.1289	0.96 (0.82-1.13)
CES	IL-16	Weighted median	9	-0.0471723	0.0430601	0.273298	-0.13157	0.0372255	0.953923	0.876718	1.03793	0.95 (0.88-1.04)
CES	IL-16	Inverse variance weighted	9	-0.0490062	0.0482569	0.309854	-0.14359	0.0455773	0.952175	0.866243	1.04663	0.95 (0.87-1.05)
CES	IL-16	Simple mode	9	0.0100524	0.092633	0.916256	-0.171508	0.191613	1.0101	0.842393	1.2112	1.01 (0.84-1.21)
CES	IL-16	Weighted mode	9	-0.0471329	0.0459219	0.334747	-0.13714	0.042874	0.953961	0.871848	1.04381	0.95 (0.87-1.04)
CES	IL-17	MR Egger	8	0.0228037	0.171453	0.89854	-0.313244	0.358852	1.02307	0.731071	1.43168	1.02 (0.73-1.43)
CES	IL-17	Weighted median	8	0.0502305	0.100752	0.618093	-0.147244	0.247705	1.05151	0.863084	1.28108	1.05 (0.86-1.28)
CES	IL-17	Inverse variance weighted	8	0.002909	0.0797012	0.970885	-0.153305	0.159123	1.00291	0.857868	1.17248	1.00 (0.86-1.17)
CES	IL-17	Simple mode	8	0.0570765	0.13637	0.688094	-0.210209	0.324362	1.05874	0.810415	1.38315	1.06 (0.81-1.38)
CES	IL-17	Weighted mode	8	0.0628472	0.122687	0.624235	-0.17762	0.303314	1.06486	0.837261	1.35434	1.06 (0.84-1.35)
CES	IL-18	MR Egger	13	0.111023	0.0820449	0.203147	-0.0497847	0.271831	1.11742	0.951434	1.31237	1.12 (0.95-1.31)
CES	IL-18	Weighted median	13	0.0569318	0.0488629	0.243965	-0.0388395	0.152703	1.05858	0.961905	1.16498	1.06 (0.96-1.16)
CES	IL-18	Inverse variance weighted	13	0.0458503	0.037403	0.220257	-0.0274596	0.11916	1.04692	0.972914	1.12655	1.05 (0.97-1.13)
CES	IL-18	Simple mode	13	0.0596546	0.0776907	0.457421	-0.0926191	0.211928	1.06147	0.911541	1.23606	1.06 (0.91-1.24)
CES	IL-18	Weighted mode	13	0.0703671	0.0685459	0.324872	-0.0639828	0.204717	1.0729	0.938021	1.22718	1.07 (0.94-1.23)
CES	IL-1β	MR Egger	4	0.150611	0.233702	0.585326	-0.307445	0.608668	1.16254	0.735323	1.83798	1.16 (0.74-1.84)
CES	IL-1β	Weighted median	4	0.136996	0.095906	0.153166	-0.0509801	0.324972	1.14682	0.950298	1.38399	1.15 (0.95-1.38)
CES	IL-1β	Inverse variance weighted	4	0.143645	0.0820182	0.0798798	-0.0171103	0.304401	1.15447	0.983035	1.35581	1.15 (0.98-1.36)
CES	IL-1β	Simple mode	4	0.116115	0.12625	0.425548	-0.131336	0.363566	1.12312	0.876923	1.43845	1.12 (0.88-1.44)
CES	IL-1β	Weighted mode	4	0.115667	0.123553	0.418246	-0.126497	0.35783	1.12262	0.881177	1.43022	1.12 (0.88-1.43)
CES	IL-1ra	MR Egger	8	-0.0127217	0.243313	0.959999	-0.489616	0.464173	0.987359	0.612862	1.5907	0.99 (0.61-1.59)
CES	IL-1ra	Weighted median	8	0.0375847	0.0951945	0.692976	-0.148997	0.224166	1.0383	0.861572	1.25128	1.04 (0.86-1.25)
CES	IL-1ra	Inverse variance weighted	8	0.0276091	0.0851298	0.745697	-0.139245	0.194463	1.02799	0.870015	1.21466	1.03 (0.87-1.21)
CES	IL-1ra	Simple mode	8	0.0363508	0.174339	0.840771	-0.305354	0.378056	1.03702	0.736862	1.45944	1.04 (0.74-1.46)
CES	IL-1ra	Weighted mode	8	0.0905868	0.183854	0.637295	-0.269768	0.450941	1.09482	0.763557	1.56979	1.09 (0.76-1.57)
CES	IL-2ra	MR Egger	8	-0.0376196	0.112558	0.749584	-0.258234	0.182995	0.963079	0.772415	1.20081	0.96 (0.77-1.20)
CES	IL-2ra	Weighted median	8	-0.00911727	0.0490481	0.852535	-0.105251	0.0870169	0.990924	0.900098	1.09092	0.99 (0.90-1.09)
CES	IL-2ra	Inverse variance weighted	8	-0.0467851	0.0679643	0.491215	-0.179995	0.0864249	0.954292	0.835274	1.09027	0.95 (0.84-1.09)
CES	IL-2ra	Simple mode	8	-0.0645145	0.119196	0.605127	-0.298139	0.16911	0.937523	0.742198	1.18425	0.94 (0.74-1.18)
CES	IL-2ra	Weighted mode	8	0.00481499	0.0506811	0.926973	-0.09452	0.10415	1.00483	0.90981	1.10977	1.00 (0.91-1.11)
CES	IL-2	MR Egger	8	-0.126656	0.150834	0.433253	-0.422291	0.168979	0.881037	0.655543	1.1841	0.88 (0.66-1.18)
CES	IL-2	Weighted median	8	-0.0553342	0.079481	0.486308	-0.211117	0.100449	0.946169	0.809679	1.10567	0.95 (0.81-1.11)
CES	IL-2	Inverse variance weighted	8	0.00486633	0.0736521	0.947321	-0.139492	0.149224	1.00488	0.8698	1.16093	1.00 (0.87-1.16)
CES	IL-2	Simple mode	8	-0.0833984	0.127095	0.532671	-0.332504	0.165708	0.919985	0.717125	1.18023	0.92 (0.72-1.18)
CES	IL-2	Weighted mode	8	-0.112683	0.108589	0.333918	-0.325517	0.100151	0.893434	0.722154	1.10534	0.89 (0.72-1.11)
CES	IL-4	MR Egger	13	-0.085143	0.101011	0.417233	-0.283125	0.112839	0.918381	0.753426	1.11945	0.92 (0.75-1.12)
CES	IL-4	Weighted median	13	-0.0460409	0.0800201	0.565044	-0.20288	0.110799	0.955003	0.816376	1.11717	0.96 (0.82-1.12)
CES	IL-4	Inverse variance weighted	13	-0.0647229	0.059592	0.277434	-0.181523	0.0520774	0.937327	0.833999	1.05346	0.94 (0.83-1.05)
CES	IL-4	Simple mode	13	0.0273055	0.123516	0.828756	-0.214786	0.269397	1.02768	0.806714	1.30917	1.03 (0.81-1.31)
CES	IL-4	Weighted mode	13	-0.0370277	0.101348	0.721208	-0.23567	0.161615	0.963649	0.790041	1.17541	0.96 (0.79-1.18)
CES	IL-5	MR Egger	8	-0.318224	0.149421	0.0772393	-0.611088	-0.0253595	0.72744	0.54276	0.974959	0.73 (0.54-0.97)
CES	IL-5	Weighted median	8	0.0191436	0.0798613	0.810555	-0.137385	0.175672	1.01933	0.871635	1.19205	1.02 (0.87-1.19)
CES	IL-5	Inverse variance weighted	8	-0.00942175	0.0696676	0.892423	-0.14597	0.127127	0.990622	0.864183	1.13556	0.99 (0.86-1.14)
CES	IL-5	Simple mode	8	0.0243813	0.129085	0.855549	-0.228626	0.277389	1.02468	0.795626	1.31968	1.02 (0.80-1.32)
CES	IL-5	Weighted mode	8	0.0296739	0.112183	0.799004	-0.190205	0.249553	1.03012	0.826789	1.28345	1.03 (0.83-1.28)
CES	IL-6	MR Egger	11	0.126659	0.158104	0.4437	-0.183224	0.436543	1.13503	0.832581	1.54735	1.14 (0.83-1.55)
CES	IL-6	Weighted median	11	0.0499868	0.10084	0.620105	-0.147661	0.247634	1.05126	0.862724	1.28099	1.05 (0.86-1.28)
CES	IL-6	Inverse variance weighted	11	0.0367708	0.0790325	0.641744	-0.118133	0.191675	1.03746	0.888578	1.21128	1.04 (0.89-1.21)
CES	IL-6	Simple mode	11	-0.203818	0.187494	0.302516	-0.571307	0.163671	0.815611	0.564787	1.17783	0.82 (0.56-1.18)
CES	IL-6	Weighted mode	11	0.0727689	0.159389	0.657752	-0.239634	0.385172	1.07548	0.786915	1.46987	1.08 (0.79-1.47)
CES	IL-7	MR Egger	13	-0.067559	0.080664	0.420117	-0.22566	0.0905425	0.934673	0.797989	1.09477	0.93 (0.80-1.09)
CES	IL-7	Weighted median	13	0.00241495	0.0553192	0.96518	-0.106011	0.110841	1.00242	0.899415	1.11722	1.00 (0.90-1.12)
CES	IL-7	Inverse variance weighted	13	0.0176542	0.0377562	0.640081	-0.0563478	0.0916563	1.01781	0.94521	1.09599	1.02 (0.95-1.10)
CES	IL-7	Simple mode	13	-0.0502663	0.092001	0.594827	-0.230588	0.130056	0.950976	0.794066	1.13889	0.95 (0.79-1.14)
CES	IL-7	Weighted mode	13	-0.00368792	0.0609545	0.952751	-0.123159	0.115783	0.996319	0.884123	1.12275	1.00 (0.88-1.12)
CES	IL-8	MR Egger	8	-0.00732286	0.0835999	0.93305	-0.171179	0.156533	0.992704	0.842671	1.16945	0.99 (0.84-1.17)
CES	IL-8	Weighted median	8	0.0254908	0.0639059	0.689981	-0.0997647	0.150746	1.02582	0.90505	1.1627	1.03 (0.91-1.16)
CES	IL-8	Inverse variance weighted	8	0.0297807	0.0524919	0.570485	-0.0731035	0.132665	1.03023	0.929505	1.14187	1.03 (0.93-1.14)
CES	IL-8	Simple mode	8	0.0313717	0.0910673	0.740597	-0.14712	0.209864	1.03187	0.86319	1.23351	1.03 (0.86-1.23)
CES	IL-8	Weighted mode	8	0.0135669	0.0760056	0.863387	-0.135404	0.162538	1.01366	0.873363	1.17649	1.01 (0.87-1.18)
CES	IL-9	MR Egger	6	0.026412	0.17613	0.888056	-0.318804	0.371628	1.02676	0.727018	1.45009	1.03 (0.73-1.45)
CES	IL-9	Weighted median	6	-0.07433	0.0798345	0.351827	-0.230806	0.0821456	0.928365	0.793894	1.08561	0.93 (0.79-1.09)
CES	IL-9	Inverse variance weighted	6	-0.0648212	0.0659184	0.325433	-0.194021	0.064379	0.937235	0.82364	1.0665	0.94 (0.82-1.07)
CES	IL-9	Simple mode	6	-0.147428	0.112827	0.248192	-0.368569	0.0737119	0.862924	0.691724	1.0765	0.86 (0.69-1.08)
CES	IL-9	Weighted mode	6	-0.103535	0.104328	0.366569	-0.308017	0.100948	0.901644	0.734902	1.10622	0.90 (0.73-1.11)
CES	IP-10	MR Egger	8	0.347533	0.163587	0.0778034	0.0269022	0.668163	1.41557	1.02727	1.95065	1.42 (1.03-1.95)
CES	IP-10	Weighted median	8	0.00702293	0.0910756	0.938535	-0.171485	0.185531	1.00705	0.842413	1.20386	1.01 (0.84-1.20)
CES	IP-10	Inverse variance weighted	8	0.0160712	0.0726251	0.824866	-0.126274	0.158416	1.0162	0.881373	1.17165	1.02 (0.88-1.17)
CES	IP-10	Simple mode	8	-0.0166615	0.153036	0.916358	-0.316612	0.283289	0.983477	0.728613	1.32749	0.98 (0.73-1.33)
CES	IP-10	Weighted mode	8	0.143531	0.130176	0.306662	-0.111613	0.398675	1.15434	0.89439	1.48985	1.15 (0.89-1.49)
CES	MCP-1	MR Egger	13	0.0148628	0.184333	0.937184	-0.34643	0.376156	1.01497	0.707208	1.45667	1.01 (0.71-1.46)
CES	MCP-1	Weighted median	13	0.0138698	0.0711604	0.845465	-0.125605	0.153344	1.01397	0.881963	1.16573	1.01 (0.88-1.17)
CES	MCP-1	Inverse variance weighted	13	0.0259968	0.07696	0.735517	-0.124845	0.176838	1.02634	0.882634	1.19344	1.03 (0.88-1.19)
CES	MCP-1	Simple mode	13	-0.00445913	0.110168	0.968379	-0.220388	0.21147	0.995551	0.802208	1.23549	1.00 (0.80-1.24)
CES	MCP-1	Weighted mode	13	0.0296125	0.0793078	0.715373	-0.125831	0.185056	1.03006	0.881764	1.20329	1.03 (0.88-1.20)
CES	MCP-3	MR Egger	6	0.0173549	0.107906	0.88002	-0.19414	0.22885	1.01751	0.823543	1.25715	1.02 (0.82-1.26)
CES	MCP-3	Weighted median	6	0.00902862	0.0520357	0.862252	-0.0929614	0.111019	1.00907	0.911229	1.11742	1.01 (0.91-1.12)
CES	MCP-3	Inverse variance weighted	6	0.00205218	0.0409799	0.96006	-0.0782684	0.0823727	1.00205	0.924716	1.08586	1.00 (0.92-1.09)
CES	MCP-3	Simple mode	6	0.00642369	0.0719316	0.932308	-0.134562	0.14741	1.00644	0.874098	1.15883	1.01 (0.87-1.16)
CES	MCP-3	Weighted mode	6	0.00872393	0.0668944	0.901324	-0.122389	0.139837	1.00876	0.884804	1.15009	1.01 (0.88-1.15)
CES	MIF	MR Egger	10	0.0153474	0.146966	0.9194	-0.272706	0.303401	1.01547	0.761316	1.35446	1.02 (0.76-1.35)
CES	MIF	Weighted median	10	-0.0025704	0.0818815	0.974957	-0.163058	0.157917	0.997433	0.849542	1.17107	1.00 (0.85-1.17)
CES	MIF	Inverse variance weighted	10	-0.0111062	0.0604184	0.854153	-0.129526	0.107314	0.988955	0.878511	1.11328	0.99 (0.88-1.11)
CES	MIF	Simple mode	10	-0.00810876	0.126257	0.950195	-0.255572	0.239355	0.991924	0.774473	1.27043	0.99 (0.77-1.27)
CES	MIF	Weighted mode	10	0.00842432	0.0992311	0.934203	-0.186069	0.202917	1.00846	0.830217	1.22497	1.01 (0.83-1.22)
CES	MIG	MR Egger	13	0.0717594	0.102093	0.496736	-0.128343	0.271862	1.0744	0.879551	1.31241	1.07 (0.88-1.31)
CES	MIG	Weighted median	13	0.0257612	0.0590121	0.662444	-0.0899025	0.141425	1.0261	0.91402	1.15191	1.03 (0.91-1.15)
CES	MIG	Inverse variance weighted	13	0.0413279	0.0472399	0.381655	-0.0512622	0.133918	1.04219	0.95003	1.1433	1.04 (0.95-1.14)
CES	MIG	Simple mode	13	-0.0189117	0.0945386	0.844797	-0.204207	0.166384	0.981266	0.815293	1.18103	0.98 (0.82-1.18)
CES	MIG	Weighted mode	13	-0.00830145	0.0854845	0.924242	-0.175851	0.159248	0.991733	0.838743	1.17263	0.99 (0.84-1.17)
CES	MIP1α	MR Egger	6	0.0232988	0.297847	0.941407	-0.560482	0.60708	1.02357	0.570934	1.83506	1.02 (0.57-1.84)
CES	MIP1α	Weighted median	6	0.0216351	0.100393	0.829375	-0.175136	0.218406	1.02187	0.839343	1.24409	1.02 (0.84-1.24)
CES	MIP1α	Inverse variance weighted	6	0.0750123	0.0894287	0.401585	-0.100268	0.250293	1.0779	0.904595	1.2844	1.08 (0.90-1.28)
CES	MIP1α	Simple mode	6	0.0380962	0.137249	0.792454	-0.230913	0.307105	1.03883	0.793809	1.35948	1.04 (0.79-1.36)
CES	MIP1α	Weighted mode	6	0.0248256	0.126354	0.851974	-0.222828	0.27248	1.02514	0.800252	1.31322	1.03 (0.80-1.31)
CES	MIP1β	MR Egger	17	-0.0752976	0.0559416	0.198292	-0.184943	0.0343479	0.927467	0.831152	1.03494	0.93 (0.83-1.03)
CES	MIP1β	Weighted median	17	-0.0357758	0.0613886	0.560044	-0.156098	0.0845459	0.964857	0.855476	1.08822	0.96 (0.86-1.09)
CES	MIP1β	Inverse variance weighted	17	-0.0392671	0.0363187	0.279616	-0.110452	0.0319175	0.961494	0.89543	1.03243	0.96 (0.90-1.03)
CES	MIP1β	Simple mode	17	-0.0914474	0.111317	0.423432	-0.309629	0.126734	0.912609	0.733719	1.13512	0.91 (0.73-1.14)
CES	MIP1β	Weighted mode	17	-0.163233	0.0880097	0.0821594	-0.335732	0.00926586	0.849393	0.714815	1.00931	0.85 (0.71-1.01)
CES	MCSF	MR Egger	11	0.0381483	0.103383	0.720658	-0.164482	0.240778	1.03889	0.848333	1.27224	1.04 (0.85-1.27)
CES	MCSF	Weighted median	11	0.0290095	0.0554406	0.600798	-0.079654	0.137673	1.02943	0.923436	1.1476	1.03 (0.92-1.15)
CES	MCSF	Inverse variance weighted	11	-0.0170836	0.0481334	0.722648	-0.111425	0.0772578	0.983061	0.894558	1.08032	0.98 (0.89-1.08)
CES	MCSF	Simple mode	11	0.0155923	0.0911616	0.867604	-0.163084	0.194269	1.01571	0.849519	1.21442	1.02 (0.85-1.21)
CES	MCSF	Weighted mode	11	0.0409964	0.0726713	0.585091	-0.101439	0.183432	1.04185	0.903536	1.20133	1.04 (0.90-1.20)
CES	PDGFbb	MR Egger	14	0.0697569	0.101451	0.504783	-0.129087	0.268601	1.07225	0.878898	1.30813	1.07 (0.88-1.31)
CES	PDGFbb	Weighted median	14	0.100009	0.0698766	0.152367	-0.0369493	0.236967	1.10518	0.963725	1.2674	1.11 (0.96-1.27)
CES	PDGFbb	Inverse variance weighted	14	0.0472952	0.0506322	0.350255	-0.0519439	0.146534	1.04843	0.949382	1.15781	1.05 (0.95-1.16)
CES	PDGFbb	Simple mode	14	0.0755741	0.108848	0.499711	-0.137769	0.288917	1.0785	0.8713	1.33498	1.08 (0.87-1.33)
CES	PDGFbb	Weighted mode	14	0.0871304	0.0783	0.285958	-0.0663375	0.240598	1.09104	0.935815	1.27201	1.09 (0.94-1.27)
CES	RANTES	MR Egger	10	-0.0363411	0.142884	0.805649	-0.316395	0.243712	0.964311	0.728772	1.27598	0.96 (0.73-1.28)
CES	RANTES	Weighted median	10	-0.0389821	0.0720803	0.588635	-0.18026	0.102295	0.961768	0.835053	1.10771	0.96 (0.84-1.11)
CES	RANTES	Inverse variance weighted	10	-0.0386665	0.0550784	0.482662	-0.14662	0.0692871	0.962072	0.863622	1.07174	0.96 (0.86-1.07)
CES	RANTES	Simple mode	10	-0.0642318	0.107181	0.563762	-0.274306	0.145842	0.937788	0.760099	1.15701	0.94 (0.76-1.16)
CES	RANTES	Weighted mode	10	-0.0528514	0.108899	0.639042	-0.266294	0.160591	0.948521	0.766214	1.1742	0.95 (0.77-1.17)
CES	SCF	MR Egger	10	-0.0148402	0.177548	0.935441	-0.362833	0.333153	0.985269	0.695702	1.39536	0.99 (0.70-1.40)
CES	SCF	Weighted median	10	-0.0795906	0.0989522	0.421205	-0.273537	0.114356	0.923494	0.760684	1.12115	0.92 (0.76-1.12)
CES	SCF	Inverse variance weighted	10	-0.0197943	0.07283	0.785785	-0.162541	0.122952	0.9804	0.849981	1.13083	0.98 (0.85-1.13)
CES	SCF	Simple mode	10	-0.0797262	0.15719	0.624211	-0.387818	0.228366	0.923369	0.678536	1.25655	0.92 (0.68-1.26)
CES	SCF	Weighted mode	10	-0.0741962	0.155889	0.645447	-0.379738	0.231346	0.928489	0.68404	1.2603	0.93 (0.68-1.26)
CES	SCGFβ	MR Egger	18	0.0378761	0.0776593	0.632363	-0.114336	0.190088	1.0386	0.891958	1.20936	1.04 (0.89-1.21)
CES	SCGFβ	Weighted median	18	-0.0541205	0.0564847	0.33799	-0.16483	0.0565895	0.947318	0.848037	1.05822	0.95 (0.85-1.06)
CES	SCGFβ	Inverse variance weighted	18	-0.0556108	0.0389286	0.153139	-0.131911	0.0206893	0.945907	0.876419	1.0209	0.95 (0.88-1.02)
CES	SCGFβ	Simple mode	18	-0.0958732	0.106951	0.382548	-0.305498	0.113752	0.908579	0.736756	1.12047	0.91 (0.74-1.12)
CES	SCGFβ	Weighted mode	18	-0.0642942	0.0884674	0.477264	-0.23769	0.109102	0.937729	0.788447	1.11528	0.94 (0.79-1.12)
CES	SDF1α	MR Egger	8	0.0736294	0.189183	0.710568	-0.297168	0.444427	1.07641	0.742919	1.5596	1.08 (0.74-1.56)
CES	SDF1α	Weighted median	8	0.0533721	0.109371	0.625557	-0.160996	0.26774	1.05482	0.851296	1.30701	1.05 (0.85-1.31)
CES	SDF1α	Inverse variance weighted	8	0.113933	0.0878607	0.194719	-0.058274	0.28614	1.12068	0.943391	1.33128	1.12 (0.94-1.33)
CES	SDF1α	Simple mode	8	0.0862416	0.190724	0.664819	-0.287578	0.460061	1.09007	0.750078	1.58417	1.09 (0.75-1.58)
CES	SDF1α	Weighted mode	8	0.0332109	0.148243	0.829132	-0.257346	0.323767	1.03377	0.773101	1.38233	1.03 (0.77-1.38)
CES	TNFα	MR Egger	3	-0.0889108	0.279839	0.804153	-0.637394	0.459573	0.914927	0.528668	1.5834	0.91 (0.53-1.58)
CES	TNFα	Weighted median	3	-0.102759	0.107394	0.338646	-0.31325	0.107733	0.902345	0.731067	1.11375	0.90 (0.73-1.11)
CES	TNFα	Inverse variance weighted	3	-0.0966415	0.108994	0.375257	-0.31027	0.116987	0.907881	0.733249	1.1241	0.91 (0.73-1.12)
CES	TNFα	Simple mode	3	-0.0821144	0.165387	0.668743	-0.406272	0.242043	0.921167	0.666129	1.27385	0.92 (0.67-1.27)
CES	TNFα	Weighted mode	3	-0.166431	0.163701	0.416285	-0.487284	0.154423	0.846682	0.614292	1.16698	0.85 (0.61-1.17)
CES	TNFβ	MR Egger	5	0.00572043	0.0617048	0.931981	-0.115221	0.126662	1.00574	0.891169	1.13503	1.01 (0.89-1.14)
CES	TNFβ	Weighted median	5	0.0213859	0.0468196	0.647834	-0.0703805	0.113152	1.02162	0.932039	1.1198	1.02 (0.93-1.12)
CES	TNFβ	Inverse variance weighted	5	0.0397379	0.0399839	0.320297	-0.0386305	0.118106	1.04054	0.962106	1.12536	1.04 (0.96-1.13)
CES	TNFβ	Simple mode	5	0.0295057	0.0691167	0.691428	-0.105963	0.164974	1.02995	0.899458	1.17936	1.03 (0.90-1.18)
CES	TNFβ	Weighted mode	5	0.0179809	0.0557086	0.763039	-0.091208	0.12717	1.01814	0.912828	1.13561	1.02 (0.91-1.14)
CES	TRAIL	MR Egger	14	-0.0226665	0.0482452	0.646907	-0.117227	0.071894	0.977588	0.889383	1.07454	0.98 (0.89-1.07)
CES	TRAIL	Weighted median	14	-0.0409365	0.0470048	0.383809	-0.133066	0.051193	0.95989	0.875407	1.05253	0.96 (0.88-1.05)
CES	TRAIL	Inverse variance weighted	14	0.000223468	0.0372918	0.995219	-0.0728685	0.0733154	1.00022	0.929723	1.07607	1.00 (0.93-1.08)
CES	TRAIL	Simple mode	14	0.0041683	0.0664852	0.950963	-0.126143	0.134479	1.00418	0.881489	1.14394	1.00 (0.88-1.14)
CES	TRAIL	Weighted mode	14	-0.0261991	0.0473897	0.589751	-0.119083	0.0666848	0.974141	0.887734	1.06896	0.97 (0.89-1.07)
CES	VEGF	MR Egger	14	0.0142749	0.0664403	0.833491	-0.115948	0.144498	1.01438	0.890521	1.15546	1.01 (0.89-1.16)
CES	VEGF	Weighted median	14	0.00593726	0.039173	0.87953	-0.0708418	0.0827163	1.00595	0.931609	1.08623	1.01 (0.93-1.09)
CES	VEGF	Inverse variance weighted	14	0.0322771	0.0400795	0.420632	-0.0462788	0.110833	1.0328	0.954776	1.11721	1.03 (0.95-1.12)
CES	VEGF	Simple mode	14	0.142667	0.106695	0.204101	-0.0664547	0.351789	1.15335	0.935705	1.42161	1.15 (0.94-1.42)
CES	VEGF	Weighted mode	14	0.0086635	0.0394504	0.82959	-0.0686593	0.0859863	1.0087	0.933645	1.08979	1.01 (0.93-1.09)
