# Supplementary material for: Inflammatory cytokines and stroke and its subtypes: a genetic correlation and two-sample Mendelian randomization study
Source: Front Mol Neurosci. 2023 Nov 28;16:1294450. doi: 10.3389/fnmol.2023.1294450 (PMC10713998; doi:10.3389/fnmol.2023.1294450)
Supplement: Supplementary file 8 [file Table_8.XLSX]

## Sheet: Sheet1
exposure	outcome	SNP	effect_allele.exposure	other_allele.exposure	effect_allele.outcome	other_allele.outcome	beta.exposure	beta.outcome	eaf.exposure	eaf.outcome	se.outcome	pval.outcome	se.exposure	pval.exposure	R2	F
β-NGF	ICH	rs7970581	T	G	T	G	0.1358	0.009	0.2662	0.2456	0.0606	0.8816	0.028	1.223e-06	0.00654581	23.5093
CTACK	ICH	rs116303454	A	G	A	G	0.3754	-0.0714	0.0218	0.0231	0.1928	0.7109	0.081	3.579e-06	0.00581859	21.4675
CTACK	ICH	rs135564	A	G	A	G	-0.1672	-0.0447	0.2632	0.2901	0.0569	0.4324	0.0267	3.593e-10	0.0105723	39.1934
CTACK	ICH	rs2070074	A	G	A	G	0.4401	0.0707	0.891	0.9024	0.0869	0.4156	0.0372	2.596e-32	0.0367363	139.888
CTACK	ICH	rs55764737	T	C	T	C	0.5424	-0.0645	0.9846	0.9642	0.1439	0.6542	0.0967	2.012e-08	0.00849989	31.4449
CTACK	ICH	rs57338032	A	G	A	G	0.1443	-0.1107	0.8287	0.8322	0.0679	0.1032	0.0316	4.831e-06	0.00564978	20.8412
CTACK	ICH	rs57789542	T	C	T	C	-0.7687	-0.0801	0.9951	0.98	0.1847	0.6644	0.1659	3.575e-06	0.00581596	21.4578
CTACK	ICH	rs60247384	T	C	T	C	0.1128	0.0175	0.3512	0.279	0.0576	0.7617	0.0245	4.302e-06	0.00574273	21.186
CTACK	ICH	rs7333764	T	C	T	C	0.2811	-0.1261	0.0412	0.0264	0.1611	0.4337	0.0591	2.002e-06	0.00612649	22.6105
CTACK	ICH	rs76395525	A	G	A	G	0.5193	-0.1683	0.0118	0.0141	0.239	0.4814	0.1081	1.553e-06	0.0062488	23.0647
EOTAXIN	ICH	rs187131	C	G	C	G	0.1264	0.1039	0.8902	0.8736	0.0773	0.1791	0.0253	5.742e-07	0.00303583	24.9544
EOTAXIN	ICH	rs2024050	A	G	A	G	0.164	-0.0928	0.0739	0.0999	0.0855	0.2776	0.0302	5.467e-08	0.00358475	29.4827
EOTAXIN	ICH	rs2211994	T	C	T	C	0.0876	-0.0335	0.276	0.2672	0.0585	0.5665	0.0177	6.981e-07	0.00297928	24.4881
EOTAXIN	ICH	rs5754733	A	C	A	C	-0.105	0.0389	0.8306	0.7628	0.0615	0.5272	0.0213	8.196e-07	0.00295583	24.2948
EOTAXIN	ICH	rs745331	A	G	A	G	-0.0821	-0.0456	0.6825	0.6925	0.0558	0.4138	0.0176	3.036e-06	0.00264761	21.7548
bFGF	ICH	rs116745220	A	G	A	G	-0.6176	0.1554	0.9951	0.9862	0.2523	0.5379	0.1324	3.085e-06	0.00285148	21.7533
bFGF	ICH	rs61990749	C	G	C	G	0.1124	-0.1226	0.1545	0.1105	0.0842	0.1455	0.0228	8.225e-07	0.00318383	24.2968
bFGF	ICH	rs9903590	T	C	T	C	0.1281	-0.0018	0.8953	0.9067	0.0869	0.9834	0.0267	1.622e-06	0.00301603	23.0124
GROα	ICH	rs1113500	T	G	T	G	0.1162	-0.0963	0.5981	0.6474	0.0543	0.07604	0.0243	1.721e-06	0.00641081	22.8536
GROα	ICH	rs114991247	T	C	T	C	-0.2202	0.0464	0.9226	0.9716	0.1653	0.7789	0.0463	1.971e-06	0.00634185	22.6062
GROα	ICH	rs118158560	A	G	A	G	0.2761	0.0449	0.043	0.0673	0.105	0.6693	0.0592	3.085e-06	0.00610012	21.7392
GROα	ICH	rs508977	T	G	T	G	-0.3838	-0.0214	0.7566	0.7544	0.059	0.717	0.0279	4.566e-43	0.0506893	189.128
GROα	ICH	rs78653452	T	G	T	G	-0.7395	0.2654	0.0071	0.0135	0.2415	0.2718	0.1559	2.093e-06	0.00630873	22.4874
GCSF	ICH	rs115256310	A	G	A	G	-0.6788	0.1554	0.9954	0.9862	0.2523	0.5379	0.1359	5.85e-07	0.00312915	24.9422
GCSF	ICH	rs117261691	T	C	T	C	0.1318	0.339	0.0894	0.0288	0.1732	0.05034	0.0288	4.669e-06	0.00262812	20.9381
GCSF	ICH	rs11903143	A	G	A	G	0.0889	-0.0106	0.7066	0.7392	0.0585	0.8565	0.0175	3.784e-07	0.0032364	25.7999
GCSF	ICH	rs2671444	A	G	A	G	-0.0776	-0.0782	0.6506	0.6502	0.0539	0.1462	0.0166	2.861e-06	0.00274193	21.8473
HGF	ICH	rs11060254	A	G	A	G	-0.0765	-0.0133	0.3306	0.3341	0.0542	0.8059	0.0166	3.974e-06	0.00254123	21.2326
HGF	ICH	rs1617833	C	G	C	G	-0.0749	-0.0916	0.6189	0.604	0.0534	0.08604	0.016	2.925e-06	0.00262196	21.9088
HGF	ICH	rs2003620	T	C	T	C	0.2277	0.0714	0.027	0.0627	0.107	0.5048	0.0487	2.978e-06	0.00261561	21.8557
HGF	ICH	rs5745687	T	C	T	C	-0.3008	0.012	0.0375	0.0723	0.0999	0.9046	0.0404	9.922e-14	0.00660627	55.4228
IFN-γ	ICH	rs10481651	A	G	A	G	-0.0793	0.04	0.6116	0.6899	0.0553	0.4696	0.0168	2.183e-06	0.00286853	22.2749
IFN-γ	ICH	rs10761731	A	T	A	T	-0.0813	0.1616	0.6214	0.5816	0.0521	0.001939	0.0167	1.068e-06	0.0030507	23.6939
IFN-γ	ICH	rs11843756	T	G	T	G	0.1812	-0.0006	0.9542	0.9675	0.1464	0.9965	0.0391	3.622e-06	0.00276528	21.4709
IFN-γ	ICH	rs2188420	C	G	C	G	0.1005	-0.0741	0.7912	0.8702	0.0777	0.3401	0.0201	5.898e-07	0.0032175	24.9935
IFN-γ	ICH	rs73479333	C	G	C	G	-0.1123	-0.0045	0.1354	0.0989	0.0888	0.9598	0.024	2.816e-06	0.00281897	21.8889
IL-10	ICH	rs10457128	A	G	A	G	-0.0854	0.0236	0.639	0.6235	0.0526	0.653	0.0172	6.956e-07	0.0031815	24.646
IL-10	ICH	rs10888839	C	G	C	G	0.1203	0.0426	0.1208	0.0863	0.0906	0.6382	0.025	1.562e-06	0.00298888	23.1493
IL-10	ICH	rs2086656	T	C	T	C	-0.08	0.0033	0.6621	0.7066	0.0565	0.9531	0.017	2.589e-06	0.00285888	22.1396
IL-10	ICH	rs383684	A	G	A	G	0.092	-0.1042	0.7555	0.1148	0.0804	0.1947	0.0197	3.168e-06	0.00281563	21.8037
IL-10	ICH	rs6085948	A	G	A	G	0.0977	0.0387	0.7946	0.7554	0.0599	0.5187	0.0202	1.28e-06	0.00301947	23.387
IL-10	ICH	rs6799107	T	C	T	C	-0.095	0.0355	0.8089	0.7778	0.0605	0.5581	0.0206	3.992e-06	0.00274585	21.2618
IL-10	ICH	rs6921438	A	G	A	G	-0.2876	-0.0279	0.4815	0.4744	0.0523	0.5939	0.0166	1.381e-67	0.0374078	300.088
IL-10	ICH	rs7088799	T	G	T	G	-0.0815	0.1609	0.6191	0.581	0.0521	0.002039	0.0166	9.352e-07	0.00311102	24.0983
IL-12p70	ICH	rs10761731	A	T	A	T	-0.0965	0.1616	0.6227	0.5816	0.0521	0.001939	0.0161	2.119e-09	0.00430249	35.9169
IL-12p70	ICH	rs6921438	A	G	A	G	-0.3784	-0.0279	0.4834	0.4744	0.0523	0.5939	0.016	5.78e-124	0.0630342	559.188
IL-12p70	ICH	rs71361173	T	G	T	G	0.1105	0.0421	0.878	0.8661	0.0763	0.5815	0.0238	3.572e-06	0.00258604	21.5509
IL-12p70	ICH	rs782107	A	G	A	G	0.0765	-0.0058	0.4709	0.5571	0.0517	0.9112	0.0156	9.125e-07	0.00288409	24.0419
IL-12p70	ICH	rs9472183	A	G	A	G	-0.1006	0.0298	0.4566	0.5103	0.0517	0.5646	0.0157	1.384e-10	0.00491414	41.048
IL-13	ICH	rs10995615	T	C	T	C	-0.1591	0.0683	0.8577	0.8181	0.0679	0.3145	0.0341	3.118e-06	0.00601715	21.7565
IL-13	ICH	rs12623722	A	G	A	G	-0.1189	-0.0041	0.3054	0.2916	0.0563	0.9423	0.0257	3.614e-06	0.00591698	21.3922
IL-13	ICH	rs27949	T	C	T	C	-0.1144	-0.0077	0.667	0.6516	0.0534	0.8851	0.025	4.827e-06	0.00578936	20.9281
IL-13	ICH	rs6799107	T	C	T	C	-0.1472	0.0355	0.8071	0.7778	0.0605	0.5581	0.0299	8.661e-07	0.00669478	24.2232
IL-13	ICH	rs6921438	A	G	A	G	-0.4139	-0.0279	0.48	0.4744	0.0523	0.5939	0.0242	1.283e-65	0.0752273	292.36
IL-16	ICH	rs116135478	A	G	A	G	0.8296	-0.1036	0.9933	0.9805	0.188	0.5814	0.1637	4.05e-07	0.00724132	25.6681
IL-16	ICH	rs117916513	A	G	A	G	-0.4713	-0.2349	0.0173	0.0143	0.2244	0.2952	0.0982	1.605e-06	0.00649941	23.0211
IL-16	ICH	rs1255143	T	C	T	C	0.1387	0.0056	0.5695	0.5443	0.0519	0.9138	0.0241	8.529e-09	0.00931937	33.1034
IL-16	ICH	rs4253283	T	C	T	C	0.1506	0.0419	0.3087	0.3182	0.0545	0.4421	0.026	7.215e-09	0.00943884	33.5318
IL-16	ICH	rs4778636	A	G	A	G	-0.7286	0.1025	0.0381	0.0767	0.0945	0.2783	0.063	6.208e-31	0.0365965	133.675
IL-16	ICH	rs9706053	T	C	T	C	0.4412	0.0432	0.0173	0.0187	0.1919	0.822	0.0928	1.976e-06	0.00637867	22.5906
IL-17	ICH	rs3804753	A	G	A	G	0.0943	-0.0724	0.3764	0.4099	0.0523	0.1663	0.0166	1.376e-08	0.00411811	32.2623
IL-17	ICH	rs61990749	C	G	C	G	0.1124	-0.1226	0.1533	0.1105	0.0842	0.1455	0.0226	6.569e-07	0.00315954	24.7289
IL-17	ICH	rs78629931	T	C	T	C	0.236	-0.1167	0.9694	0.9305	0.1017	0.2509	0.0471	5.462e-07	0.00320679	25.0998
IL-18	ICH	rs10414578	T	C	T	C	-0.1817	-0.1145	0.1295	0.1164	0.0811	0.1581	0.0347	1.643e-07	0.00740569	27.404
IL-18	ICH	rs116383510	A	C	A	C	-0.5412	-0.2474	0.9868	0.9828	0.2119	0.243	0.1052	2.699e-07	0.00715007	26.4513
IL-18	ICH	rs117266781	T	C	T	C	0.7051	-0.249	0.0073	0.0153	0.2239	0.2661	0.1436	9.176e-07	0.00651772	24.0966
IL-18	ICH	rs12420140	A	G	A	G	-0.2479	0.0421	0.283	0.2658	0.0576	0.4652	0.0261	1.949e-21	0.0239598	90.1645
IL-18	ICH	rs1979967	T	C	T	C	0.14	-0.1418	0.2157	0.2384	0.0605	0.01906	0.0285	8.719e-07	0.00652329	24.1174
IL-18	ICH	rs385076	T	C	T	C	-0.2472	0.0197	0.3444	0.3745	0.0542	0.7166	0.0247	1.559e-23	0.0265318	100.107
IL-18	ICH	rs4482818	A	G	A	G	0.1233	0.0105	0.609	0.6406	0.0538	0.8446	0.0243	4.108e-07	0.00695704	25.7322
IL-18	ICH	rs610473	A	G	A	G	0.1274	0.0132	0.3522	0.3399	0.0549	0.8101	0.0242	1.433e-07	0.00748493	27.6995
IL-18	ICH	rs7444013	A	G	A	G	-0.5318	0.3945	0.0169	0.0154	0.2334	0.09098	0.0955	2.586e-08	0.00836726	30.9923
IL-1β	ICH	rs61335305	A	C	A	C	0.4333	0.0268	0.0189	0.0162	0.2127	0.8996	0.0928	3.015e-06	0.0064696	21.7882
IL-1ra	ICH	rs1054402	T	C	T	C	0.1325	-0.013	0.2506	0.2565	0.0588	0.8249	0.0269	8.201e-07	0.00655507	24.2488
IL-1ra	ICH	rs4441609	T	C	T	C	0.1056	0.0209	0.4757	0.38	0.0535	0.6961	0.0231	4.746e-06	0.00565131	20.8866
IL-1ra	ICH	rs61335305	A	C	A	C	0.4315	0.0268	0.0182	0.0162	0.2127	0.8996	0.0904	1.812e-06	0.00615812	22.7713
IL-1ra	ICH	rs6699436	A	G	A	G	-0.1858	0.0111	0.0995	0.1323	0.0774	0.8855	0.0404	4.365e-06	0.00571932	21.1394
IL-2ra	ICH	rs12722497	A	C	A	C	0.6287	-0.0781	0.0624	0.1184	0.0811	0.3353	0.0482	7.978e-39	0.0437799	170.043
IL-2ra	ICH	rs12799226	T	C	T	C	-0.1285	0.0732	0.2361	0.2123	0.0624	0.2405	0.0277	3.561e-06	0.00575789	21.5086
IL-2ra	ICH	rs4733117	A	C	A	C	0.1439	0.014	0.7938	0.8569	0.0726	0.8465	0.0291	7.912e-07	0.00653749	24.44
IL-2	ICH	rs16836080	A	G	A	G	0.1158	0.0567	0.3355	0.2688	0.0571	0.321	0.0253	4.841e-06	0.00592643	20.9377
IL-2	ICH	rs170117	T	C	T	C	-0.1637	-0.0181	0.1377	0.136	0.0751	0.8094	0.0347	2.442e-06	0.00629354	22.2429
IL-2	ICH	rs2690020	A	G	A	G	0.1158	0.065	0.5177	0.5586	0.0524	0.2145	0.0245	2.273e-06	0.00631729	22.3274
IL-2	ICH	rs4634519	A	G	A	G	-0.1249	0.0532	0.7379	0.7157	0.0571	0.3508	0.0268	3.18e-06	0.00614296	21.7074
IL-2	ICH	rs61335305	A	C	A	C	0.4439	0.0268	0.0184	0.0162	0.2127	0.8996	0.0913	1.157e-06	0.00668213	23.6255
IL-2	ICH	rs62124990	T	G	T	G	-0.7013	-0.2628	0.0083	0.0229	0.1794	0.1431	0.149	2.502e-06	0.00626476	22.1405
IL-2	ICH	rs7615304	A	G	A	G	-0.1139	-0.0501	0.4531	0.3728	0.0532	0.3464	0.024	2.161e-06	0.00636867	22.5101
IL-4	ICH	rs17713451	A	G	A	G	0.1255	0.0634	0.1149	0.1512	0.0714	0.3746	0.0252	6.41e-07	0.00302729	24.7959
IL-4	ICH	rs6765768	A	G	A	G	0.0796	-0.036	0.654	0.6169	0.0529	0.497	0.0167	1.853e-06	0.00277378	22.7136
IL-4	ICH	rs6969391	T	C	T	C	0.0767	-0.0733	0.6589	0.7983	0.0628	0.2434	0.0166	3.587e-06	0.00260691	21.3436
IL-4	ICH	rs9508291	T	C	T	C	-0.168	-0.0956	0.9495	0.9392	0.1094	0.3824	0.0358	2.669e-06	0.00268885	22.0164
IL-5	ICH	rs11680908	A	G	A	G	0.2593	0.0662	0.9485	0.9319	0.1053	0.5293	0.0552	2.617e-06	0.00644255	22.0532
IL-5	ICH	rs6737109	T	C	T	C	0.1135	0.025	0.519	0.5832	0.0519	0.6296	0.0246	3.806e-06	0.00621658	21.2748
IL-6	ICH	rs10752777	A	T	A	T	0.1083	-0.0481	0.1273	0.0791	0.0962	0.6172	0.0235	4.171e-06	0.00257303	21.2332
IL-6	ICH	rs10982213	A	G	A	G	-0.0849	0.0148	0.2723	0.2257	0.0604	0.8059	0.0176	1.353e-06	0.00281842	23.264
IL-6	ICH	rs1333040	T	C	T	C	0.0747	0.0677	0.4508	0.6062	0.0528	0.2	0.0157	1.993e-06	0.00274215	22.6327
IL-6	ICH	rs2404476	A	G	A	G	0.0734	-0.0896	0.5184	0.5294	0.0515	0.08206	0.0156	2.684e-06	0.00268175	22.1329
IL-6	ICH	rs73273528	T	C	T	C	0.268	-0.1871	0.0211	0.0422	0.1293	0.1478	0.0553	1.25e-06	0.00284462	23.4808
IL-6	ICH	rs75101555	C	G	C	G	-0.3625	0.0693	0.9895	0.9771	0.171	0.6855	0.0781	3.439e-06	0.00260988	21.5382
IL-6	ICH	rs76856708	T	C	T	C	0.336	0.0335	0.9856	0.9659	0.1534	0.8272	0.0697	1.427e-06	0.00281469	23.2331
IL-7	ICH	rs10196226	A	G	A	G	0.1538	-0.0786	0.1643	0.1379	0.0741	0.2891	0.0327	2.501e-06	0.00637489	22.1088
IL-7	ICH	rs115215018	T	C	T	C	0.5985	0.1347	0.0101	0.0163	0.2217	0.5433	0.1308	4.755e-06	0.00603554	20.9248
IL-7	ICH	rs1958987	T	C	T	C	0.1261	0.0161	0.7051	0.6759	0.055	0.7691	0.0263	1.604e-06	0.00662316	22.9756
IL-7	ICH	rs6921438	A	G	A	G	-0.3204	-0.0279	0.4814	0.4744	0.0523	0.5939	0.0246	8.707e-39	0.0468911	169.536
IL-7	ICH	rs77981494	T	C	T	C	-0.5201	-0.2556	0.984	0.975	0.1844	0.1657	0.1055	8.225e-07	0.00699924	24.2894
IL-7	ICH	rs78346957	A	G	A	G	0.4632	-0.1424	0.0161	0.0248	0.1867	0.4456	0.1008	4.3e-06	0.00608691	21.104
IL-8	ICH	rs116726256	T	C	T	C	-0.2247	-0.2395	0.9343	0.978	0.1853	0.1962	0.0489	4.261e-06	0.00588795	21.103
IL-8	ICH	rs2673604	A	C	A	C	-0.118	0.1032	0.6829	0.6962	0.0561	0.06597	0.0254	3.289e-06	0.0060175	21.5701
IL-9	ICH	rs117807175	C	G	C	G	-0.5225	0.0282	0.0121	0.0229	0.1854	0.879	0.1106	2.327e-06	0.00603963	22.3062
IL-9	ICH	rs3736858	C	G	C	G	-0.1351	0.0101	0.7976	0.8463	0.0702	0.8859	0.0291	3.373e-06	0.00583395	21.5421
IL-9	ICH	rs73443903	A	C	A	C	0.2162	0.0233	0.0685	0.0879	0.0909	0.7981	0.046	2.569e-06	0.0059782	22.078
IL-9	ICH	rs76963786	T	C	T	C	-0.2856	0.0769	0.0462	0.0836	0.094	0.4138	0.0556	2.775e-07	0.00713243	26.3712
IP-10	ICH	rs7645625	T	G	T	G	-0.1116	-0.0674	0.5724	0.5723	0.0518	0.1932	0.0236	2.192e-06	0.00596891	22.3497
MCP-1	ICH	rs10744620	T	C	T	C	0.0783	-0.0323	0.3748	0.3853	0.0523	0.5372	0.0161	1.118e-06	0.00282899	23.6465
MCP-1	ICH	rs12073356	A	G	A	G	-0.1436	0.0861	0.0686	0.0814	0.0944	0.3618	0.031	3.489e-06	0.0025672	21.4527
MCP-1	ICH	rs2036297	A	G	A	G	0.1182	0.0997	0.384	0.3558	0.0541	0.06513	0.016	1.302e-13	0.00650357	54.5621
MCP-1	ICH	rs2288370	T	C	T	C	-0.1036	0.0039	0.6304	0.6063	0.0531	0.9422	0.0162	1.555e-10	0.00488151	40.887
MCP-1	ICH	rs56212190	T	C	T	C	0.1799	-0.1164	0.0519	0.0521	0.1215	0.3382	0.0372	1.318e-06	0.00279737	23.3815
MCP-3	ICH	rs2838065	A	G	A	G	-0.221	0.0341	0.2719	0.1954	0.0649	0.5999	0.0479	3.924e-06	0.0190013	21.2482
MCP-3	ICH	rs28394764	A	T	A	T	0.597	0.0265	0.9696	0.9545	0.1263	0.8335	0.1282	3.194e-06	0.0193503	21.6462
MCP-3	ICH	rs3129806	T	C	T	C	-0.1975	-0.0411	0.5729	0.6447	0.0537	0.4436	0.0433	4.978e-06	0.0185787	20.7667
MIF	ICH	rs11551183	C	G	C	G	0.3666	0.1021	0.9756	0.9695	0.1538	0.5069	0.0795	3.999e-06	0.00598275	21.2522
MIF	ICH	rs13142904	T	C	T	C	-0.2232	0.0003	0.0896	0.0658	0.1042	0.9975	0.0425	1.468e-07	0.00774622	27.5654
MIF	ICH	rs2294689	C	G	C	G	-0.1338	0.1422	0.3018	0.0421	0.1282	0.2673	0.0287	3.043e-06	0.00611422	21.7221
MIF	ICH	rs2330634	C	G	C	G	0.1549	-0.147	0.3681	0.4187	0.0527	0.005302	0.0249	4.571e-10	0.010835	38.6775
MIG	ICH	rs117831247	T	C	T	C	-0.8819	0.3777	0.0056	0.0204	0.1959	0.05382	0.173	3.445e-07	0.00692974	25.9725
MIG	ICH	rs1796086	T	C	T	C	-0.2172	0.0617	0.9127	0.8981	0.0869	0.478	0.04	5.623e-08	0.00785534	29.4691
MIG	ICH	rs55876513	T	G	T	G	0.1638	0.0437	0.7131	0.769	0.0627	0.4863	0.0254	1.048e-10	0.011044	41.5649
MIG	ICH	rs62562991	A	G	A	G	0.6239	-0.1201	0.0097	0.022	0.2011	0.5503	0.1259	7.237e-07	0.0065511	24.544
MIG	ICH	rs6679677	A	C	A	C	0.1628	0.0532	0.1458	0.0923	0.0893	0.551	0.0327	6.514e-07	0.00661184	24.7731
MIG	ICH	rs77086208	T	C	T	C	0.327	0.142	0.0286	0.0133	0.2294	0.5359	0.0694	2.501e-06	0.00592632	22.1893
MIP1α	ICH	rs12690897	A	G	A	G	0.1215	-0.0335	0.292	0.2705	0.0581	0.5638	0.026	3.073e-06	0.00609507	21.8254
MIP1β	ICH	rs17138331	A	G	A	G	-0.1434	-0.094	0.9092	0.8927	0.0839	0.2624	0.0295	1.125e-06	0.00284329	23.6238
MIP1β	ICH	rs2411161	T	C	T	C	0.1719	0.0436	0.9508	0.956	0.1284	0.734	0.0365	2.547e-06	0.00266936	22.1749
MIP1β	ICH	rs281748	C	G	C	G	-0.0794	-0.0138	0.7041	0.7026	0.0572	0.8097	0.0171	3.277e-06	0.00259491	21.5548
MIP1β	ICH	rs3760440	A	G	A	G	0.1242	0.0651	0.6437	0.6651	0.0544	0.2314	0.0162	1.734e-14	0.00704282	58.7636
MIP1β	ICH	rs5743614	T	C	T	C	0.1115	0.1147	0.1278	0.2705	0.0579	0.04749	0.0232	1.569e-06	0.00277951	23.0924
MIP1β	ICH	rs72799710	T	C	T	C	-0.1037	-0.052	0.1514	0.1825	0.0666	0.4346	0.0217	1.792e-06	0.00274818	22.8314
MIP1β	ICH	rs76356863	A	T	A	T	-0.3456	0.0835	0.9852	0.9687	0.1623	0.6072	0.0667	2.219e-07	0.00322919	26.8405
MIP1β	ICH	rs76776296	A	G	A	G	0.313	-0.2614	0.9806	0.9641	0.1471	0.07559	0.0598	1.632e-07	0.003295	27.3893
MIP1β	ICH	rs79068918	C	G	C	G	0.2674	0.0258	0.0909	0.0991	0.0873	0.7677	0.0271	5.537e-23	0.0116122	97.3373
MCSF	ICH	rs11963606	C	G	C	G	-0.5353	0.2942	0.9826	0.9804	0.2085	0.1582	0.117	4.731e-06	0.0083101	20.9158
MCSF	ICH	rs34089869	T	C	T	C	0.2194	-0.0601	0.1039	0.1179	0.0791	0.4475	0.0462	2.078e-06	0.00894733	22.5342
MCSF	ICH	rs9387100	T	C	T	C	-0.135	-0.0515	0.4291	0.3433	0.0547	0.3465	0.029	3.341e-06	0.00860058	21.6533
PDGFbb	ICH	rs116445074	T	G	T	G	0.2869	0.2513	0.0184	0.0152	0.2171	0.247	0.0587	1.017e-06	0.00285715	23.8826
PDGFbb	ICH	rs11766649	A	G	A	G	0.0902	0.0035	0.8018	0.7572	0.06	0.9536	0.0196	3.964e-06	0.0025339	21.1737
PDGFbb	ICH	rs12289510	A	G	A	G	-0.0772	0.0446	0.4767	0.4899	0.0523	0.3941	0.0158	1.001e-06	0.00285541	23.868
PDGFbb	ICH	rs2324229	T	C	T	C	0.0884	-0.0887	0.6134	0.6122	0.0522	0.08922	0.0161	4.016e-08	0.00360309	30.1404
PDGFbb	ICH	rs55680718	T	C	T	C	-0.1359	0.0253	0.1173	0.1106	0.0814	0.7561	0.0245	2.956e-08	0.00367703	30.7611
PDGFbb	ICH	rs73162807	A	C	A	C	-0.2313	0.0622	0.0259	0.0165	0.2272	0.7842	0.0499	3.548e-06	0.00257053	21.4806
PDGFbb	ICH	rs9936075	A	G	A	G	-0.0767	0.0258	0.6436	0.6604	0.0542	0.6346	0.0163	2.675e-06	0.00264883	22.1366
RANTES	ICH	rs112072646	A	G	A	G	0.4209	-0.0954	0.0204	0.0252	0.1638	0.5603	0.0859	9.617e-07	0.00690305	23.995
RANTES	ICH	rs2251660	A	C	A	C	0.1831	-0.0025	0.8627	0.8546	0.0719	0.9718	0.0356	2.691e-07	0.00760048	26.4378
RANTES	ICH	rs7000423	T	C	T	C	-0.1314	-0.0022	0.6274	0.666	0.0552	0.9682	0.0252	1.852e-07	0.0078102	27.173
RANTES	ICH	rs7170339	C	G	C	G	-0.4283	-0.1188	0.0197	0.0219	0.1833	0.5169	0.0904	2.187e-06	0.00645689	22.4341
RANTES	ICH	rs72793342	A	G	A	G	-0.1505	-0.0425	0.2003	0.2105	0.0642	0.508	0.0307	9.08e-07	0.00690976	24.0184
RANTES	ICH	rs74472919	T	C	T	C	0.3547	-0.014	0.0434	0.0315	0.1501	0.9257	0.06	3.353e-09	0.0100167	34.9276
RANTES	ICH	rs9675798	T	G	T	G	-0.2583	0.0132	0.9466	0.967	0.1441	0.9269	0.0552	2.888e-06	0.00629947	21.8836
SCF	ICH	rs1557570	T	G	T	G	0.1172	-0.0579	0.2954	0.3399	0.0536	0.2799	0.0169	4.133e-12	0.00573759	48.0815
SCF	ICH	rs1568119	T	C	T	C	-0.5946	0.0562	0.0051	0.0132	0.2305	0.8074	0.1129	1.374e-07	0.00331715	27.7305
SCF	ICH	rs4841899	T	C	T	C	-0.1002	-0.0156	0.7421	0.6593	0.0543	0.7733	0.0178	1.673e-08	0.00378786	31.6804
SCF	ICH	rs635634	T	C	T	C	-0.1035	-0.0089	0.206	0.1959	0.0647	0.8911	0.0191	5.705e-08	0.00351102	29.3569
SCF	ICH	rs7039247	C	G	C	G	0.079	0.1077	0.6644	0.6632	0.0545	0.04792	0.0168	2.46e-06	0.00264625	22.1071
SCF	ICH	rs78369473	T	C	T	C	-0.2256	0.1332	0.0266	0.0246	0.1651	0.42	0.0484	3.14e-06	0.00260018	21.7212
SCF	ICH	rs78666213	T	G	T	G	-0.2845	0.0975	0.9797	0.979	0.1982	0.6228	0.0574	7.152e-07	0.00293906	24.5605
SCF	ICH	rs80271436	A	G	A	G	-0.2393	-0.0188	0.0263	0.0449	0.1266	0.8816	0.0484	7.488e-07	0.00292462	24.4394
SCGFβ	ICH	rs112346514	T	C	T	C	-0.3261	-0.1041	0.0302	0.0311	0.1612	0.5184	0.0703	3.543e-06	0.00574946	21.5059
SCGFβ	ICH	rs1149926	T	C	T	C	-0.3458	-0.0077	0.0239	0.0281	0.1551	0.9603	0.0749	3.917e-06	0.00569568	21.3036
SCGFβ	ICH	rs117716477	A	C	A	C	0.8242	-0.0585	0.0199	0.0144	0.2331	0.802	0.084	1.029e-22	0.0252205	96.2217
SCGFβ	ICH	rs12480722	T	C	T	C	0.1654	0.1497	0.8752	0.8981	0.0856	0.08036	0.0353	2.812e-06	0.00586553	21.9426
SCGFβ	ICH	rs264157	A	G	A	G	0.1079	0.0174	0.4743	0.4401	0.0525	0.7402	0.0233	3.685e-06	0.00573028	21.4337
SCGFβ	ICH	rs4656185	A	G	A	G	0.2103	-0.0522	0.2892	0.3414	0.0535	0.3293	0.0254	1.287e-16	0.0180894	68.5137
SCGFβ	ICH	rs77954165	T	C	T	C	0.2631	-0.0534	0.9528	0.906	0.0885	0.5467	0.0562	2.867e-06	0.00585543	21.9046
SCGFβ	ICH	rs7815967	T	C	T	C	0.1325	0.11	0.1991	0.1142	0.0811	0.1753	0.0288	4.371e-06	0.00565619	21.155
SCGFβ	ICH	rs78217154	T	C	T	C	0.3942	0.1702	0.9796	0.9784	0.1916	0.3744	0.0861	4.722e-06	0.0056018	20.9505
SDF1α	ICH	rs10013755	A	T	A	T	0.5188	-0.3089	0.9929	0.9761	0.1756	0.07851	0.0995	1.851e-07	0.00346052	27.1796
SDF1α	ICH	rs1600396	A	G	A	G	-0.0933	-0.006	0.8096	0.7296	0.058	0.9178	0.0204	4.939e-06	0.00266464	20.9118
SDF1α	ICH	rs3988298	T	C	T	C	-0.1263	-0.0411	0.1042	0.1247	0.08	0.607	0.0266	2.124e-06	0.00287136	22.5389
TNFα	ICH	rs10834997	A	G	A	G	-0.123	0.0421	0.6924	0.6607	0.0533	0.4298	0.0256	1.528e-06	0.00656555	23.0718
TNFα	ICH	rs111332265	A	G	A	G	-0.3678	-0.0898	0.9696	0.9305	0.1055	0.3947	0.0745	7.913e-07	0.00692935	24.3592
TNFα	ICH	rs79105320	A	G	A	G	0.5573	-0.283	0.0112	0.0158	0.2277	0.2139	0.1177	2.207e-06	0.00637746	22.4066
TNFβ	ICH	rs7629875	A	G	A	G	0.3841	-0.0092	0.9443	0.9424	0.1102	0.9333	0.0774	6.897e-07	0.0154824	24.5953
TRAIL	ICH	rs17434886	T	C	T	C	-0.0918	-0.0775	0.1949	0.1671	0.0683	0.2567	0.0199	4.195e-06	0.00257904	21.2752
TRAIL	ICH	rs28521641	A	T	A	T	-0.7004	-0.1065	0.963	0.9635	0.1501	0.4782	0.0445	7.786e-56	0.0292209	247.666
TRAIL	ICH	rs550057	T	C	T	C	-0.0783	-0.0216	0.3049	0.2658	0.0573	0.7069	0.0169	3.707e-06	0.00260147	21.4607
TRAIL	ICH	rs57396456	T	C	T	C	-0.5641	-0.1203	0.9755	0.9669	0.15	0.4226	0.0516	7.71e-28	0.0143137	119.483
TRAIL	ICH	rs72899452	T	C	T	C	0.1223	-0.1215	0.0977	0.0628	0.1079	0.2602	0.0264	3.748e-06	0.00260084	21.4555
TRAIL	ICH	rs74778900	T	C	T	C	0.5791	-0.5514	0.0238	0.0132	0.2481	0.02627	0.0531	9.901e-28	0.0142458	118.908
TRAIL	ICH	rs75928541	A	G	A	G	0.2784	0.159	0.0188	0.0187	0.2033	0.434	0.0591	2.442e-06	0.00268902	22.1849
VEGF	ICH	rs10761731	A	T	A	T	-0.1146	0.1616	0.6204	0.5816	0.0521	0.001939	0.0174	4.309e-11	0.00602024	43.366
VEGF	ICH	rs10934631	T	C	T	C	-0.1132	0.0005	0.8517	0.8157	0.0663	0.9938	0.0244	3.607e-06	0.00299623	21.5175
VEGF	ICH	rs10967186	T	C	T	C	0.0899	-0.0182	0.578	0.5542	0.0528	0.73	0.0169	1.086e-07	0.00393549	28.2895
VEGF	ICH	rs12456390	T	C	T	C	-0.0818	-0.0141	0.6772	0.7059	0.0567	0.8035	0.0179	4.882e-06	0.00290738	20.8775
VEGF	ICH	rs3108686	A	C	A	C	-0.7967	0.1418	0.0038	0.0166	0.2264	0.5311	0.1702	2.861e-06	0.00424236	21.9029
VEGF	ICH	rs6921438	A	G	A	G	-0.4866	-0.0279	0.4691	0.4744	0.0523	0.5939	0.0174	4.11e-172	0.098447	781.852
VEGF	ICH	rs7030781	A	T	A	T	0.1403	0.0095	0.5878	0.5894	0.052	0.855	0.0172	3.454e-16	0.00920467	66.5177
VEGF	ICH	rs73418461	A	G	A	G	-0.2498	0.0359	0.0266	0.0492	0.1176	0.76	0.0521	1.61e-06	0.00319951	22.982
VEGF	ICH	rs73872715	T	C	T	C	-0.6079	-0.1831	0.0045	0.0137	0.2244	0.4146	0.1299	2.864e-06	0.0030485	21.894
VEGF	ICH	rs9472183	A	G	A	G	-0.1264	0.0298	0.4547	0.5103	0.0517	0.5646	0.017	9.541e-14	0.00765989	55.2682

## Sheet: Sheet2
exposure	outcome	method	nsnp	b	se	pval	lo_ci	up_ci	or	or_lci95	or_uci95	estimate
β-NGF	ICH	Wald ratio	1	0.0662739	0.446244	0.881936	-0.808365	0.940913	1.06852	0.445586	2.56232	1.07 (0.45-2.56)
CTACK	ICH	MR Egger	9	0.0508728	0.188515	0.79505	-0.318617	0.420363	1.05219	0.727154	1.52251	1.05 (0.73-1.52)
CTACK	ICH	Weighted median	9	0.124518	0.140438	0.375275	-0.150741	0.399776	1.1326	0.86007	1.49149	1.13 (0.86-1.49)
CTACK	ICH	Inverse variance weighted	9	0.000670432	0.108008	0.995047	-0.211026	0.212367	1.00067	0.809753	1.2366	1.00 (0.81-1.24)
CTACK	ICH	Simple mode	9	0.0779907	0.205794	0.714568	-0.325366	0.481348	1.08111	0.722263	1.61825	1.08 (0.72-1.62)
CTACK	ICH	Weighted mode	9	0.112734	0.149784	0.473226	-0.180843	0.406312	1.11933	0.834567	1.50127	1.12 (0.83-1.50)
EOTAXIN	ICH	MR Egger	5	-0.670306	1.28629	0.638307	-3.19142	1.85081	0.511552	0.0411133	6.36499	0.51 (0.04-6.36)
EOTAXIN	ICH	Weighted median	5	-0.373196	0.368595	0.311308	-1.09564	0.34925	0.68853	0.334325	1.418	0.69 (0.33-1.42)
EOTAXIN	ICH	Inverse variance weighted	5	-0.0452695	0.282081	0.8725	-0.598149	0.50761	0.95574	0.549829	1.66132	0.96 (0.55-1.66)
EOTAXIN	ICH	Simple mode	5	-0.432	0.5223	0.454661	-1.45571	0.591708	0.64921	0.233235	1.80707	0.65 (0.23-1.81)
EOTAXIN	ICH	Weighted mode	5	-0.451738	0.45507	0.377056	-1.34367	0.440199	0.636521	0.260885	1.55302	0.64 (0.26-1.55)
bFGF	ICH	MR Egger	3	-0.14758	0.530514	0.827271	-1.18739	0.892227	0.862794	0.305017	2.44056	0.86 (0.31-2.44)
bFGF	ICH	Weighted median	3	-0.235886	0.377164	0.531695	-0.975128	0.503355	0.789871	0.377144	1.65426	0.79 (0.38-1.65)
bFGF	ICH	Inverse variance weighted	3	-0.350049	0.317067	0.269584	-0.971501	0.271403	0.704653	0.378514	1.3118	0.70 (0.38-1.31)
bFGF	ICH	Simple mode	3	-0.132071	0.42916	0.787369	-0.973224	0.709083	0.876279	0.377863	2.03213	0.88 (0.38-2.03)
bFGF	ICH	Weighted mode	3	-0.198304	0.395387	0.665752	-0.973264	0.576655	0.82012	0.377848	1.78007	0.82 (0.38-1.78)
GCSF	ICH	MR Egger	4	-0.287777	0.627463	0.691513	-1.5176	0.94205	0.749929	0.219237	2.56524	0.75 (0.22-2.57)
GCSF	ICH	Weighted median	4	-0.174452	0.337641	0.60538	-0.836229	0.487324	0.839917	0.433342	1.62795	0.84 (0.43-1.63)
GCSF	ICH	Inverse variance weighted	4	0.134897	0.409124	0.74161	-0.666986	0.936781	1.14442	0.513253	2.55175	1.14 (0.51-2.55)
GCSF	ICH	Simple mode	4	-0.04023	0.48772	0.939456	-0.996161	0.915701	0.960568	0.369294	2.49853	0.96 (0.37-2.50)
GCSF	ICH	Weighted mode	4	-0.15564	0.358961	0.693877	-0.859204	0.547925	0.855867	0.423499	1.72966	0.86 (0.42-1.73)
GROα	ICH	MR Egger	5	0.209213	0.254933	0.471977	-0.290455	0.708881	1.23271	0.747923	2.03172	1.23 (0.75-2.03)
GROα	ICH	Weighted median	5	0.00835933	0.138428	0.951847	-0.262959	0.279677	1.00839	0.768774	1.3227	1.01 (0.77-1.32)
GROα	ICH	Inverse variance weighted	5	-0.0623506	0.131505	0.635406	-0.3201	0.195399	0.939553	0.726076	1.2158	0.94 (0.73-1.22)
GROα	ICH	Simple mode	5	-0.0839063	0.280257	0.779554	-0.63321	0.465398	0.919517	0.530885	1.59265	0.92 (0.53-1.59)
GROα	ICH	Weighted mode	5	0.0443712	0.150358	0.782598	-0.250331	0.339073	1.04537	0.778543	1.40365	1.05 (0.78-1.40)
HGF	ICH	MR Egger	4	-0.185327	0.421261	0.702961	-1.011	0.640345	0.830833	0.363855	1.89714	0.83 (0.36-1.90)
HGF	ICH	Weighted median	4	0.117931	0.285118	0.679152	-0.4409	0.676761	1.12517	0.643457	1.96749	1.13 (0.64-1.97)
HGF	ICH	Inverse variance weighted	4	0.21708	0.238676	0.363077	-0.250725	0.684886	1.24244	0.778236	1.98354	1.24 (0.78-1.98)
HGF	ICH	Simple mode	4	0.173398	0.387582	0.684927	-0.586262	0.933058	1.18934	0.556403	2.54227	1.19 (0.56-2.54)
HGF	ICH	Weighted mode	4	0.0271645	0.310579	0.935814	-0.581571	0.6359	1.02754	0.559019	1.88872	1.03 (0.56-1.89)
IL-1β	ICH	Wald ratio	1	0.0618509	0.490884	0.899733	-0.900282	1.02398	1.0638	0.406455	2.78426	1.06 (0.41-2.78)
IL-2	ICH	MR Egger	7	0.292142	0.281364	0.346708	-0.259331	0.843615	1.33929	0.771568	2.32476	1.34 (0.77-2.32)
IL-2	ICH	Weighted median	7	0.363624	0.20712	0.0791542	-0.0423323	0.76958	1.43853	0.958551	2.15886	1.44 (0.96-2.16)
IL-2	ICH	Inverse variance weighted	7	0.263093	0.152938	0.0853849	-0.0366651	0.562851	1.30095	0.963999	1.75567	1.30 (0.96-1.76)
IL-2	ICH	Simple mode	7	0.441359	0.275175	0.159853	-0.0979838	0.980702	1.55482	0.906664	2.66633	1.55 (0.91-2.67)
IL-2	ICH	Weighted mode	7	0.406144	0.256562	0.164504	-0.096717	0.909005	1.50102	0.907813	2.48185	1.50 (0.91-2.48)
IL-2ra	ICH	MR Egger	3	-0.0796001	0.190118	0.747572	-0.452231	0.29303	0.923486	0.636207	1.34048	0.92 (0.64-1.34)
IL-2ra	ICH	Weighted median	3	-0.124665	0.126783	0.325462	-0.373161	0.12383	0.882792	0.688555	1.13182	0.88 (0.69-1.13)
IL-2ra	ICH	Inverse variance weighted	3	-0.139147	0.121032	0.250281	-0.376369	0.098076	0.870101	0.686349	1.10305	0.87 (0.69-1.10)
IL-2ra	ICH	Simple mode	3	-0.0459428	0.205288	0.843697	-0.448307	0.356421	0.955097	0.638709	1.42821	0.96 (0.64-1.43)
IL-2ra	ICH	Weighted mode	3	-0.119583	0.121894	0.430016	-0.358495	0.119329	0.88729	0.698727	1.12674	0.89 (0.70-1.13)
IL-4	ICH	MR Egger	4	1.92222	1.12283	0.22904	-0.278538	4.12297	6.8361	0.756889	61.7426	6.84 (0.76-61.74)
IL-4	ICH	Weighted median	4	0.258722	0.415294	0.533295	-0.555255	1.0727	1.29527	0.573926	2.92326	1.30 (0.57- 2.92)
IL-4	ICH	Inverse variance weighted	4	0.0492359	0.348596	0.88768	-0.634013	0.732485	1.05047	0.530459	2.08024	1.05 (0.53- 2.08)
IL-4	ICH	Simple mode	4	0.411309	0.628781	0.559695	-0.821102	1.64372	1.50879	0.439947	5.17438	1.51 (0.44- 5.17)
IL-4	ICH	Weighted mode	4	0.438181	0.536549	0.473938	-0.613455	1.48982	1.54988	0.541477	4.43628	1.55 (0.54- 4.44)
IL-5	ICH	Inverse variance weighted	2	0.239853	0.303639	0.42957	-0.35528	0.834986	1.27106	0.700977	2.30478	1.27 (0.70-2.30)
IL-6	ICH	MR Egger	7	-0.244701	0.419574	0.585064	-1.06707	0.577664	0.782939	0.344016	1.78187	0.78 (0.34-1.78)
IL-6	ICH	Weighted median	7	-0.186874	0.294401	0.525585	-0.763899	0.390152	0.829548	0.465846	1.4772	0.83 (0.47-1.48)
IL-6	ICH	Inverse variance weighted	7	-0.237396	0.220945	0.282618	-0.670448	0.195656	0.788679	0.511479	1.21611	0.79 (0.51-1.22)
IL-6	ICH	Simple mode	7	-0.233338	0.434721	0.610747	-1.08539	0.618715	0.791886	0.33777	1.85654	0.79 (0.34-1.86)
IL-6	ICH	Weighted mode	7	-0.131832	0.375615	0.737601	-0.868036	0.604373	0.876489	0.419775	1.8301	0.88 (0.42-1.83)
IL-7	ICH	MR Egger	6	0.253587	0.263961	0.391107	-0.263776	0.770951	1.28864	0.768145	2.16182	1.29 (0.77-2.16)
IL-7	ICH	Weighted median	6	0.0962823	0.146747	0.511754	-0.191342	0.383907	1.10107	0.82585	1.46801	1.10 (0.83-1.47)
IL-7	ICH	Inverse variance weighted	6	0.0787679	0.12083	0.514473	-0.15806	0.315596	1.08195	0.853799	1.37108	1.08 (0.85-1.37)
IL-7	ICH	Simple mode	6	0.165109	0.246054	0.531948	-0.317156	0.647375	1.17952	0.728217	1.91052	1.18 (0.73-1.91)
IL-7	ICH	Weighted mode	6	0.113801	0.154564	0.494635	-0.189144	0.416746	1.12053	0.827668	1.51702	1.12 (0.83-1.52)
IL-8	ICH	Inverse variance weighted	2	-0.390522	0.839625	0.641849	-2.03619	1.25514	0.676704	0.130525	3.50834	0.68 (0.13-3.51)
IL-9	ICH	MR Egger	4	-0.148249	0.465798	0.780441	-1.06121	0.764715	0.862216	0.346036	2.14838	0.86 (0.35-2.15)
IL-9	ICH	Weighted median	4	-0.0665911	0.234624	0.776548	-0.526455	0.393273	0.935578	0.590695	1.48182	0.94 (0.59-1.48)
IL-9	ICH	Inverse variance weighted	4	-0.0972883	0.194131	0.616268	-0.477786	0.283209	0.907294	0.620155	1.32738	0.91 (0.62-1.33)
IL-9	ICH	Simple mode	4	-0.0525107	0.288943	0.867378	-0.618839	0.513818	0.948844	0.538569	1.67166	0.95 (0.54-1.67)
IL-9	ICH	Weighted mode	4	-0.0561537	0.282614	0.855206	-0.610077	0.49777	0.945394	0.543309	1.64505	0.95 (0.54-1.65)
IL-10	ICH	MR Egger	8	0.404868	0.343145	0.282706	-0.267696	1.07743	1.4991	0.76514	2.93713	1.50 (0.77-2.94)
IL-10	ICH	Weighted median	8	0.0727421	0.166571	0.662326	-0.253736	0.399221	1.07545	0.775896	1.49066	1.08 (0.78-1.49)
IL-10	ICH	Inverse variance weighted	8	-0.0754496	0.197497	0.702439	-0.462544	0.311644	0.927326	0.62968	1.36567	0.93 (0.63-1.37)
IL-10	ICH	Simple mode	8	0.0247376	0.329365	0.942231	-0.620818	0.670293	1.02505	0.537505	1.95481	1.03 (0.54-1.95)
IL-10	ICH	Weighted mode	8	0.085019	0.18044	0.651846	-0.268643	0.438681	1.08874	0.764416	1.55066	1.09 (0.76-1.55)
IL-12p70	ICH	MR Egger	5	0.271292	0.316445	0.454302	-0.348941	0.891524	1.31166	0.705435	2.43884	1.31 (0.71-2.44)
IL-12p70	ICH	Weighted median	5	0.0556734	0.136795	0.68402	-0.212445	0.323792	1.05725	0.808605	1.38236	1.06 (0.81-1.38)
IL-12p70	ICH	Inverse variance weighted	5	-0.0371776	0.202433	0.854285	-0.433946	0.35959	0.963505	0.647947	1.43274	0.96 (0.65-1.43)
IL-12p70	ICH	Simple mode	5	-0.0431982	0.256614	0.874486	-0.546162	0.459766	0.957722	0.579168	1.5837	0.96 (0.58-1.58)
IL-12p70	ICH	Weighted mode	5	0.0677355	0.135557	0.643534	-0.197956	0.333427	1.07008	0.820406	1.39574	1.07 (0.82-1.40)
IL-13	ICH	MR Egger	5	0.131535	0.210838	0.576935	-0.281708	0.544778	1.14058	0.754494	1.72423	1.14 (0.75-1.72)
IL-13	ICH	Weighted median	5	0.0673776	0.114838	0.557392	-0.157704	0.29246	1.0697	0.854102	1.33972	1.07 (0.85-1.34)
IL-13	ICH	Inverse variance weighted	5	0.0108301	0.109704	0.92136	-0.204191	0.225851	1.01089	0.815307	1.25339	1.01 (0.82-1.25)
IL-13	ICH	Simple mode	5	0.0579536	0.210353	0.796574	-0.354339	0.470246	1.05967	0.701637	1.60039	1.06 (0.70-1.60)
IL-13	ICH	Weighted mode	5	0.0660289	0.12717	0.631015	-0.183225	0.315283	1.06826	0.832581	1.37065	1.07 (0.83-1.37)
IL-16	ICH	MR Egger	6	-0.169037	0.149039	0.320081	-0.461154	0.12308	0.844478	0.630556	1.13097	0.84 (0.63-1.13)
IL-16	ICH	Weighted median	6	-0.131914	0.114529	0.249407	-0.356391	0.0925635	0.876417	0.700199	1.09698	0.88 (0.70-1.10)
IL-16	ICH	Inverse variance weighted	6	-0.0547967	0.0983458	0.577402	-0.247555	0.137961	0.946678	0.780708	1.14793	0.95 (0.78-1.15)
IL-16	ICH	Simple mode	6	-0.00356485	0.189099	0.985689	-0.374198	0.367069	0.996441	0.68784	1.4435	1.00 (0.69-1.44)
IL-16	ICH	Weighted mode	6	-0.120074	0.122726	0.372815	-0.360617	0.120469	0.886855	0.697246	1.12803	0.89 (0.70-1.13)
IL-18	ICH	MR Egger	9	-0.182167	0.333372	0.60174	-0.835575	0.471242	0.833462	0.433625	1.60198	0.83 (0.43-1.60)
IL-18	ICH	Weighted median	9	-0.115253	0.148553	0.437842	-0.406417	0.17591	0.89114	0.666033	1.19233	0.89 (0.67-1.19)
IL-18	ICH	Inverse variance weighted	9	-0.127246	0.137393	0.354371	-0.396537	0.142045	0.880517	0.672645	1.15263	0.88 (0.67-1.15)
IL-18	ICH	Simple mode	9	-0.03896	0.240469	0.87531	-0.510279	0.432359	0.961789	0.600328	1.54089	0.96 (0.60-1.54)
IL-18	ICH	Weighted mode	9	-0.116648	0.165192	0.500147	-0.440425	0.207128	0.889898	0.643763	1.23014	0.89 (0.64-1.23)
IL-1ra	ICH	MR Egger	4	-0.0507498	0.613365	0.941594	-1.25295	1.15145	0.950516	0.285662	3.16276	0.95 (0.29-3.16)
IL-1ra	ICH	Weighted median	4	-0.0237795	0.266095	0.928792	-0.545326	0.497767	0.976501	0.579653	1.64504	0.98 (0.58-1.65)
IL-1ra	ICH	Inverse variance weighted	4	0.00977284	0.230315	0.966154	-0.441645	0.461191	1.00982	0.642978	1.58596	1.01 (0.64-1.59)
IL-1ra	ICH	Simple mode	4	-0.0549394	0.338008	0.881213	-0.717435	0.607556	0.946543	0.488002	1.83594	0.95 (0.49-1.84)
IL-1ra	ICH	Weighted mode	4	-0.0610615	0.338843	0.868477	-0.725194	0.603071	0.940765	0.48423	1.82772	0.94 (0.48-1.83)
IP-10	ICH	Wald ratio	1	0.603943	0.464158	0.193204	-0.305806	1.51369	1.82932	0.736529	4.54347	1.83 (0.74-4.54)
MCSF	ICH	MR Egger	3	-0.929062	0.5111	0.320181	-1.93082	0.0726941	0.394924	0.145029	1.0754	0.39 (0.15-1.08)
MCSF	ICH	Weighted median	3	-0.277339	0.306399	0.365381	-0.877881	0.323202	0.757797	0.415663	1.38154	0.76 (0.42-1.38)
MCSF	ICH	Inverse variance weighted	3	-0.167182	0.266082	0.529801	-0.688702	0.354339	0.846046	0.502227	1.42524	0.85 (0.50-1.43)
MCSF	ICH	Simple mode	3	-0.393473	0.376973	0.406168	-1.13234	0.345394	0.67471	0.322278	1.41255	0.67 (0.32-1.41)
MCSF	ICH	Weighted mode	3	-0.377605	0.368432	0.413185	-1.09973	0.344521	0.685501	0.33296	1.41131	0.69 (0.33-1.41)
MCP-1	ICH	MR Egger	5	-0.240813	1.45891	0.87939	-3.10028	2.61865	0.785989	0.0450368	13.7172	0.79 (0.05-13.72)
MCP-1	ICH	Weighted median	5	-0.16542	0.323634	0.609257	-0.799743	0.468902	0.847537	0.449444	1.59824	0.85 (0.45- 1.60)
MCP-1	ICH	Inverse variance weighted	5	0.00995276	0.300358	0.973566	-0.578749	0.598655	1.01	0.560599	1.81967	1.01 (0.56- 1.82)
MCP-1	ICH	Simple mode	5	-0.540659	0.526925	0.362856	-1.57343	0.492113	0.582365	0.207333	1.63577	0.58 (0.21- 1.64)
MCP-1	ICH	Weighted mode	5	-0.518339	0.62744	0.455163	-1.74812	0.711444	0.595509	0.1741	2.03693	0.60 (0.17- 2.04)
MCP-3	ICH	MR Egger	3	0.011894	0.339293	0.977692	-0.65312	0.676908	1.01197	0.520419	1.96778	1.01 (0.52-1.97)
MCP-3	ICH	Weighted median	3	0.0522796	0.177572	0.768442	-0.295761	0.400321	1.05367	0.743965	1.4923	1.05 (0.74-1.49)
MCP-3	ICH	Inverse variance weighted	3	0.0425041	0.145148	0.769651	-0.241987	0.326995	1.04342	0.785066	1.38679	1.04 (0.79-1.39)
MCP-3	ICH	Simple mode	3	0.0752483	0.214144	0.758861	-0.344473	0.49497	1.07815	0.708594	1.64045	1.08 (0.71-1.64)
MCP-3	ICH	Weighted mode	3	0.0640048	0.213099	0.792253	-0.35367	0.481679	1.0661	0.702107	1.61879	1.07 (0.70-1.62)
IFN-γ	ICH	MR Egger	5	1.34226	1.42338	0.415244	-1.44756	4.13209	3.8277	0.235143	62.3078	3.83 (0.24-62.31)
IFN-γ	ICH	Weighted median	5	-0.518245	0.470649	0.270841	-1.44072	0.404227	0.595565	0.236758	1.49814	0.60 (0.24- 1.50)
IFN-γ	ICH	Inverse variance weighted	5	-0.758625	0.391748	0.0528051	-1.52645	0.00920176	0.46831	0.217305	1.00924	0.47 (0.22- 1.01)
IFN-γ	ICH	Simple mode	5	-0.283234	0.619649	0.671331	-1.49775	0.931277	0.753343	0.223634	2.53775	0.75 (0.22- 2.54)
IFN-γ	ICH	Weighted mode	5	-0.312209	0.621327	0.641727	-1.53001	0.905591	0.731828	0.216533	2.47339	0.73 (0.22- 2.47)
IL-17	ICH	MR Egger	3	-0.276796	0.803302	0.788749	-1.85127	1.29768	0.758209	0.157038	3.66078	0.76 (0.16-3.66)
IL-17	ICH	Weighted median	3	-0.651739	0.360234	0.0704183	-1.3578	0.0543195	0.521139	0.257226	1.05582	0.52 (0.26-1.06)
IL-17	ICH	Inverse variance weighted	3	-0.681758	0.309819	0.0277712	-1.289	-0.0745126	0.505727	0.275545	0.928196	0.51 (0.28-0.93)
IL-17	ICH	Simple mode	3	-0.720493	0.448975	0.249758	-1.60048	0.159498	0.486512	0.201799	1.17292	0.49 (0.20-1.17)
IL-17	ICH	Weighted mode	3	-0.591036	0.396643	0.274666	-1.36846	0.186385	0.553753	0.254499	1.20489	0.55 (0.25-1.20)
MIF	ICH	MR Egger	4	1.26683	0.707	0.215034	-0.118894	2.65255	3.54957	0.887902	14.1901	3.55 (0.89-14.19)
MIF	ICH	Weighted median	4	-0.215128	0.317084	0.497481	-0.836612	0.406356	0.806438	0.433176	1.50134	0.81 (0.43- 1.50)
MIF	ICH	Inverse variance weighted	4	-0.389038	0.327244	0.234505	-1.03044	0.252359	0.677708	0.356851	1.28706	0.68 (0.36- 1.29)
MIF	ICH	Simple mode	4	-0.916663	0.528596	0.181305	-1.95271	0.119385	0.399851	0.141889	1.1268	0.40 (0.14- 1.13)
MIF	ICH	Weighted mode	4	0.0763322	0.558697	0.89998	-1.01871	1.17138	1.07932	0.361059	3.22644	1.08 (0.36- 3.23)
MIG	ICH	MR Egger	6	-0.500506	0.244067	0.109604	-0.978876	-0.0221353	0.606224	0.375733	0.978108	0.61 (0.38-0.98)
MIG	ICH	Weighted median	6	-0.261937	0.186458	0.160078	-0.627394	0.103519	0.769559	0.533981	1.10907	0.77 (0.53-1.11)
MIG	ICH	Inverse variance weighted	6	-0.176283	0.143861	0.220435	-0.45825	0.105684	0.838381	0.632389	1.11147	0.84 (0.63-1.11)
MIG	ICH	Simple mode	6	0.316264	0.305016	0.347313	-0.281568	0.914095	1.37199	0.7546	2.49452	1.37 (0.75-2.49)
MIG	ICH	Weighted mode	6	-0.3322	0.223525	0.197372	-0.770309	0.105908	0.717344	0.46287	1.11172	0.72 (0.46-1.11)
MIP1α	ICH	Wald ratio	1	-0.27572	0.478189	0.564215	-1.21297	0.661531	0.759025	0.297313	1.93776	0.76 (0.30-1.94)
MIP1β	ICH	MR Egger	9	-0.566716	0.380495	0.179989	-1.31249	0.179054	0.567386	0.26915	1.19609	0.57 (0.27-1.20)
MIP1β	ICH	Weighted median	9	0.155004	0.223564	0.488103	-0.283182	0.593189	1.16766	0.753382	1.80975	1.17 (0.75-1.81)
MIP1β	ICH	Inverse variance weighted	9	0.178308	0.182873	0.329541	-0.180123	0.53674	1.19519	0.835168	1.71042	1.20 (0.84-1.71)
MIP1β	ICH	Simple mode	9	0.36149	0.403384	0.39634	-0.429142	1.15212	1.43547	0.651067	3.1649	1.44 (0.65-3.16)
MIP1β	ICH	Weighted mode	9	0.189268	0.300363	0.546183	-0.399444	0.777979	1.20836	0.670693	2.17707	1.21 (0.67-2.18)
PDGFbb	ICH	MR Egger	7	0.75242	0.781474	0.379857	-0.779269	2.28411	2.12213	0.458741	9.81694	2.12 (0.46-9.82)
PDGFbb	ICH	Weighted median	7	-0.269409	0.330242	0.414618	-0.916683	0.377865	0.763831	0.399843	1.45917	0.76 (0.40-1.46)
PDGFbb	ICH	Inverse variance weighted	7	-0.268171	0.259242	0.300929	-0.776286	0.239943	0.764777	0.460112	1.27118	0.76 (0.46-1.27)
PDGFbb	ICH	Simple mode	7	-0.275548	0.495225	0.598054	-1.24619	0.695093	0.759156	0.287599	2.0039	0.76 (0.29-2.00)
PDGFbb	ICH	Weighted mode	7	-0.254715	0.525134	0.644843	-1.28398	0.774548	0.775138	0.276934	2.16961	0.78 (0.28-2.17)
RANTES	ICH	MR Egger	7	-0.0805174	0.389115	0.844232	-0.843182	0.682147	0.922639	0.430339	1.97812	0.92 (0.43-1.98)
RANTES	ICH	Weighted median	7	-0.0108592	0.192224	0.95495	-0.387618	0.3659	0.9892	0.678671	1.44181	0.99 (0.68-1.44)
RANTES	ICH	Inverse variance weighted	7	0.0309401	0.16115	0.847746	-0.284914	0.346794	1.03142	0.752079	1.41453	1.03 (0.75-1.41)
RANTES	ICH	Simple mode	7	-0.0271862	0.265481	0.921773	-0.54753	0.493157	0.97318	0.578377	1.63748	0.97 (0.58-1.64)
RANTES	ICH	Weighted mode	7	-0.0202174	0.282571	0.945287	-0.574056	0.533622	0.979986	0.563236	1.7051	0.98 (0.56-1.71)
SCF	ICH	MR Egger	8	-0.406915	0.378197	0.323305	-1.14818	0.33435	0.665701	0.317213	1.39703	0.67 (0.32-1.40)
SCF	ICH	Weighted median	8	-0.0472526	0.25266	0.851645	-0.542466	0.447961	0.953846	0.581313	1.56512	0.95 (0.58-1.57)
SCF	ICH	Inverse variance weighted	8	-0.0334833	0.192446	0.861875	-0.410677	0.34371	0.967071	0.663201	1.41017	0.97 (0.66-1.41)
SCF	ICH	Simple mode	8	0.0184798	0.356796	0.96014	-0.68084	0.717799	1.01865	0.506192	2.04992	1.02 (0.51-2.05)
SCF	ICH	Weighted mode	8	-0.0135161	0.309811	0.96642	-0.620746	0.593714	0.986575	0.537543	1.8107	0.99 (0.54-1.81)
SCGFβ	ICH	MR Egger	9	-0.146396	0.266242	0.599512	-0.668231	0.375439	0.863816	0.512615	1.45563	0.86 (0.51-1.46)
SCGFβ	ICH	Weighted median	9	-0.0767963	0.168716	0.648978	-0.407479	0.253886	0.926078	0.665326	1.28903	0.93 (0.67-1.29)
SCGFβ	ICH	Inverse variance weighted	9	0.0494858	0.128338	0.6998	-0.202056	0.301028	1.05073	0.817049	1.35125	1.05 (0.82-1.35)
SCGFβ	ICH	Simple mode	9	0.00671127	0.256825	0.979792	-0.496665	0.510087	1.00673	0.608557	1.66544	1.01 (0.61-1.67)
SCGFβ	ICH	Weighted mode	9	-0.127962	0.198856	0.537911	-0.51772	0.261796	0.879887	0.595878	1.29926	0.88 (0.60-1.30)
SDF1α	ICH	MR Egger	3	-0.750607	0.434279	0.333916	-1.60179	0.10058	0.47208	0.201535	1.10581	0.47 (0.20-1.11)
SDF1α	ICH	Weighted median	3	-0.275779	0.314087	0.379924	-0.891389	0.339831	0.75898	0.410086	1.40471	0.76 (0.41-1.40)
SDF1α	ICH	Inverse variance weighted	3	-0.30558	0.274412	0.265459	-0.843426	0.232267	0.736696	0.430234	1.26146	0.74 (0.43-1.26)
SDF1α	ICH	Simple mode	3	0.182872	0.507865	0.753258	-0.812544	1.17829	1.20066	0.443728	3.2488	1.20 (0.44-3.25)
SDF1α	ICH	Weighted mode	3	-0.574931	0.319302	0.213568	-1.20076	0.0509007	0.562744	0.300965	1.05222	0.56 (0.30-1.05)
TNFα	ICH	MR Egger	3	0.0581959	0.602155	0.938664	-1.12203	1.23842	1.05992	0.325618	3.45016	1.06 (0.33-3.45)
TNFα	ICH	Weighted median	3	-0.128294	0.235529	0.585957	-0.589932	0.333344	0.879595	0.554365	1.39563	0.88 (0.55-1.40)
TNFα	ICH	Inverse variance weighted	3	-0.0808383	0.241594	0.737924	-0.554362	0.392685	0.922343	0.574439	1.48095	0.92 (0.57-1.48)
TNFα	ICH	Simple mode	3	-0.42498	0.380566	0.380281	-1.17089	0.32093	0.653783	0.310091	1.37841	0.65 (0.31-1.38)
TNFα	ICH	Weighted mode	3	0.243056	0.267658	0.459685	-0.281554	0.767666	1.27514	0.754611	2.15473	1.28 (0.75-2.15)
TNFβ	ICH	Wald ratio	1	-0.0239521	0.286904	0.933466	-0.586285	0.538381	0.976332	0.556391	1.71323	0.98 (0.56-1.71)
TRAIL	ICH	MR Egger	7	-0.0028394	0.260363	0.991721	-0.513152	0.507473	0.997165	0.598606	1.66109	1.00 (0.60-1.66)
TRAIL	ICH	Weighted median	7	0.174294	0.176617	0.323716	-0.171874	0.520462	1.19041	0.842085	1.68281	1.19 (0.84-1.68)
TRAIL	ICH	Inverse variance weighted	7	0.0617072	0.178477	0.729536	-0.288108	0.411522	1.06365	0.749681	1.50911	1.06 (0.75-1.51)
TRAIL	ICH	Simple mode	7	0.335831	0.290727	0.291953	-0.233993	0.905655	1.3991	0.791367	2.47355	1.40 (0.79-2.47)
TRAIL	ICH	Weighted mode	7	0.195318	0.176737	0.311436	-0.151086	0.541722	1.2157	0.859773	1.71896	1.22 (0.86-1.72)
VEGF	ICH	MR Egger	10	0.131076	0.14298	0.386077	-0.149164	0.411317	1.14005	0.861428	1.5088	1.14 (0.86-1.51)
VEGF	ICH	Weighted median	10	0.0463666	0.0965107	0.630922	-0.142794	0.235528	1.04746	0.866932	1.26558	1.05 (0.87-1.27)
VEGF	ICH	Inverse variance weighted	10	-0.0267467	0.0966709	0.782028	-0.216222	0.162728	0.973608	0.805557	1.17672	0.97 (0.81-1.18)
VEGF	ICH	Simple mode	10	-0.138579	0.187917	0.479633	-0.506896	0.229738	0.870594	0.602362	1.25827	0.87 (0.60-1.26)
VEGF	ICH	Weighted mode	10	0.0540892	0.100229	0.602527	-0.142359	0.250537	1.05558	0.86731	1.28472	1.06 (0.87-1.28)

## Sheet: Sheet3
exposure	outcome	method	Q	Q_df	Q_pval
CTACK	ICH	MR Egger	5.55845	7	0.592143
CTACK	ICH	Inverse variance weighted	5.66402	8	0.684808
EOTAXIN	ICH	MR Egger	4.01649	3	0.259689
EOTAXIN	ICH	Inverse variance weighted	4.3525	4	0.360397
bFGF	ICH	MR Egger	1.04002	1	0.307817
bFGF	ICH	Inverse variance weighted	1.28104	2	0.527018
GROα	ICH	MR Egger	3.00406	3	0.390999
GROα	ICH	Inverse variance weighted	4.49363	4	0.343304
GCSF	ICH	MR Egger	4.33423	2	0.114507
GCSF	ICH	Inverse variance weighted	6.12605	3	0.105636
HGF	ICH	MR Egger	1.29125	2	0.524334
HGF	ICH	Inverse variance weighted	2.63514	3	0.451362
IFN-γ	ICH	MR Egger	3.22366	3	0.35841
IFN-γ	ICH	Inverse variance weighted	5.70626	4	0.222185
IL-10	ICH	MR Egger	8.59805	6	0.197477
IL-10	ICH	Inverse variance weighted	12.4302	7	0.0872711
IL-12p70	ICH	MR Egger	6.98603	3	0.0723445
IL-12p70	ICH	Inverse variance weighted	10.4663	4	0.0332642
IL-13	ICH	MR Egger	1.20762	3	0.751178
IL-13	ICH	Inverse variance weighted	1.65705	4	0.798503
IL-16	ICH	MR Egger	1.87818	4	0.758152
IL-16	ICH	Inverse variance weighted	2.91885	5	0.712495
IL-17	ICH	MR Egger	0.212423	1	0.644875
IL-17	ICH	Inverse variance weighted	0.51097	2	0.774541
IL-18	ICH	MR Egger	12.3193	7	0.0905353
IL-18	ICH	Inverse variance weighted	12.3785	8	0.135098
IL-1ra	ICH	MR Egger	0.224798	2	0.893688
IL-1ra	ICH	Inverse variance weighted	0.236133	3	0.971556
IL-2ra	ICH	MR Egger	0.853995	1	0.355425
IL-2ra	ICH	Inverse variance weighted	1.01894	2	0.600812
IL-2	ICH	MR Egger	3.52511	5	0.619592
IL-2	ICH	Inverse variance weighted	3.54024	6	0.738609
IL-4	ICH	MR Egger	0.310334	2	0.856272
IL-4	ICH	Inverse variance weighted	3.35525	3	0.340027
IL-5	ICH	Inverse variance weighted	0.00328254	1	0.954311
IL-6	ICH	MR Egger	6.11043	5	0.295621
IL-6	ICH	Inverse variance weighted	6.11098	6	0.410873
IL-7	ICH	MR Egger	3.38776	4	0.495148
IL-7	ICH	Inverse variance weighted	3.94267	5	0.557699
IL-8	ICH	Inverse variance weighted	4.15559	1	0.0414973
IL-9	ICH	MR Egger	0.513168	2	0.77369
IL-9	ICH	Inverse variance weighted	0.527654	3	0.912775
MCP-1	ICH	MR Egger	5.4741	3	0.140196
MCP-1	ICH	Inverse variance weighted	5.53121	4	0.237
MCP-3	ICH	MR Egger	0.810161	1	0.368073
MCP-3	ICH	Inverse variance weighted	0.820124	2	0.663609
MIF	ICH	MR Egger	0.32967	2	0.848034
MIF	ICH	Inverse variance weighted	6.42484	3	0.0926741
MIG	ICH	MR Egger	1.59614	4	0.809486
MIG	ICH	Inverse variance weighted	4.30037	5	0.507028
MIP1β	ICH	MR Egger	5.0155	7	0.658071
MIP1β	ICH	Inverse variance weighted	9.74642	8	0.283277
MCSF	ICH	MR Egger	0.149076	1	0.69942
MCSF	ICH	Inverse variance weighted	2.88522	2	0.23631
PDGFbb	ICH	MR Egger	2.36947	5	0.796012
PDGFbb	ICH	Inverse variance weighted	4.28597	6	0.638039
RANTES	ICH	MR Egger	1.0815	5	0.955728
RANTES	ICH	Inverse variance weighted	1.18053	6	0.977836
SCF	ICH	MR Egger	4.80201	6	0.569447
SCF	ICH	Inverse variance weighted	6.11762	7	0.526085
SCGFβ	ICH	MR Egger	6.74177	7	0.456253
SCGFβ	ICH	Inverse variance weighted	7.44691	8	0.489269
SDF1α	ICH	MR Egger	0.374994	1	0.540295
SDF1α	ICH	Inverse variance weighted	2.07966	2	0.353515
TNFα	ICH	MR Egger	2.54606	1	0.110569
TNFα	ICH	Inverse variance weighted	2.73975	2	0.254139
TRAIL	ICH	MR Egger	8.9675	5	0.110368
TRAIL	ICH	Inverse variance weighted	9.21186	6	0.162009
VEGF	ICH	MR Egger	9.14794	8	0.32997
VEGF	ICH	Inverse variance weighted	11.505	9	0.242673

## Sheet: Sheet4
exposure	outcome	egger_intercept	se	pval
CTACK	ICH	-0.0169445	0.0521496	0.754736
EOTAXIN	ICH	0.0693142	0.13836	0.65084
bFGF	ICH	-0.047366	0.0983919	0.714375
GROα	ICH	-0.0902599	0.0740047	0.309737
GCSF	ICH	0.0761162	0.0837089	0.459175
HGF	ICH	0.069027	0.0595439	0.366049
IFN-γ	ICH	-0.205083	0.134924	0.225841
IL-10	ICH	-0.080049	0.048951	0.153105
IL-12p70	ICH	-0.0760094	0.0621748	0.308798
IL-13	ICH	-0.0330271	0.0492647	0.550596
IL-16	ICH	0.0516702	0.0506503	0.365343
IL-17	ICH	-0.0576767	0.105559	0.681645
IL-18	ICH	0.01303	0.0710434	0.859677
IL-1ra	ICH	0.00985549	0.0925714	0.924931
IL-2ra	ICH	-0.0260757	0.0642035	0.754399
IL-2	ICH	-0.00572665	0.0465578	0.906898
IL-4	ICH	-0.199176	0.114143	0.223108
IL-5	ICH	NA	NA	NA
IL-6	ICH	0.00115331	0.0541108	0.98382
IL-7	ICH	-0.0526112	0.0706265	0.497706
IL-8	ICH	NA	NA	NA
IL-9	ICH	0.0133746	0.111125	0.915202
MCP-1	ICH	0.0286726	0.16208	0.870853
MCP-3	ICH	0.00917341	0.0919072	0.936668
MIF	ICH	-0.331249	0.134172	0.132279
MIG	ICH	0.115647	0.0703254	0.175427
MIP1β	ICH	0.125453	0.0576777	0.0661206
MCSF	ICH	0.167831	0.101462	0.346166
PDGFbb	ICH	-0.106263	0.0767586	0.224843
RANTES	ICH	0.0250001	0.0794423	0.765702
SCF	ICH	0.0601116	0.0524076	0.295053
SCGFβ	ICH	0.0491924	0.0585816	0.428807
SDF1α	ICH	0.0955814	0.0732072	0.4161
TNFα	ICH	-0.037468	0.135847	0.828673
TRAIL	ICH	0.0246254	0.066714	0.727154
VEGF	ICH	-0.0481443	0.0335332	0.189004
