# Supplementary material for: Inflammatory cytokines and stroke and its subtypes: a genetic correlation and two-sample Mendelian randomization study
Source: Front Mol Neurosci. 2023 Nov 28;16:1294450. doi: 10.3389/fnmol.2023.1294450 (PMC10713998; doi:10.3389/fnmol.2023.1294450)
Supplement: Supplementary file 9 [file Table_9.XLSX]

## Sheet: Sheet1
exposure	outcome	SNP	effect_allele.exposure	other_allele.exposure	effect_allele.outcome	other_allele.outcome	beta.exposure	beta.outcome	eaf.exposure	eaf.outcome	se.outcome	pval.outcome	samplesize.outcome	se.exposure	pval.exposure	R2	F
β-NGF	LICH	rs7970581	T	G	T	G	0.1358	0.0553	0.2662	0.2502	0.0784	0.4803	2167	0.028	1.223e-06	0.00654581	23.5093
CTACK	LICH	rs116303454	A	G	A	G	0.3754	-0.4057	0.0218	0.0212	0.275	0.1402	2167	0.081	3.579e-06	0.00581859	21.4675
CTACK	LICH	rs135564	A	G	A	G	-0.1672	0.0275	0.2632	0.2927	0.0747	0.7128	2167	0.0267	3.593e-10	0.0105723	39.1934
CTACK	LICH	rs2070074	A	G	A	G	0.4401	0.128	0.891	0.9029	0.1147	0.2642	2167	0.0372	2.596e-32	0.0367363	139.888
CTACK	LICH	rs55764737	T	C	T	C	0.5424	-0.209	0.9846	0.9631	0.183	0.2533	2167	0.0967	2.012e-08	0.00849989	31.4449
CTACK	LICH	rs57789542	T	C	T	C	-0.7687	-0.2189	0.9951	0.9801	0.233	0.3474	2167	0.1659	3.575e-06	0.00581596	21.4578
CTACK	LICH	rs60247384	T	C	T	C	0.1128	-0.0114	0.3512	0.2755	0.0768	0.8816	2167	0.0245	4.302e-06	0.00574273	21.186
CTACK	LICH	rs7333764	T	C	T	C	0.2811	-0.3355	0.0412	0.0252	0.236	0.155	2167	0.0591	2.002e-06	0.00612649	22.6105
CTACK	LICH	rs76395525	A	G	A	G	0.5193	0.0929	0.0118	0.0153	0.3001	0.7569	2167	0.1081	1.553e-06	0.0062488	23.0647
EOTAXIN	LICH	rs187131	C	G	C	G	0.1264	0.0845	0.8902	0.8695	0.1012	0.4038	2167	0.0253	5.742e-07	0.00303583	24.9544
EOTAXIN	LICH	rs2024050	A	G	A	G	0.164	-0.1614	0.0739	0.1008	0.1119	0.149	2167	0.0302	5.467e-08	0.00358475	29.4827
EOTAXIN	LICH	rs2211994	T	C	T	C	0.0876	-0.0896	0.276	0.2634	0.0766	0.2421	2167	0.0177	6.981e-07	0.00297928	24.4881
EOTAXIN	LICH	rs5754733	A	C	A	C	-0.105	0.0174	0.8306	0.7573	0.079	0.8255	2167	0.0213	8.196e-07	0.00295583	24.2948
EOTAXIN	LICH	rs745331	A	G	A	G	-0.0821	-0.084	0.6825	0.6931	0.0729	0.2492	2167	0.0176	3.036e-06	0.00264761	21.7548
bFGF	LICH	rs61990749	C	G	C	G	0.1124	-0.2892	0.1545	0.1089	0.1134	0.01075	2167	0.0228	8.225e-07	0.00318383	24.2968
bFGF	LICH	rs9903590	T	C	T	C	0.1281	0.1675	0.8953	0.9103	0.1189	0.1591	2167	0.0267	1.622e-06	0.00301603	23.0124
GROα	LICH	rs1113500	T	G	T	G	0.1162	-0.0904	0.5981	0.6508	0.072	0.2093	2167	0.0243	1.721e-06	0.00641081	22.8536
GROα	LICH	rs114991247	T	C	T	C	-0.2202	0.0958	0.9226	0.9715	0.2243	0.6692	2167	0.0463	1.971e-06	0.00634185	22.6062
GROα	LICH	rs118158560	A	G	A	G	0.2761	0.1401	0.043	0.0679	0.1382	0.3107	2167	0.0592	3.085e-06	0.00610012	21.7392
GROα	LICH	rs508977	T	G	T	G	-0.3838	-0.0376	0.7566	0.7568	0.0774	0.6268	2167	0.0279	4.566e-43	0.0506893	189.128
GROα	LICH	rs78653452	T	G	T	G	-0.7395	0.2203	0.0071	0.0124	0.3269	0.5004	2167	0.1559	2.093e-06	0.00630873	22.4874
GCSF	LICH	rs117261691	T	C	T	C	0.1318	0.2547	0.0894	0.027	0.2289	0.2659	2167	0.0288	4.669e-06	0.00262812	20.9381
GCSF	LICH	rs11903143	A	G	A	G	0.0889	0.0199	0.7066	0.7421	0.0766	0.7953	2167	0.0175	3.784e-07	0.0032364	25.7999
GCSF	LICH	rs2671444	A	G	A	G	-0.0776	-0.0753	0.6506	0.6546	0.0708	0.2877	2167	0.0166	2.861e-06	0.00274193	21.8473
HGF	LICH	rs11060254	A	G	A	G	-0.0765	0.0083	0.3306	0.337	0.0711	0.907	2167	0.0166	3.974e-06	0.00254123	21.2326
HGF	LICH	rs2003620	T	C	T	C	0.2277	0.2272	0.027	0.0664	0.133	0.08759	2167	0.0487	2.978e-06	0.00261561	21.8557
HGF	LICH	rs5745687	T	C	T	C	-0.3008	0.0499	0.0375	0.0731	0.1303	0.7016	2167	0.0404	9.922e-14	0.00660627	55.4228
IFN-γ	LICH	rs10481651	A	G	A	G	-0.0793	0.1039	0.6116	0.6897	0.0726	0.1522	2167	0.0168	2.183e-06	0.00286853	22.2749
IFN-γ	LICH	rs11843756	T	G	T	G	0.1812	-0.0246	0.9542	0.9675	0.1913	0.8977	2167	0.0391	3.622e-06	0.00276528	21.4709
IFN-γ	LICH	rs2188420	C	G	C	G	0.1005	-0.0374	0.7912	0.8716	0.1006	0.7105	2167	0.0201	5.898e-07	0.0032175	24.9935
IFN-γ	LICH	rs73479333	C	G	C	G	-0.1123	-0.0643	0.1354	0.0983	0.1148	0.5754	2167	0.024	2.816e-06	0.00281897	21.8889
IL-10	LICH	rs10457128	A	G	A	G	-0.0854	-0.0624	0.639	0.6198	0.0679	0.3581	2167	0.0172	6.956e-07	0.0031815	24.646
IL-10	LICH	rs10888839	C	G	C	G	0.1203	0.0417	0.1208	0.086	0.1192	0.7263	2167	0.025	1.562e-06	0.00298888	23.1493
IL-10	LICH	rs2086656	T	C	T	C	-0.08	-0.0825	0.6621	0.6996	0.0732	0.2599	2167	0.017	2.589e-06	0.00285888	22.1396
IL-10	LICH	rs383684	A	G	A	G	0.092	-0.1877	0.7555	0.1148	0.1093	0.08597	2167	0.0197	3.168e-06	0.00281563	21.8037
IL-10	LICH	rs6085948	A	G	A	G	0.0977	0.0449	0.7946	0.7525	0.0789	0.5695	2167	0.0202	1.28e-06	0.00301947	23.387
IL-10	LICH	rs6799107	T	C	T	C	-0.095	0.0951	0.8089	0.7797	0.0803	0.2364	2167	0.0206	3.992e-06	0.00274585	21.2618
IL-10	LICH	rs6921438	A	G	A	G	-0.2876	0.0014	0.4815	0.4765	0.0684	0.984	2167	0.0166	1.381e-67	0.0374078	300.088
IL-10	LICH	rs7088799	T	G	T	G	-0.0815	0.2561	0.6191	0.5772	0.0682	0.0001747	2167	0.0166	9.352e-07	0.00311102	24.0983
IL-12p70	LICH	rs6921438	A	G	A	G	-0.3784	0.0014	0.4834	0.4765	0.0684	0.984	2167	0.016	5.78e-124	0.0630342	559.188
IL-12p70	LICH	rs71361173	T	G	T	G	0.1105	-0.0455	0.878	0.861	0.0978	0.6417	2167	0.0238	3.572e-06	0.00258604	21.5509
IL-12p70	LICH	rs782107	A	G	A	G	0.0765	-0.1216	0.4709	0.5502	0.0675	0.07158	2167	0.0156	9.125e-07	0.00288409	24.0419
IL-12p70	LICH	rs9472183	A	G	A	G	-0.1006	-0.0068	0.4566	0.5077	0.0673	0.9197	2167	0.0157	1.384e-10	0.00491414	41.048
IL-13	LICH	rs10995615	T	C	T	C	-0.1591	0.1091	0.8577	0.8181	0.0884	0.2169	2167	0.0341	3.118e-06	0.00601715	21.7565
IL-13	LICH	rs12623722	A	G	A	G	-0.1189	-0.0222	0.3054	0.2928	0.0721	0.7579	2167	0.0257	3.614e-06	0.00591698	21.3922
IL-13	LICH	rs27949	T	C	T	C	-0.1144	-0.029	0.667	0.653	0.069	0.6743	2167	0.025	4.827e-06	0.00578936	20.9281
IL-13	LICH	rs6799107	T	C	T	C	-0.1472	0.0951	0.8071	0.7797	0.0803	0.2364	2167	0.0299	8.661e-07	0.00669478	24.2232
IL-13	LICH	rs6921438	A	G	A	G	-0.4139	0.0014	0.48	0.4765	0.0684	0.984	2167	0.0242	1.283e-65	0.0752273	292.36
IL-16	LICH	rs116135478	A	G	A	G	0.8296	0.0696	0.9933	0.9813	0.2522	0.7825	2167	0.1637	4.05e-07	0.00724132	25.6681
IL-16	LICH	rs117916513	A	G	A	G	-0.4713	-0.2332	0.0173	0.0156	0.2967	0.4318	2167	0.0982	1.605e-06	0.00649941	23.0211
IL-16	LICH	rs1255143	T	C	T	C	0.1387	0.0434	0.5695	0.5459	0.0671	0.518	2167	0.0241	8.529e-09	0.00931937	33.1034
IL-16	LICH	rs4253283	T	C	T	C	0.1506	0.0441	0.3087	0.3169	0.0716	0.5381	2167	0.026	7.215e-09	0.00943884	33.5318
IL-16	LICH	rs4778636	A	G	A	G	-0.7286	0.046	0.0381	0.074	0.1279	0.7192	2167	0.063	6.208e-31	0.0365965	133.675
IL-16	LICH	rs9706053	T	C	T	C	0.4412	-0.1188	0.0173	0.0177	0.2538	0.6398	2167	0.0928	1.976e-06	0.00637867	22.5906
IL-17	LICH	rs3804753	A	G	A	G	0.0943	-0.0129	0.3764	0.4182	0.0683	0.8497	2167	0.0166	1.376e-08	0.00411811	32.2623
IL-17	LICH	rs61990749	C	G	C	G	0.1124	-0.2892	0.1533	0.1089	0.1134	0.01075	2167	0.0226	6.569e-07	0.00315954	24.7289
IL-17	LICH	rs78629931	T	C	T	C	0.236	-0.1075	0.9694	0.9327	0.1346	0.4244	2167	0.0471	5.462e-07	0.00320679	25.0998
IL-18	LICH	rs10414578	T	C	T	C	-0.1817	-0.095	0.1295	0.1208	0.1075	0.3767	2167	0.0347	1.643e-07	0.00740569	27.404
IL-18	LICH	rs116383510	A	C	A	C	-0.5412	-0.4545	0.9868	0.9823	0.2714	0.09398	2167	0.1052	2.699e-07	0.00715007	26.4513
IL-18	LICH	rs117266781	T	C	T	C	0.7051	-0.2777	0.0073	0.0163	0.2847	0.3293	2167	0.1436	9.176e-07	0.00651772	24.0966
IL-18	LICH	rs12420140	A	G	A	G	-0.2479	0.0565	0.283	0.2647	0.0753	0.4527	2167	0.0261	1.949e-21	0.0239598	90.1645
IL-18	LICH	rs1979967	T	C	T	C	0.14	-0.1279	0.2157	0.2444	0.0792	0.1064	2167	0.0285	8.719e-07	0.00652329	24.1174
IL-18	LICH	rs385076	T	C	T	C	-0.2472	0.1075	0.3444	0.3787	0.0712	0.1312	2167	0.0247	1.559e-23	0.0265318	100.107
IL-18	LICH	rs4482818	A	G	A	G	0.1233	0.0244	0.609	0.6432	0.0704	0.7292	2167	0.0243	4.108e-07	0.00695704	25.7322
IL-18	LICH	rs610473	A	G	A	G	0.1274	0.0827	0.3522	0.3411	0.0705	0.2408	2167	0.0242	1.433e-07	0.00748493	27.6995
IL-1β	LICH	rs61335305	A	C	A	C	0.4333	0.2811	0.0189	0.0176	0.27	0.2979	2167	0.0928	3.015e-06	0.0064696	21.7882
IL-1ra	LICH	rs1054402	T	C	T	C	0.1325	-0.0524	0.2506	0.2547	0.0771	0.4967	2167	0.0269	8.201e-07	0.00655507	24.2488
IL-1ra	LICH	rs4441609	T	C	T	C	0.1056	0.0701	0.4757	0.3817	0.07	0.3168	2167	0.0231	4.746e-06	0.00565131	20.8866
IL-1ra	LICH	rs61335305	A	C	A	C	0.4315	0.2811	0.0182	0.0176	0.27	0.2979	2167	0.0904	1.812e-06	0.00615812	22.7713
IL-1ra	LICH	rs6699436	A	G	A	G	-0.1858	0.0918	0.0995	0.136	0.1006	0.3617	2167	0.0404	4.365e-06	0.00571932	21.1394
IL-2ra	LICH	rs11241559	T	G	T	G	-0.124	-0.0053	0.2643	0.2469	0.0787	0.9466	2167	0.0264	2.75e-06	0.00590186	22.0497
IL-2ra	LICH	rs12722497	A	C	A	C	0.6287	-0.0688	0.0624	0.118	0.1056	0.5149	2167	0.0482	7.978e-39	0.0437799	170.043
IL-2ra	LICH	rs12799226	T	C	T	C	-0.1285	0.2037	0.2361	0.2178	0.0807	0.01159	2167	0.0277	3.561e-06	0.00575789	21.5086
IL-2ra	LICH	rs4733117	A	C	A	C	0.1439	0.1162	0.7938	0.8584	0.0963	0.2276	2167	0.0291	7.912e-07	0.00653749	24.44
IL-2	LICH	rs16836080	A	G	A	G	0.1158	-0.0248	0.3355	0.2621	0.0759	0.7439	2167	0.0253	4.841e-06	0.00592643	20.9377
IL-2	LICH	rs170117	T	C	T	C	-0.1637	-0.0543	0.1377	0.1331	0.1005	0.589	2167	0.0347	2.442e-06	0.00629354	22.2429
IL-2	LICH	rs2690020	A	G	A	G	0.1158	0.049	0.5177	0.5561	0.068	0.4706	2167	0.0245	2.273e-06	0.00631729	22.3274
IL-2	LICH	rs4634519	A	G	A	G	-0.1249	0.1171	0.7379	0.7147	0.074	0.1135	2167	0.0268	3.18e-06	0.00614296	21.7074
IL-2	LICH	rs61335305	A	C	A	C	0.4439	0.2811	0.0184	0.0176	0.27	0.2979	2167	0.0913	1.157e-06	0.00668213	23.6255
IL-2	LICH	rs62124990	T	G	T	G	-0.7013	-0.515	0.0083	0.0216	0.2576	0.04558	2167	0.149	2.502e-06	0.00626476	22.1405
IL-2	LICH	rs7615304	A	G	A	G	-0.1139	-0.1702	0.4531	0.3682	0.0707	0.016	2167	0.024	2.161e-06	0.00636867	22.5101
IL-4	LICH	rs17713451	A	G	A	G	0.1255	0.0868	0.1149	0.1513	0.0929	0.35	2167	0.0252	6.41e-07	0.00302729	24.7959
IL-4	LICH	rs6765768	A	G	A	G	0.0796	-0.0522	0.654	0.6186	0.0691	0.4503	2167	0.0167	1.853e-06	0.00277378	22.7136
IL-4	LICH	rs6969391	T	C	T	C	0.0767	0.0292	0.6589	0.8068	0.084	0.728	2167	0.0166	3.587e-06	0.00260691	21.3436
IL-4	LICH	rs9508291	T	C	T	C	-0.168	-0.0049	0.9495	0.9427	0.1451	0.9729	2167	0.0358	2.669e-06	0.00268885	22.0164
IL-5	LICH	rs11680908	A	G	A	G	0.2593	0.0753	0.9485	0.9315	0.1389	0.5877	2167	0.0552	2.617e-06	0.00644255	22.0532
IL-5	LICH	rs28793375	T	C	T	C	0.1697	-0.1083	0.1298	0.1559	0.0939	0.2486	2167	0.0362	2.746e-06	0.00641636	21.963
IL-5	LICH	rs6737109	T	C	T	C	0.1135	0.056	0.519	0.5824	0.0673	0.4051	2167	0.0246	3.806e-06	0.00621658	21.2748
IL-6	LICH	rs10752777	A	T	A	T	0.1083	0.0236	0.1273	0.0815	0.1236	0.8485	2167	0.0235	4.171e-06	0.00257303	21.2332
IL-6	LICH	rs10982213	A	G	A	G	-0.0849	0.012	0.2723	0.2241	0.0791	0.879	2167	0.0176	1.353e-06	0.00281842	23.264
IL-6	LICH	rs1333040	T	C	T	C	0.0747	-0.0459	0.4508	0.5942	0.0684	0.5022	2167	0.0157	1.993e-06	0.00274215	22.6327
IL-6	LICH	rs2404476	A	G	A	G	0.0734	-0.1055	0.5184	0.532	0.0671	0.1158	2167	0.0156	2.684e-06	0.00268175	22.1329
IL-6	LICH	rs73273528	T	C	T	C	0.268	-0.1964	0.0211	0.044	0.1665	0.2382	2167	0.0553	1.25e-06	0.00284462	23.4808
IL-6	LICH	rs75101555	C	G	C	G	-0.3625	0.0309	0.9895	0.9748	0.2344	0.8951	2167	0.0781	3.439e-06	0.00260988	21.5382
IL-6	LICH	rs76856708	T	C	T	C	0.336	-0.148	0.9856	0.9638	0.1905	0.4372	2167	0.0697	1.427e-06	0.00281469	23.2331
IL-7	LICH	rs10196226	A	G	A	G	0.1538	-0.0143	0.1643	0.1406	0.0949	0.8799	2167	0.0327	2.501e-06	0.00637489	22.1088
IL-7	LICH	rs115215018	T	C	T	C	0.5985	0.2199	0.0101	0.0161	0.2796	0.4316	2167	0.1308	4.755e-06	0.00603554	20.9248
IL-7	LICH	rs1958987	T	C	T	C	0.1261	0.0742	0.7051	0.6778	0.0724	0.3053	2167	0.0263	1.604e-06	0.00662316	22.9756
IL-7	LICH	rs28793375	T	C	T	C	0.1644	-0.1083	0.1305	0.1559	0.0939	0.2486	2167	0.036	4.866e-06	0.00601191	20.8423
IL-7	LICH	rs6921438	A	G	A	G	-0.3204	0.0014	0.4814	0.4765	0.0684	0.984	2167	0.0246	8.707e-39	0.0468911	169.536
IL-7	LICH	rs78346957	A	G	A	G	0.4632	-0.2706	0.0161	0.0254	0.2441	0.2677	2167	0.1008	4.3e-06	0.00608691	21.104
IL-8	LICH	rs116726256	T	C	T	C	-0.2247	-0.1916	0.9343	0.9789	0.2421	0.4287	2167	0.0489	4.261e-06	0.00588795	21.103
IL-8	LICH	rs2673604	A	C	A	C	-0.118	0.1627	0.6829	0.6956	0.073	0.02582	2167	0.0254	3.289e-06	0.0060175	21.5701
IL-9	LICH	rs117807175	C	G	C	G	-0.5225	-0.0751	0.0121	0.0221	0.2499	0.7639	2167	0.1106	2.327e-06	0.00603963	22.3062
IL-9	LICH	rs3736858	C	G	C	G	-0.1351	-0.0615	0.7976	0.8434	0.0905	0.4966	2167	0.0291	3.373e-06	0.00583395	21.5421
IL-9	LICH	rs73443903	A	C	A	C	0.2162	-0.0197	0.0685	0.0854	0.121	0.8706	2167	0.046	2.569e-06	0.0059782	22.078
IL-9	LICH	rs76963786	T	C	T	C	-0.2856	0.1146	0.0462	0.0832	0.1247	0.3578	2167	0.0556	2.775e-07	0.00713243	26.3712
IP-10	LICH	rs7645625	T	G	T	G	-0.1116	-0.143	0.5724	0.5723	0.0682	0.03602	2167	0.0236	2.192e-06	0.00596891	22.3497
MCP-1	LICH	rs10744620	T	C	T	C	0.0783	-0.0715	0.3748	0.3846	0.069	0.3001	2167	0.0161	1.118e-06	0.00282899	23.6465
MCP-1	LICH	rs12073356	A	G	A	G	-0.1436	0.1648	0.0686	0.0822	0.1211	0.1736	2167	0.031	3.489e-06	0.0025672	21.4527
MCP-1	LICH	rs2036297	A	G	A	G	0.1182	0.0479	0.384	0.3473	0.0704	0.4959	2167	0.016	1.302e-13	0.00650357	54.5621
MCP-1	LICH	rs2288370	T	C	T	C	-0.1036	0.0689	0.6304	0.6104	0.07	0.3249	2167	0.0162	1.555e-10	0.00488151	40.887
MCP-1	LICH	rs56212190	T	C	T	C	0.1799	-0.0267	0.0519	0.0544	0.156	0.864	2167	0.0372	1.318e-06	0.00279737	23.3815
MCP-3	LICH	rs2838065	A	G	A	G	-0.221	0.0116	0.2719	0.1925	0.0852	0.8914	2167	0.0479	3.924e-06	0.0190013	21.2482
MCP-3	LICH	rs28394764	A	T	A	T	0.597	0.173	0.9696	0.9564	0.1697	0.3081	2167	0.1282	3.194e-06	0.0193503	21.6462
MCP-3	LICH	rs3129806	T	C	T	C	-0.1975	-0.0671	0.5729	0.6456	0.0696	0.3353	2167	0.0433	4.978e-06	0.0185787	20.7667
MIF	LICH	rs11551183	C	G	C	G	0.3666	-0.0076	0.9756	0.9682	0.2018	0.9699	2167	0.0795	3.999e-06	0.00598275	21.2522
MIF	LICH	rs13142904	T	C	T	C	-0.2232	-0.0577	0.0896	0.0644	0.1355	0.6702	2167	0.0425	1.468e-07	0.00774622	27.5654
MIF	LICH	rs2294689	C	G	C	G	-0.1338	0.2121	0.3018	0.041	0.1644	0.1971	2167	0.0287	3.043e-06	0.00611422	21.7221
MIG	LICH	rs117831247	T	C	T	C	-0.8819	0.3879	0.0056	0.0195	0.2519	0.1236	2167	0.173	3.445e-07	0.00692974	25.9725
MIG	LICH	rs1796086	T	C	T	C	-0.2172	0.0758	0.9127	0.8953	0.1121	0.4988	2167	0.04	5.623e-08	0.00785534	29.4691
MIG	LICH	rs55876513	T	G	T	G	0.1638	0.0101	0.7131	0.7665	0.0818	0.9022	2167	0.0254	1.048e-10	0.011044	41.5649
MIG	LICH	rs62562991	A	G	A	G	0.6239	-0.2022	0.0097	0.0218	0.2825	0.4742	2167	0.1259	7.237e-07	0.0065511	24.544
MIG	LICH	rs6679677	A	C	A	C	0.1628	0.0289	0.1458	0.09	0.1179	0.8063	2167	0.0327	6.514e-07	0.00661184	24.7731
MIG	LICH	rs77086208	T	C	T	C	0.327	0.1722	0.0286	0.0131	0.2985	0.564	2167	0.0694	2.501e-06	0.00592632	22.1893
MIP1α	LICH	rs12690897	A	G	A	G	0.1215	-0.0424	0.292	0.2718	0.0762	0.5782	2167	0.026	3.073e-06	0.00609507	21.8254
MIP1β	LICH	rs17138331	A	G	A	G	-0.1434	-0.0132	0.9092	0.8955	0.112	0.9065	2167	0.0295	1.125e-06	0.00284329	23.6238
MIP1β	LICH	rs2411161	T	C	T	C	0.1719	-0.0334	0.9508	0.9546	0.1706	0.8447	2167	0.0365	2.547e-06	0.00266936	22.1749
MIP1β	LICH	rs281748	C	G	C	G	-0.0794	-0.1815	0.7041	0.6912	0.0732	0.01317	2167	0.0171	3.277e-06	0.00259491	21.5548
MIP1β	LICH	rs3760440	A	G	A	G	0.1242	0.0438	0.6437	0.6594	0.0709	0.5366	2167	0.0162	1.734e-14	0.00704282	58.7636
MIP1β	LICH	rs5743614	T	C	T	C	0.1115	0.0663	0.1278	0.2599	0.0765	0.3859	2167	0.0232	1.569e-06	0.00277951	23.0924
MIP1β	LICH	rs6908843	A	G	A	G	0.0997	-0.0058	0.1684	0.1732	0.0895	0.9485	2167	0.0209	1.779e-06	0.00273848	22.7506
MIP1β	LICH	rs72799710	T	C	T	C	-0.1037	-0.0197	0.1514	0.1865	0.0864	0.8193	2167	0.0217	1.792e-06	0.00274818	22.8314
MIP1β	LICH	rs76356863	A	T	A	T	-0.3456	-0.0741	0.9852	0.9668	0.2038	0.7161	2167	0.0667	2.219e-07	0.00322919	26.8405
MIP1β	LICH	rs76776296	A	G	A	G	0.313	-0.1416	0.9806	0.9673	0.1985	0.4758	2167	0.0598	1.632e-07	0.003295	27.3893
MIP1β	LICH	rs79068918	C	G	C	G	0.2674	0.0465	0.0909	0.0988	0.1106	0.6744	2167	0.0271	5.537e-23	0.0116122	97.3373
MCSF	LICH	rs11963606	C	G	C	G	-0.5353	0.1747	0.9826	0.9794	0.285	0.54	2167	0.117	4.731e-06	0.0083101	20.9158
MCSF	LICH	rs34089869	T	C	T	C	0.2194	-0.0966	0.1039	0.1164	0.1035	0.3505	2167	0.0462	2.078e-06	0.00894733	22.5342
MCSF	LICH	rs62294910	A	G	A	G	0.3472	0.181	0.0504	0.0475	0.1743	0.2991	2167	0.0687	4.378e-07	0.0101213	25.521
MCSF	LICH	rs9387100	T	C	T	C	-0.135	-0.096	0.4291	0.3425	0.072	0.1825	2167	0.029	3.341e-06	0.00860058	21.6533
PDGFbb	LICH	rs116445074	T	G	T	G	0.2869	0.4862	0.0184	0.0154	0.2666	0.06822	2167	0.0587	1.017e-06	0.00285715	23.8826
PDGFbb	LICH	rs11766649	A	G	A	G	0.0902	-0.0157	0.8018	0.7549	0.0783	0.8415	2167	0.0196	3.964e-06	0.0025339	21.1737
PDGFbb	LICH	rs12289510	A	G	A	G	-0.0772	0.0498	0.4767	0.4887	0.0683	0.4659	2167	0.0158	1.001e-06	0.00285541	23.868
PDGFbb	LICH	rs2324229	T	C	T	C	0.0884	0.0209	0.6134	0.6254	0.0691	0.7621	2167	0.0161	4.016e-08	0.00360309	30.1404
PDGFbb	LICH	rs55680718	T	C	T	C	-0.1359	0.0639	0.1173	0.1101	0.1059	0.5464	2167	0.0245	2.956e-08	0.00367703	30.7611
PDGFbb	LICH	rs9936075	A	G	A	G	-0.0767	0.0596	0.6436	0.6629	0.0706	0.3989	2167	0.0163	2.675e-06	0.00264883	22.1366
RANTES	LICH	rs112072646	A	G	A	G	0.4209	0.109	0.0204	0.0271	0.2044	0.5937	2167	0.0859	9.617e-07	0.00690305	23.995
RANTES	LICH	rs2251660	A	C	A	C	0.1831	0.0958	0.8627	0.8571	0.0954	0.3156	2167	0.0356	2.691e-07	0.00760048	26.4378
RANTES	LICH	rs7000423	T	C	T	C	-0.1314	0.0045	0.6274	0.6665	0.0721	0.9499	2167	0.0252	1.852e-07	0.0078102	27.173
RANTES	LICH	rs7170339	C	G	C	G	-0.4283	-0.0941	0.0197	0.0217	0.2442	0.7001	2167	0.0904	2.187e-06	0.00645689	22.4341
RANTES	LICH	rs72793342	A	G	A	G	-0.1505	-0.1408	0.2003	0.2055	0.0853	0.09891	2167	0.0307	9.08e-07	0.00690976	24.0184
RANTES	LICH	rs74472919	T	C	T	C	0.3547	-0.2565	0.0434	0.0293	0.2128	0.228	2167	0.06	3.353e-09	0.0100167	34.9276
RANTES	LICH	rs9675798	T	G	T	G	-0.2583	0.1664	0.9466	0.9683	0.1972	0.3989	2167	0.0552	2.888e-06	0.00629947	21.8836
SCF	LICH	rs1557570	T	G	T	G	0.1172	-0.0635	0.2954	0.3421	0.0714	0.3737	2167	0.0169	4.133e-12	0.00573759	48.0815
SCF	LICH	rs1568119	T	C	T	C	-0.5946	0.0306	0.0051	0.0136	0.2913	0.9162	2167	0.1129	1.374e-07	0.00331715	27.7305
SCF	LICH	rs4841899	T	C	T	C	-0.1002	0.0199	0.7421	0.6584	0.0709	0.7786	2167	0.0178	1.673e-08	0.00378786	31.6804
SCF	LICH	rs635634	T	C	T	C	-0.1035	0.0929	0.206	0.1984	0.0834	0.2651	2167	0.0191	5.705e-08	0.00351102	29.3569
SCF	LICH	rs7039247	C	G	C	G	0.079	0.0817	0.6644	0.6551	0.0707	0.2478	2167	0.0168	2.46e-06	0.00264625	22.1071
SCF	LICH	rs78369473	T	C	T	C	-0.2256	-0.0051	0.0266	0.0226	0.2177	0.9812	2167	0.0484	3.14e-06	0.00260018	21.7212
SCF	LICH	rs78666213	T	G	T	G	-0.2845	0.0899	0.9797	0.9785	0.2626	0.7322	2167	0.0574	7.152e-07	0.00293906	24.5605
SCF	LICH	rs80271436	A	G	A	G	-0.2393	0.1388	0.0263	0.047	0.1604	0.3869	2167	0.0484	7.488e-07	0.00292462	24.4394
SCGFβ	LICH	rs112346514	T	C	T	C	-0.3261	-0.3358	0.0302	0.0288	0.2332	0.1498	2167	0.0703	3.543e-06	0.00574946	21.5059
SCGFβ	LICH	rs1149926	T	C	T	C	-0.3458	-0.2536	0.0239	0.0259	0.222	0.2533	2167	0.0749	3.917e-06	0.00569568	21.3036
SCGFβ	LICH	rs117716477	A	C	A	C	0.8242	-0.1682	0.0199	0.0144	0.3139	0.592	2167	0.084	1.029e-22	0.0252205	96.2217
SCGFβ	LICH	rs12480722	T	C	T	C	0.1654	0.0436	0.8752	0.8931	0.1097	0.6908	2167	0.0353	2.812e-06	0.00586553	21.9426
SCGFβ	LICH	rs264157	A	G	A	G	0.1079	-0.0438	0.4743	0.4382	0.0685	0.5221	2167	0.0233	3.685e-06	0.00573028	21.4337
SCGFβ	LICH	rs4656185	A	G	A	G	0.2103	-0.0575	0.2892	0.3434	0.0714	0.421	2167	0.0254	1.287e-16	0.0180894	68.5137
SCGFβ	LICH	rs77954165	T	C	T	C	0.2631	-0.1403	0.9528	0.9037	0.1146	0.221	2167	0.0562	2.867e-06	0.00585543	21.9046
SCGFβ	LICH	rs7815967	T	C	T	C	0.1325	0.085	0.1991	0.1129	0.1057	0.4214	2167	0.0288	4.371e-06	0.00565619	21.155
SCGFβ	LICH	rs78217154	T	C	T	C	0.3942	0.1238	0.9796	0.9771	0.2352	0.5987	2167	0.0861	4.722e-06	0.0056018	20.9505
SDF1α	LICH	rs10013755	A	T	A	T	0.5188	-0.346	0.9929	0.9772	0.2459	0.1593	2167	0.0995	1.851e-07	0.00346052	27.1796
SDF1α	LICH	rs1600396	A	G	A	G	-0.0933	-0.0366	0.8096	0.7268	0.0758	0.6294	2167	0.0204	4.939e-06	0.00266464	20.9118
SDF1α	LICH	rs3988298	T	C	T	C	-0.1263	-0.0613	0.1042	0.1256	0.1041	0.5558	2167	0.0266	2.124e-06	0.00287136	22.5389
TNFα	LICH	rs10834997	A	G	A	G	-0.123	-0.0479	0.6924	0.6542	0.0699	0.4931	2167	0.0256	1.528e-06	0.00656555	23.0718
TNFα	LICH	rs111332265	A	G	A	G	-0.3678	-0.0565	0.9696	0.9323	0.1394	0.6849	2167	0.0745	7.913e-07	0.00692935	24.3592
TNFα	LICH	rs79105320	A	G	A	G	0.5573	-0.2451	0.0112	0.0171	0.3019	0.4169	2167	0.1177	2.207e-06	0.00637746	22.4066
TNFβ	LICH	rs7629875	A	G	A	G	0.3841	0.0085	0.9443	0.9425	0.1427	0.9525	2167	0.0774	6.897e-07	0.0154824	24.5953
TRAIL	LICH	rs17434886	T	C	T	C	-0.0918	-0.0404	0.1949	0.173	0.0878	0.6455	2167	0.0199	4.195e-06	0.00257904	21.2752
TRAIL	LICH	rs28521641	A	T	A	T	-0.7004	-0.247	0.963	0.9629	0.1965	0.2088	2167	0.0445	7.786e-56	0.0292209	247.666
TRAIL	LICH	rs550057	T	C	T	C	-0.0783	0.0792	0.3049	0.2707	0.0733	0.2796	2167	0.0169	3.707e-06	0.00260147	21.4607
TRAIL	LICH	rs57396456	T	C	T	C	-0.5641	-0.0399	0.9755	0.9694	0.2043	0.8451	2167	0.0516	7.71e-28	0.0143137	119.483
TRAIL	LICH	rs72899452	T	C	T	C	0.1223	-0.0765	0.0977	0.0677	0.1412	0.588	2167	0.0264	3.748e-06	0.00260084	21.4555
TRAIL	LICH	rs74778900	T	C	T	C	0.5791	-0.3108	0.0238	0.0154	0.3234	0.3365	2167	0.0531	9.901e-28	0.0142458	118.908
TRAIL	LICH	rs75928541	A	G	A	G	0.2784	0.0866	0.0188	0.0177	0.2687	0.7471	2167	0.0591	2.442e-06	0.00268902	22.1849
VEGF	LICH	rs10934631	T	C	T	C	-0.1132	0.0928	0.8517	0.8198	0.0875	0.2892	2167	0.0244	3.607e-06	0.00299623	21.5175
VEGF	LICH	rs10967186	T	C	T	C	0.0899	-0.0363	0.578	0.5512	0.0686	0.5972	2167	0.0169	1.086e-07	0.00393549	28.2895
VEGF	LICH	rs12456390	T	C	T	C	-0.0818	-0.0661	0.6772	0.7027	0.0735	0.369	2167	0.0179	4.882e-06	0.00290738	20.8775
VEGF	LICH	rs6921438	A	G	A	G	-0.4866	0.0014	0.4691	0.4765	0.0684	0.984	2167	0.0174	4.11e-172	0.098447	781.852
VEGF	LICH	rs7030781	A	T	A	T	0.1403	-0.0003	0.5878	0.5899	0.0683	0.9964	2167	0.0172	3.454e-16	0.00920467	66.5177
VEGF	LICH	rs73418461	A	G	A	G	-0.2498	-0.0016	0.0266	0.048	0.1545	0.9915	2167	0.0521	1.61e-06	0.00319951	22.982
VEGF	LICH	rs73872715	T	C	T	C	-0.6079	-0.3942	0.0045	0.0132	0.3164	0.2127	2167	0.1299	2.864e-06	0.0030485	21.894
VEGF	LICH	rs9472183	A	G	A	G	-0.1264	-0.0068	0.4547	0.5077	0.0673	0.9197	2167	0.017	9.541e-14	0.00765989	55.2682

## Sheet: Sheet2
exposure	outcome	method	nsnp	b	se	pval	lo_ci	up_ci	or	or_lci95	or_uci95	estimate
β-NGF	LICH	Wald ratio	1	0.407216	0.57732	0.480588	-0.72433	1.53876	1.50263	0.484649	4.65882	1.50 (0.48-4.66)
CTACK	LICH	MR Egger	8	0.140337	0.280058	0.63415	-0.408576	0.68925	1.15066	0.664596	1.99222	1.15 (0.66-1.99)
CTACK	LICH	Weighted median	8	0.229872	0.192796	0.233139	-0.148007	0.607752	1.25844	0.862425	1.8363	1.26 (0.86-1.84)
CTACK	LICH	Inverse variance weighted	8	-0.00454	0.153426	0.976393	-0.305255	0.296175	0.99547	0.736936	1.34471	1.00 (0.74-1.34)
CTACK	LICH	Simple mode	8	0.0458389	0.297276	0.881806	-0.536822	0.6285	1.04691	0.584603	1.8748	1.05 (0.58-1.87)
CTACK	LICH	Weighted mode	8	0.185984	0.199511	0.382262	-0.205058	0.577025	1.2044	0.8146	1.78073	1.20 (0.81-1.78)
EOTAXIN	LICH	MR Egger	5	-1.44892	1.77379	0.473847	-4.92555	2.02771	0.234823	0.00725873	7.59664	0.23 (0.01-7.60)
EOTAXIN	LICH	Weighted median	5	-0.28123	0.492679	0.568123	-1.24688	0.684421	0.754855	0.2874	1.98262	0.75 (0.29-1.98)
EOTAXIN	LICH	Inverse variance weighted	5	-0.174365	0.404816	0.666667	-0.967806	0.619075	0.83999	0.379916	1.85721	0.84 (0.38-1.86)
EOTAXIN	LICH	Simple mode	5	-0.730674	0.707074	0.35981	-2.11654	0.655191	0.481584	0.120448	1.92551	0.48 (0.12-1.93)
EOTAXIN	LICH	Weighted mode	5	-0.708358	0.703403	0.370887	-2.08703	0.670312	0.492452	0.124055	1.95485	0.49 (0.12-1.95)
GCSF	LICH	MR Egger	3	2.25457	4.25236	0.689642	-6.08006	10.5892	9.53122	0.00228804	39704	9.53 (0.00-39703.98)
GCSF	LICH	Weighted median	3	0.660902	0.6872	0.336184	-0.68601	2.00781	1.93654	0.503581	7.44702	1.94 (0.50- 7.45)
GCSF	LICH	Inverse variance weighted	3	0.731968	0.589277	0.214183	-0.423016	1.88695	2.07917	0.655068	6.59921	2.08 (0.66- 6.60)
GCSF	LICH	Simple mode	3	0.807605	0.883638	0.45722	-0.924327	2.53954	2.24253	0.396798	12.6738	2.24 (0.40- 12.67)
GCSF	LICH	Weighted mode	3	0.584794	0.795912	0.538965	-0.975193	2.14478	1.79462	0.37712	8.54017	1.79 (0.38- 8.54)
GROα	LICH	MR Egger	5	0.280124	0.338463	0.468568	-0.383264	0.943511	1.32329	0.681633	2.56898	1.32 (0.68-2.57)
GROα	LICH	Weighted median	5	0.0364248	0.190848	0.848637	-0.337637	0.410487	1.0371	0.713454	1.50755	1.04 (0.71-1.51)
GROα	LICH	Inverse variance weighted	5	0.0124524	0.163813	0.939406	-0.30862	0.333525	1.01253	0.73446	1.39588	1.01 (0.73-1.40)
GROα	LICH	Simple mode	5	-0.359588	0.333857	0.342074	-1.01395	0.294773	0.697964	0.362784	1.34282	0.70 (0.36-1.34)
GROα	LICH	Weighted mode	5	0.0764062	0.189884	0.707977	-0.295766	0.448578	1.0794	0.743962	1.56608	1.08 (0.74-1.57)
bFGF	LICH	Inverse variance weighted	2	-0.471274	1.93354	0.807435	-4.26101	3.31846	0.624206	0.0141081	27.6177	0.62 (0.01-27.62)
IFN-γ	LICH	MR Egger	4	1.38446	1.91874	0.545524	-2.37626	5.14518	3.99268	0.0928975	171.603	3.99 (0.09-171.60)
IFN-γ	LICH	Weighted median	4	-0.278634	0.608138	0.646827	-1.47058	0.913316	0.756817	0.229791	2.49258	0.76 (0.23- 2.49)
IFN-γ	LICH	Inverse variance weighted	4	-0.37291	0.497198	0.453241	-1.34742	0.601598	0.688727	0.259911	1.82503	0.69 (0.26- 1.83)
IFN-γ	LICH	Simple mode	4	-0.159725	0.850769	0.863059	-1.82723	1.50778	0.852378	0.160858	4.5167	0.85 (0.16- 4.52)
IFN-γ	LICH	Weighted mode	4	-0.187605	0.858651	0.841068	-1.87056	1.49535	0.828942	0.154037	4.4609	0.83 (0.15- 4.46)
IL-1β	LICH	Wald ratio	1	0.648742	0.623125	0.297824	-0.572583	1.87007	1.91313	0.564067	6.48873	1.91 (0.56-6.49)
IL-1ra	LICH	MR Egger	4	0.173931	1.01295	0.87947	-1.81146	2.15932	1.18997	0.163416	8.66524	1.19 (0.16-8.67)
IL-1ra	LICH	Weighted median	4	-0.134981	0.354735	0.703566	-0.830261	0.5603	0.873733	0.435936	1.7512	0.87 (0.44-1.75)
IL-1ra	LICH	Inverse variance weighted	4	0.0286956	0.316879	0.927845	-0.592387	0.649779	1.02911	0.553005	1.91512	1.03 (0.55-1.92)
IL-1ra	LICH	Simple mode	4	0.597342	0.572306	0.373306	-0.524377	1.71906	1.81728	0.591924	5.57929	1.82 (0.59-5.58)
IL-1ra	LICH	Weighted mode	4	-0.405475	0.507076	0.482382	-1.39934	0.588394	0.66666	0.246759	1.80109	0.67 (0.25-1.80)
IL-2	LICH	MR Egger	7	0.778181	0.525829	0.198969	-0.252445	1.80881	2.17751	0.776899	6.10316	2.18 (0.78-6.10)
IL-2	LICH	Weighted median	7	0.556472	0.289156	0.0542954	-0.010273	1.12322	1.74451	0.98978	3.07473	1.74 (0.99-3.07)
IL-2	LICH	Inverse variance weighted	7	0.425368	0.267413	0.111682	-0.0987615	0.949498	1.53015	0.905959	2.58441	1.53 (0.91-2.58)
IL-2	LICH	Simple mode	7	0.52429	0.388619	0.225986	-0.237403	1.28598	1.68926	0.788673	3.61822	1.69 (0.79-3.62)
IL-2	LICH	Weighted mode	7	0.596856	0.369555	0.157423	-0.127472	1.32118	1.8164	0.880318	3.74785	1.82 (0.88-3.75)
HGF	LICH	MR Egger	3	0.258292	0.987747	0.837172	-1.67769	2.19428	1.29472	0.186805	8.97351	1.29 (0.19-8.97)
HGF	LICH	Weighted median	3	-0.1327	0.39042	0.733938	-0.897923	0.632523	0.875728	0.407415	1.88235	0.88 (0.41-1.88)
HGF	LICH	Inverse variance weighted	3	0.203327	0.377843	0.59049	-0.537245	0.943899	1.22547	0.584356	2.56998	1.23 (0.58-2.57)
HGF	LICH	Simple mode	3	-0.137383	0.559329	0.828882	-1.23367	0.958902	0.871636	0.291222	2.60883	0.87 (0.29-2.61)
HGF	LICH	Weighted mode	3	-0.158377	0.403087	0.73231	-0.948427	0.631673	0.853528	0.38735	1.88076	0.85 (0.39-1.88)
IL-5	LICH	MR Egger	3	-0.276845	1.51665	0.885059	-3.24949	2.6958	0.758172	0.0387942	14.8173	0.76 (0.04-14.82)
IL-5	LICH	Weighted median	3	0.24409	0.415846	0.557223	-0.570969	1.05915	1.27646	0.564978	2.88391	1.28 (0.56- 2.88)
IL-5	LICH	Inverse variance weighted	3	0.0344907	0.346576	0.920727	-0.644799	0.71378	1.03509	0.524768	2.04169	1.04 (0.52- 2.04)
IL-5	LICH	Simple mode	3	0.392432	0.550784	0.550065	-0.687103	1.47197	1.48058	0.503031	4.3578	1.48 (0.50- 4.36)
IL-5	LICH	Weighted mode	3	0.37813	0.524832	0.546059	-0.650541	1.4068	1.45955	0.521763	4.08287	1.46 (0.52- 4.08)
IL-6	LICH	MR Egger	7	-0.275196	0.492746	0.600592	-1.24098	0.690586	0.759424	0.289102	1.99488	0.76 (0.29-1.99)
IL-6	LICH	Weighted median	7	-0.456406	0.367699	0.214513	-1.1771	0.264283	0.633556	0.308173	1.3025	0.63 (0.31-1.30)
IL-6	LICH	Inverse variance weighted	7	-0.477413	0.283952	0.0927023	-1.03396	0.0791341	0.620387	0.355596	1.08235	0.62 (0.36-1.08)
IL-6	LICH	Simple mode	7	-0.369148	0.483485	0.474099	-1.31678	0.578483	0.691323	0.267997	1.78333	0.69 (0.27-1.78)
IL-6	LICH	Weighted mode	7	-0.433297	0.43921	0.361966	-1.29415	0.427554	0.648368	0.274131	1.5335	0.65 (0.27-1.53)
IL-7	LICH	MR Egger	6	-0.0819209	0.374074	0.837373	-0.815107	0.651265	0.921345	0.442592	1.91797	0.92 (0.44-1.92)
IL-7	LICH	Weighted median	6	-0.00998416	0.183189	0.956535	-0.369034	0.349066	0.990066	0.691402	1.41774	0.99 (0.69-1.42)
IL-7	LICH	Inverse variance weighted	6	-0.0255969	0.160437	0.873239	-0.340053	0.288859	0.974728	0.711732	1.3349	0.97 (0.71-1.33)
IL-7	LICH	Simple mode	6	0.0352006	0.326668	0.918379	-0.605068	0.675469	1.03583	0.546037	1.96496	1.04 (0.55-1.96)
IL-7	LICH	Weighted mode	6	0.0107244	0.19986	0.959285	-0.381001	0.40245	1.01078	0.683177	1.49548	1.01 (0.68-1.50)
IL-8	LICH	Inverse variance weighted	2	-0.82553	0.963604	0.391605	-2.71419	1.06313	0.438003	0.0662583	2.89543	0.44 (0.07-2.90)
IL-9	LICH	MR Egger	4	-0.287713	0.618505	0.68754	-1.49998	0.924557	0.749977	0.223134	2.52075	0.75 (0.22-2.52)
IL-9	LICH	Weighted median	4	-0.0458794	0.304158	0.880102	-0.642029	0.550271	0.955157	0.526223	1.73372	0.96 (0.53-1.73)
IL-9	LICH	Inverse variance weighted	4	-0.0500664	0.257871	0.846056	-0.555494	0.455361	0.951166	0.573789	1.57674	0.95 (0.57-1.58)
IL-9	LICH	Simple mode	4	0.0246891	0.425693	0.957398	-0.80967	0.859048	1.025	0.445005	2.36091	1.02 (0.45-2.36)
IL-9	LICH	Weighted mode	4	-0.0623259	0.448382	0.898255	-0.941155	0.816504	0.939577	0.390177	2.26258	0.94 (0.39-2.26)
IL-10	LICH	MR Egger	8	0.243698	0.665507	0.726793	-1.0607	1.54809	1.27596	0.346215	4.70249	1.28 (0.35-4.70)
IL-10	LICH	Weighted median	8	0.0392579	0.229722	0.864308	-0.410997	0.489513	1.04004	0.662989	1.63152	1.04 (0.66-1.63)
IL-10	LICH	Inverse variance weighted	8	-0.149744	0.331503	0.651476	-0.799489	0.500001	0.860928	0.449559	1.64872	0.86 (0.45-1.65)
IL-10	LICH	Simple mode	8	0.471931	0.441087	0.320151	-0.3926	1.33646	1.60309	0.675299	3.80556	1.60 (0.68-3.81)
IL-10	LICH	Weighted mode	8	0.0687407	0.216729	0.760362	-0.356048	0.493529	1.07116	0.700439	1.63809	1.07 (0.70-1.64)
IL-12p70	LICH	MR Egger	4	0.214676	0.281416	0.525254	-0.3369	0.766252	1.23946	0.71398	2.15169	1.24 (0.71-2.15)
IL-12p70	LICH	Weighted median	4	-0.00577068	0.174367	0.973599	-0.347529	0.335988	0.994246	0.706431	1.39932	0.99 (0.71-1.40)
IL-12p70	LICH	Inverse variance weighted	4	-0.0714549	0.176053	0.684837	-0.416519	0.273609	0.931038	0.659338	1.3147	0.93 (0.66-1.31)
IL-12p70	LICH	Simple mode	4	-0.0272731	0.366319	0.945338	-0.745259	0.690713	0.973095	0.474612	1.99514	0.97 (0.47-2.00)
IL-12p70	LICH	Weighted mode	4	-0.00291784	0.185852	0.98846	-0.367188	0.361353	0.997086	0.692679	1.43527	1.00 (0.69-1.44)
IL-13	LICH	MR Egger	5	0.0295859	0.274947	0.921101	-0.509311	0.568483	1.03003	0.600909	1.76559	1.03 (0.60-1.77)
IL-13	LICH	Weighted median	5	-0.015826	0.153552	0.917911	-0.316789	0.285137	0.984299	0.728485	1.32994	0.98 (0.73-1.33)
IL-13	LICH	Inverse variance weighted	5	-0.0680187	0.143319	0.635075	-0.348924	0.212887	0.934243	0.705447	1.23724	0.93 (0.71-1.24)
IL-13	LICH	Simple mode	5	0.147639	0.299728	0.648126	-0.439828	0.735105	1.15909	0.644147	2.0857	1.16 (0.64-2.09)
IL-13	LICH	Weighted mode	5	0.014499	0.165787	0.934513	-0.310443	0.339441	1.0146	0.733122	1.40416	1.01 (0.73-1.40)
IL-16	LICH	MR Egger	6	-0.0955632	0.199655	0.657182	-0.486887	0.295761	0.908861	0.614536	1.34415	0.91 (0.61-1.34)
IL-16	LICH	Weighted median	6	0.000997598	0.148975	0.994657	-0.290993	0.292988	1.001	0.747521	1.34043	1.00 (0.75-1.34)
IL-16	LICH	Inverse variance weighted	6	0.0334914	0.13186	0.799501	-0.224954	0.291937	1.03406	0.798553	1.33902	1.03 (0.80-1.34)
IL-16	LICH	Simple mode	6	0.26736	0.239925	0.315809	-0.202893	0.737613	1.30651	0.816365	2.09094	1.31 (0.82-2.09)
IL-16	LICH	Weighted mode	6	-0.0240547	0.161063	0.887115	-0.339738	0.291628	0.976232	0.711957	1.33861	0.98 (0.71-1.34)
IL-17	LICH	MR Egger	3	-0.471726	2.16873	0.863651	-4.72244	3.77899	0.623924	0.00889343	43.7718	0.62 (0.01-43.77)
IL-17	LICH	Weighted median	3	-0.382286	0.492481	0.437604	-1.34755	0.582976	0.6823	0.259876	1.79136	0.68 (0.26- 1.79)
IL-17	LICH	Inverse variance weighted	3	-0.702488	0.595895	0.238446	-1.87044	0.465465	0.495351	0.154056	1.59276	0.50 (0.15- 1.59)
IL-17	LICH	Simple mode	3	-0.29739	0.526833	0.629289	-1.32998	0.735203	0.742754	0.264482	2.08591	0.74 (0.26- 2.09)
IL-17	LICH	Weighted mode	3	-0.341269	0.527726	0.584144	-1.37561	0.693074	0.710868	0.252685	1.99985	0.71 (0.25- 2.00)
IL-18	LICH	MR Egger	8	-0.223059	0.464917	0.64837	-1.1343	0.688178	0.800067	0.321648	1.99009	0.80 (0.32-1.99)
IL-18	LICH	Weighted median	8	-0.307229	0.203436	0.130992	-0.705962	0.0915052	0.735482	0.493633	1.09582	0.74 (0.49-1.10)
IL-18	LICH	Inverse variance weighted	8	-0.119659	0.18481	0.517328	-0.481887	0.242569	0.887223	0.617617	1.27452	0.89 (0.62-1.27)
IL-18	LICH	Simple mode	8	-0.295884	0.330013	0.399724	-0.942709	0.350941	0.743874	0.389571	1.4204	0.74 (0.39-1.42)
IL-18	LICH	Weighted mode	8	-0.334541	0.232561	0.193458	-0.79036	0.121278	0.715667	0.453682	1.12894	0.72 (0.45-1.13)
IL-4	LICH	MR Egger	4	0.896824	1.48199	0.606599	-2.00788	3.80153	2.4518	0.134273	44.7695	2.45 (0.13-44.77)
IL-4	LICH	Weighted median	4	0.239403	0.519703	0.645046	-0.779214	1.25802	1.27049	0.458767	3.51845	1.27 (0.46- 3.52)
IL-4	LICH	Inverse variance weighted	4	0.140531	0.4333	0.745691	-0.708737	0.989799	1.15088	0.492265	2.69069	1.15 (0.49- 2.69)
IL-4	LICH	Simple mode	4	0.36941	0.733626	0.649233	-1.0685	1.80732	1.44688	0.343525	6.09407	1.45 (0.34- 6.09)
IL-4	LICH	Weighted mode	4	0.461387	0.714311	0.564337	-0.938663	1.86144	1.58627	0.39115	6.43297	1.59 (0.39- 6.43)
MCSF	LICH	MR Egger	4	-0.392213	0.728274	0.644118	-1.81963	1.0352	0.67556	0.162086	2.81568	0.68 (0.16-2.82)
MCSF	LICH	Weighted median	4	-0.00818861	0.308737	0.97884	-0.613313	0.596936	0.991845	0.541554	1.81654	0.99 (0.54-1.82)
MCSF	LICH	Inverse variance weighted	4	0.092791	0.292127	0.750759	-0.479778	0.66536	1.09723	0.618921	1.94519	1.10 (0.62-1.95)
MCSF	LICH	Simple mode	4	-0.318586	0.534293	0.592986	-1.3658	0.728627	0.727176	0.255176	2.07223	0.73 (0.26-2.07)
MCSF	LICH	Weighted mode	4	-0.332449	0.521543	0.56916	-1.35467	0.689775	0.717165	0.258032	1.99327	0.72 (0.26-1.99)
MCP-1	LICH	MR Egger	5	0.276746	1.40174	0.856111	-2.47067	3.02416	1.31883	0.0845281	20.5768	1.32 (0.08-20.58)
MCP-1	LICH	Weighted median	5	-0.427102	0.405065	0.291698	-1.22103	0.366825	0.652397	0.294926	1.44315	0.65 (0.29- 1.44)
MCP-1	LICH	Inverse variance weighted	5	-0.365472	0.332722	0.272016	-1.01761	0.286663	0.693869	0.361459	1.33198	0.69 (0.36- 1.33)
MCP-1	LICH	Simple mode	5	-0.820982	0.643682	0.27119	-2.0826	0.440635	0.439999	0.124606	1.55369	0.44 (0.12- 1.55)
MCP-1	LICH	Weighted mode	5	-0.75058	0.641208	0.30675	-2.00735	0.506186	0.472092	0.134345	1.65895	0.47 (0.13- 1.66)
MCP-3	LICH	MR Egger	3	0.317367	0.454286	0.611795	-0.573033	1.20777	1.37351	0.563813	3.346	1.37 (0.56-3.35)
MCP-3	LICH	Weighted median	3	0.292305	0.216217	0.176406	-0.13148	0.71609	1.33951	0.876796	2.04642	1.34 (0.88-2.05)
MCP-3	LICH	Inverse variance weighted	3	0.219797	0.191894	0.252041	-0.156316	0.595909	1.24582	0.855289	1.81468	1.25 (0.86-1.81)
MCP-3	LICH	Simple mode	3	0.314637	0.278771	0.37622	-0.231754	0.861028	1.36976	0.793141	2.36559	1.37 (0.79-2.37)
MCP-3	LICH	Weighted mode	3	0.307657	0.273279	0.377186	-0.227969	0.843283	1.36023	0.796149	2.32398	1.36 (0.80-2.32)
MIF	LICH	MR Egger	3	0.854474	1.14909	0.592945	-1.39773	3.10668	2.35014	0.247156	22.3468	2.35 (0.25-22.35)
MIF	LICH	Weighted median	3	0.0761617	0.443501	0.863651	-0.793101	0.945424	1.07914	0.45244	2.57391	1.08 (0.45- 2.57)
MIF	LICH	Inverse variance weighted	3	-0.0624605	0.387028	0.87179	-0.821036	0.696115	0.93945	0.439976	2.00594	0.94 (0.44- 2.01)
MIF	LICH	Simple mode	3	0.123422	0.486826	0.823544	-0.830757	1.0776	1.13136	0.435719	2.93763	1.13 (0.44- 2.94)
MIF	LICH	Weighted mode	3	0.102062	0.454997	0.843345	-0.789731	0.993855	1.10745	0.453967	2.70163	1.11 (0.45- 2.70)
MIG	LICH	MR Egger	6	-0.507569	0.320435	0.188367	-1.13562	0.120484	0.601957	0.321222	1.12804	0.60 (0.32-1.13)
MIG	LICH	Weighted median	6	-0.347111	0.238596	0.145722	-0.814759	0.120536	0.706727	0.442746	1.1281	0.71 (0.44-1.13)
MIG	LICH	Inverse variance weighted	6	-0.252253	0.188965	0.181903	-0.622624	0.118119	0.777048	0.536534	1.12538	0.78 (0.54-1.13)
MIG	LICH	Simple mode	6	-0.305256	0.326546	0.392803	-0.945287	0.334775	0.736935	0.388568	1.39763	0.74 (0.39-1.40)
MIG	LICH	Weighted mode	6	-0.370771	0.267788	0.224788	-0.895636	0.154094	0.690202	0.408348	1.1666	0.69 (0.41-1.17)
MIP1α	LICH	Wald ratio	1	-0.348971	0.62716	0.577917	-1.57821	0.880263	0.705413	0.206345	2.41153	0.71 (0.21-2.41)
MIP1β	LICH	MR Egger	10	-0.448574	0.480492	0.377841	-1.39034	0.493191	0.638538	0.248991	1.63753	0.64 (0.25-1.64)
MIP1β	LICH	Weighted median	10	0.18271	0.277687	0.510557	-0.361557	0.726977	1.20047	0.696591	2.06882	1.20 (0.70-2.07)
MIP1β	LICH	Inverse variance weighted	10	0.248688	0.208909	0.233884	-0.160774	0.658151	1.28234	0.851485	1.93122	1.28 (0.85-1.93)
MIP1β	LICH	Simple mode	10	0.166733	0.362483	0.656444	-0.543734	0.8772	1.18144	0.580577	2.40416	1.18 (0.58-2.40)
MIP1β	LICH	Weighted mode	10	0.19629	0.324935	0.5607	-0.440582	0.833163	1.21688	0.643661	2.30058	1.22 (0.64-2.30)
PDGFbb	LICH	MR Egger	6	1.7421	1.11594	0.193522	-0.445144	3.92935	5.70933	0.640732	50.8737	5.71 (0.64-50.87)
PDGFbb	LICH	Weighted median	6	-0.311747	0.443094	0.481701	-1.18021	0.556716	0.732167	0.307214	1.74493	0.73 (0.31- 1.74)
PDGFbb	LICH	Inverse variance weighted	6	-0.0482699	0.350282	0.890396	-0.734822	0.638282	0.952877	0.479591	1.89323	0.95 (0.48- 1.89)
PDGFbb	LICH	Simple mode	6	-0.500761	0.601307	0.442913	-1.67932	0.677802	0.60607	0.1865	1.96954	0.61 (0.19- 1.97)
PDGFbb	LICH	Weighted mode	6	-0.464379	0.679976	0.525001	-1.79713	0.868375	0.628525	0.165774	2.38304	0.63 (0.17- 2.38)
RANTES	LICH	MR Egger	7	-0.241396	0.516466	0.659876	-1.25367	0.770877	0.78553	0.285456	2.16166	0.79 (0.29-2.16)
RANTES	LICH	Weighted median	7	0.235338	0.288757	0.415071	-0.330626	0.801301	1.26534	0.718474	2.22844	1.27 (0.72-2.23)
RANTES	LICH	Inverse variance weighted	7	0.154388	0.213548	0.4697	-0.264166	0.572943	1.16694	0.767846	1.77348	1.17 (0.77-1.77)
RANTES	LICH	Simple mode	7	0.251733	0.454421	0.599624	-0.638932	1.1424	1.28625	0.527856	3.13428	1.29 (0.53-3.13)
RANTES	LICH	Weighted mode	7	0.258202	0.38741	0.529881	-0.501121	1.01752	1.2946	0.605851	2.76634	1.29 (0.61-2.77)
SCF	LICH	MR Egger	8	-0.316942	0.48279	0.535866	-1.26321	0.629327	0.728373	0.282745	1.87635	0.73 (0.28-1.88)
SCF	LICH	Weighted median	8	-0.237234	0.306033	0.438228	-0.837058	0.362591	0.788807	0.432982	1.43705	0.79 (0.43-1.44)
SCF	LICH	Inverse variance weighted	8	-0.235708	0.249066	0.343962	-0.723877	0.252462	0.790012	0.484869	1.28719	0.79 (0.48-1.29)
SCF	LICH	Simple mode	8	-0.269924	0.45346	0.570409	-1.15871	0.618859	0.763438	0.313892	1.85681	0.76 (0.31-1.86)
SCF	LICH	Weighted mode	8	-0.223042	0.446493	0.632714	-1.09817	0.652084	0.800081	0.333481	1.91954	0.80 (0.33-1.92)
SCGFβ	LICH	MR Egger	9	0.0319644	0.360007	0.931737	-0.67365	0.737578	1.03248	0.509844	2.09087	1.03 (0.51-2.09)
SCGFβ	LICH	Weighted median	9	-0.228007	0.227508	0.31625	-0.673923	0.217909	0.796119	0.509705	1.24347	0.80 (0.51-1.24)
SCGFβ	LICH	Inverse variance weighted	9	-0.0382544	0.170606	0.822581	-0.372641	0.296133	0.962468	0.688912	1.34465	0.96 (0.69-1.34)
SCGFβ	LICH	Simple mode	9	-0.25474	0.353722	0.491922	-0.948036	0.438555	0.775118	0.387501	1.55047	0.78 (0.39-1.55)
SCGFβ	LICH	Weighted mode	9	-0.282114	0.265874	0.319633	-0.803226	0.238999	0.754188	0.447882	1.26998	0.75 (0.45-1.27)
IP-10	LICH	Wald ratio	1	1.28136	0.611111	0.0360136	0.0835842	2.47914	3.60154	1.08718	11.931	3.60 (1.09-11.93)
TNFα	LICH	MR Egger	3	-0.275204	0.498465	0.678853	-1.25219	0.701787	0.759417	0.285877	2.01735	0.76 (0.29-2.02)
TNFα	LICH	Weighted median	3	0.137619	0.335987	0.682102	-0.520915	0.796153	1.14754	0.593977	2.217	1.15 (0.59-2.22)
TNFα	LICH	Inverse variance weighted	3	0.0576696	0.272515	0.832403	-0.476459	0.591798	1.05936	0.620978	1.80724	1.06 (0.62-1.81)
TNFα	LICH	Simple mode	3	0.261602	0.393138	0.574252	-0.508949	1.03215	1.29901	0.601127	2.8071	1.30 (0.60-2.81)
TNFα	LICH	Weighted mode	3	0.20195	0.357722	0.629255	-0.499185	0.903086	1.22379	0.607025	2.4672	1.22 (0.61-2.47)
TNFβ	LICH	Wald ratio	1	0.0221297	0.371518	0.952502	-0.706045	0.750305	1.02238	0.493592	2.11764	1.02 (0.49-2.12)
TRAIL	LICH	MR Egger	7	0.248753	0.256157	0.3761	-0.253314	0.750821	1.28243	0.776224	2.11874	1.28 (0.78-2.12)
TRAIL	LICH	Weighted median	7	0.314347	0.232864	0.177042	-0.142066	0.77076	1.36937	0.867564	2.16141	1.37 (0.87-2.16)
TRAIL	LICH	Inverse variance weighted	7	0.0902521	0.190371	0.635438	-0.282874	0.463378	1.09445	0.753615	1.58943	1.09 (0.75-1.59)
TRAIL	LICH	Simple mode	7	0.285676	0.371819	0.471445	-0.44309	1.01444	1.33066	0.642049	2.75782	1.33 (0.64-2.76)
TRAIL	LICH	Weighted mode	7	0.258628	0.2395	0.321685	-0.210791	0.728048	1.29515	0.809943	2.07103	1.30 (0.81-2.07)
VEGF	LICH	MR Egger	8	0.0675956	0.19189	0.736684	-0.308508	0.4437	1.06993	0.734542	1.55846	1.07 (0.73-1.56)
VEGF	LICH	Weighted median	8	-0.00271933	0.129672	0.983269	-0.256877	0.251438	0.997284	0.773463	1.28587	1.00 (0.77-1.29)
VEGF	LICH	Inverse variance weighted	8	0.0199296	0.120132	0.868238	-0.215529	0.255388	1.02013	0.806115	1.29096	1.02 (0.81-1.29)
VEGF	LICH	Simple mode	8	0.00246605	0.272847	0.993041	-0.532315	0.537247	1.00247	0.587244	1.71129	1.00 (0.59-1.71)
VEGF	LICH	Weighted mode	8	-0.00308449	0.142629	0.98335	-0.282638	0.276469	0.99692	0.753793	1.31847	1.00 (0.75-1.32)
SDF1α	LICH	MR Egger	3	-0.904026	0.604636	0.375285	-2.08911	0.281061	0.404936	0.123797	1.32453	0.40 (0.12-1.32)
SDF1α	LICH	Weighted median	3	-0.114004	0.423549	0.787803	-0.944161	0.716152	0.892254	0.389006	2.04654	0.89 (0.39-2.05)
SDF1α	LICH	Inverse variance weighted	3	-0.223155	0.383624	0.560768	-0.975058	0.528748	0.799991	0.377171	1.69681	0.80 (0.38-1.70)
SDF1α	LICH	Simple mode	3	0.438449	0.713937	0.601682	-0.960868	1.83777	1.5503	0.382561	6.28249	1.55 (0.38-6.28)
SDF1α	LICH	Weighted mode	3	-0.667976	0.43478	0.264252	-1.52015	0.184192	0.512745	0.21868	1.20225	0.51 (0.22-1.20)

## Sheet: Sheet3
exposure	outcome	method	Q	Q_df	Q_pval
CTACK	LICH	MR Egger	7.39131	6	0.286169
CTACK	LICH	Inverse variance weighted	7.88213	7	0.343102
EOTAXIN	LICH	MR Egger	4.46153	3	0.215747
EOTAXIN	LICH	Inverse variance weighted	5.27727	4	0.260012
bFGF	LICH	Inverse variance weighted	8.01242	1	0.00464577
GROα	LICH	MR Egger	2.65413	3	0.448079
GROα	LICH	Inverse variance weighted	3.47089	4	0.482319
GCSF	LICH	MR Egger	0.763138	1	0.382348
GCSF	LICH	Inverse variance weighted	0.893856	2	0.63959
HGF	LICH	MR Egger	2.67742	1	0.101781
HGF	LICH	Inverse variance weighted	2.68912	2	0.260655
IFN-γ	LICH	MR Egger	1.0548	2	0.590136
IFN-γ	LICH	Inverse variance weighted	1.95406	3	0.581996
IL-10	LICH	MR Egger	18.9136	6	0.00431214
IL-10	LICH	Inverse variance weighted	20.4189	7	0.00473242
IL-12p70	LICH	MR Egger	1.68468	2	0.430703
IL-12p70	LICH	Inverse variance weighted	3.29166	3	0.348805
IL-13	LICH	MR Egger	2.79934	3	0.423609
IL-13	LICH	Inverse variance weighted	2.97237	4	0.562459
IL-16	LICH	MR Egger	1.03453	4	0.904516
IL-16	LICH	Inverse variance weighted	1.77557	5	0.879245
IL-17	LICH	MR Egger	4.17915	1	0.0409243
IL-17	LICH	Inverse variance weighted	4.23475	2	0.120347
IL-18	LICH	MR Egger	10.7265	6	0.0972073
IL-18	LICH	Inverse variance weighted	10.8346	7	0.145996
IL-1ra	LICH	MR Egger	3.3321	2	0.188992
IL-1ra	LICH	Inverse variance weighted	3.37216	3	0.337725
IL-2ra	LICH	MR Egger	7.09631	2	0.0287776
IL-2ra	LICH	Inverse variance weighted	7.41634	3	0.0597474
IL-2	LICH	MR Egger	8.94463	5	0.111293
IL-2	LICH	Inverse variance weighted	10.057	6	0.12227
IL-4	LICH	MR Egger	1.17568	2	0.555527
IL-4	LICH	Inverse variance weighted	1.46045	3	0.691428
IL-5	LICH	MR Egger	2.20201	1	0.137831
IL-5	LICH	Inverse variance weighted	2.30508	2	0.315833
IL-6	LICH	MR Egger	1.91525	5	0.860743
IL-6	LICH	Inverse variance weighted	2.1674	6	0.903677
IL-7	LICH	MR Egger	4.19623	4	0.3801
IL-7	LICH	Inverse variance weighted	4.2257	5	0.517399
IL-8	LICH	Inverse variance weighted	3.226	1	0.0724776
IL-9	LICH	MR Egger	1.2068	2	0.546948
IL-9	LICH	Inverse variance weighted	1.38549	3	0.708938
MCP-1	LICH	MR Egger	2.95778	3	0.398181
MCP-1	LICH	Inverse variance weighted	3.18022	4	0.528132
MCP-3	LICH	MR Egger	0.619158	1	0.431361
MCP-3	LICH	Inverse variance weighted	0.675305	2	0.713443
MIF	LICH	MR Egger	1.05669	1	0.303972
MIF	LICH	Inverse variance weighted	1.82118	2	0.402287
MIG	LICH	MR Egger	0.993571	4	0.910769
MIG	LICH	Inverse variance weighted	1.96693	5	0.853702
MIP1β	LICH	MR Egger	4.19319	8	0.839286
MIP1β	LICH	Inverse variance weighted	6.78987	9	0.658986
MCSF	LICH	MR Egger	3.11675	2	0.210478
MCSF	LICH	Inverse variance weighted	3.96949	3	0.264777
PDGFbb	LICH	MR Egger	2.19441	4	0.700052
PDGFbb	LICH	Inverse variance weighted	5.04681	5	0.410194
RANTES	LICH	MR Egger	5.08847	5	0.405179
RANTES	LICH	Inverse variance weighted	5.81201	6	0.444575
SCF	LICH	MR Egger	3.38931	6	0.758633
SCF	LICH	Inverse variance weighted	3.42789	7	0.842803
SCGFβ	LICH	MR Egger	7.20229	7	0.408126
SCGFβ	LICH	Inverse variance weighted	7.2532	8	0.509578
SDF1α	LICH	MR Egger	0.183748	1	0.668172
SDF1α	LICH	Inverse variance weighted	2.18935	2	0.334649
TNFα	LICH	MR Egger	0.612126	1	0.433988
TNFα	LICH	Inverse variance weighted	1.24819	2	0.535745
TRAIL	LICH	MR Egger	3.23838	5	0.663287
TRAIL	LICH	Inverse variance weighted	4.09361	6	0.66401
VEGF	LICH	MR Egger	3.64759	6	0.724241
VEGF	LICH	Inverse variance weighted	3.74907	7	0.808183

## Sheet: Sheet4
exposure	outcome	egger_intercept	se	pval
CTACK	LICH	-0.0538592	0.0853261	0.551172
EOTAXIN	LICH	0.141256	0.190726	0.512623
bFGF	LICH	NA	NA	NA
GROα	LICH	-0.0888761	0.098342	0.432747
GCSF	LICH	-0.132281	0.365873	0.77914
HGF	LICH	-0.0113218	0.17127	0.957978
IFN-γ	LICH	-0.184897	0.194979	0.443072
IL-10	LICH	-0.0656642	0.09502	0.515363
IL-12p70	LICH	-0.0770664	0.0607938	0.332527
IL-13	LICH	-0.0266125	0.0639761	0.705393
IL-16	LICH	0.0571099	0.0663422	0.437868
IL-17	LICH	-0.0327765	0.284162	0.926892
IL-18	LICH	0.0237759	0.0966566	0.813894
IL-1ra	LICH	-0.0238674	0.153919	0.891006
IL-2ra	LICH	-0.0380916	0.126834	0.79227
IL-2	LICH	-0.0669053	0.0848444	0.466093
IL-4	LICH	-0.0804645	0.150784	0.646957
IL-5	LICH	0.0517333	0.239114	0.864355
IL-6	LICH	-0.031969	0.0636643	0.63689
IL-7	LICH	0.0152283	0.0908577	0.875025
IL-8	LICH	NA	NA	NA
IL-9	LICH	0.0616218	0.145774	0.713612
MCP-1	LICH	-0.0737859	0.156447	0.669368
MCP-3	LICH	-0.0288178	0.121617	0.851881
MIF	LICH	-0.234453	0.27564	0.551292
MIG	LICH	0.0906668	0.0918994	0.379698
MIP1β	LICH	0.113809	0.0706267	0.145753
MCSF	LICH	0.116513	0.157508	0.536507
PDGFbb	LICH	-0.181121	0.107242	0.166507
RANTES	LICH	0.0887316	0.105233	0.437589
SCF	LICH	0.013254	0.0674794	0.850769
SCGFβ	LICH	-0.0174329	0.0783739	0.830328
SDF1α	LICH	0.138857	0.0980493	0.391407
TNFα	LICH	0.0892607	0.11192	0.571403
TRAIL	LICH	-0.0593722	0.064201	0.397516
VEGF	LICH	-0.0145144	0.0455636	0.760862
