# Supplementary material for: Inflammatory cytokines and stroke and its subtypes: a genetic correlation and two-sample Mendelian randomization study
Source: Front Mol Neurosci. 2023 Nov 28;16:1294450. doi: 10.3389/fnmol.2023.1294450 (PMC10713998; doi:10.3389/fnmol.2023.1294450)
Supplement: Supplementary file 10 [file Table_10.XLSX]

## Sheet: Sheet1
exposure	outcome	SNP	effect_allele.exposure	other_allele.exposure	effect_allele.outcome	other_allele.outcome	beta.exposure	beta.outcome	eaf.exposure	eaf.outcome	se.outcome	pval.outcome	samplesize.outcome	se.exposure	pval.exposure	samplesize.exposure	action	R2	F
β-NGF	NLICH	rs7970581	T	G	T	G	0.1358	-0.0615	0.2662	0.2425	0.0731	0.4001	1481	0.028	1.223e-06	3570	2	0.00654581	23.5093
CTACK	NLICH	rs116303454	A	G	A	G	0.3754	0.1937	0.0218	0.025	0.217	0.3719	1481	0.081	3.579e-06	3670	2	0.00581859	21.4675
CTACK	NLICH	rs135564	A	G	A	G	-0.1672	-0.0815	0.2632	0.2878	0.0679	0.2298	1481	0.0267	3.593e-10	3670	2	0.0105723	39.1934
CTACK	NLICH	rs2070074	A	G	A	G	0.4401	0.0242	0.891	0.8993	0.1033	0.815	1481	0.0372	2.596e-32	3670	2	0.0367363	139.888
CTACK	NLICH	rs55764737	T	C	T	C	0.5424	0.0553	0.9846	0.9657	0.1769	0.7547	1481	0.0967	2.012e-08	3670	2	0.00849989	31.4449
CTACK	NLICH	rs57338032	A	G	A	G	0.1443	-0.0266	0.8287	0.8385	0.0818	0.7454	1481	0.0316	4.831e-06	3670	2	0.00564978	20.8412
CTACK	NLICH	rs57789542	T	C	T	C	-0.7687	-0.1015	0.9951	0.9802	0.2187	0.6425	1481	0.1659	3.575e-06	3670	2	0.00581596	21.4578
CTACK	NLICH	rs60247384	T	C	T	C	0.1128	0.089	0.3512	0.2824	0.0686	0.1943	1481	0.0245	4.302e-06	3670	2	0.00574273	21.186
CTACK	NLICH	rs7333764	T	C	T	C	0.2811	0.0064	0.0412	0.0287	0.1836	0.9721	1481	0.0591	2.002e-06	3670	2	0.00612649	22.6105
CTACK	NLICH	rs76395525	A	G	A	G	0.5193	-0.2145	0.0118	0.014	0.2945	0.4665	1481	0.1081	1.553e-06	3670	2	0.0062488	23.0647
EOTAXIN	NLICH	rs187131	C	G	C	G	0.1264	0.1131	0.8902	0.8728	0.0915	0.2167	1481	0.0253	5.742e-07	8197	2	0.00303583	24.9544
EOTAXIN	NLICH	rs2024050	A	G	A	G	0.164	-0.0172	0.0739	0.1044	0.1	0.8631	1481	0.0302	5.467e-08	8197	2	0.00358475	29.4827
EOTAXIN	NLICH	rs2211994	T	C	T	C	0.0876	-0.0258	0.276	0.2685	0.0694	0.7097	1481	0.0177	6.981e-07	8197	2	0.00297928	24.4881
EOTAXIN	NLICH	rs5754733	A	C	A	C	-0.105	0.068	0.8306	0.7646	0.0731	0.3525	1481	0.0213	8.196e-07	8197	2	0.00295583	24.2948
EOTAXIN	NLICH	rs745331	A	G	A	G	-0.0821	0.0002	0.6825	0.6967	0.0664	0.9977	1481	0.0176	3.036e-06	8197	2	0.00264761	21.7548
bFGF	NLICH	rs116745220	A	G	A	G	-0.6176	0.4441	0.9951	0.9873	0.334	0.1837	1481	0.1324	3.085e-06	7609	2	0.00285148	21.7533
bFGF	NLICH	rs61990749	C	G	C	G	0.1124	0.0057	0.1545	0.1169	0.0973	0.953	1481	0.0228	8.225e-07	7609	2	0.00318383	24.2968
bFGF	NLICH	rs9903590	T	C	T	C	0.1281	-0.14	0.8953	0.902	0.1008	0.1648	1481	0.0267	1.622e-06	7609	2	0.00301603	23.0124
GROα	NLICH	rs1113500	T	G	T	G	0.1162	-0.0816	0.5981	0.6513	0.0646	0.2064	1481	0.0243	1.721e-06	3544	2	0.00641081	22.8536
GROα	NLICH	rs114991247	T	C	T	C	-0.2202	0.0621	0.9226	0.9713	0.1994	0.7555	1481	0.0463	1.971e-06	3544	2	0.00634185	22.6062
GROα	NLICH	rs118158560	A	G	A	G	0.2761	0.077	0.043	0.0676	0.1256	0.54	1481	0.0592	3.085e-06	3544	2	0.00610012	21.7392
GROα	NLICH	rs508977	T	G	T	G	-0.3838	-0.0223	0.7566	0.7556	0.0702	0.751	1481	0.0279	4.566e-43	3544	2	0.0506893	189.128
GCSF	NLICH	rs115256310	A	G	A	G	-0.6788	0.4441	0.9954	0.9873	0.334	0.1836	1481	0.1359	5.85e-07	7948	2	0.00312915	24.9422
GCSF	NLICH	rs117261691	T	C	T	C	0.1318	0.3575	0.0894	0.0276	0.2022	0.07701	1481	0.0288	4.669e-06	7948	2	0.00262812	20.9381
GCSF	NLICH	rs11903143	A	G	A	G	0.0889	-0.0092	0.7066	0.7375	0.0691	0.8939	1481	0.0175	3.784e-07	7948	2	0.0032364	25.7999
GCSF	NLICH	rs2671444	A	G	A	G	-0.0776	-0.0917	0.6506	0.6522	0.064	0.1521	1481	0.0166	2.861e-06	7948	2	0.00274193	21.8473
HGF	NLICH	rs11060254	A	G	A	G	-0.0765	-0.0599	0.3306	0.332	0.0643	0.3515	1481	0.0166	3.974e-06	8336	2	0.00254123	21.2326
HGF	NLICH	rs2003620	T	C	T	C	0.2277	-0.1157	0.027	0.0581	0.1314	0.3785	1481	0.0487	2.978e-06	8336	2	0.00261561	21.8557
HGF	NLICH	rs5745687	T	C	T	C	-0.3008	-0.056	0.0375	0.0701	0.1223	0.6473	1481	0.0404	9.922e-14	8336	2	0.00660627	55.4228
IFN-γ	NLICH	rs10481651	A	G	A	G	-0.0793	0.007	0.6116	0.6844	0.0652	0.9149	1481	0.0168	2.183e-06	7745	2	0.00286853	22.2749
IFN-γ	NLICH	rs11843756	T	G	T	G	0.1812	0.0307	0.9542	0.9682	0.1806	0.8652	1481	0.0391	3.622e-06	7745	2	0.00276528	21.4709
IFN-γ	NLICH	rs2188420	C	G	C	G	0.1005	-0.0659	0.7912	0.8705	0.0916	0.4721	1481	0.0201	5.898e-07	7745	2	0.0032175	24.9935
IFN-γ	NLICH	rs73479333	C	G	C	G	-0.1123	0.011	0.1354	0.1002	0.1043	0.9161	1481	0.024	2.816e-06	7745	2	0.00281897	21.8889
IL-10	NLICH	rs10457128	A	G	A	G	-0.0854	0.0746	0.639	0.6267	0.0627	0.2341	1481	0.0172	6.956e-07	7724	2	0.0031815	24.646
IL-10	NLICH	rs10888839	C	G	C	G	0.1203	0.0605	0.1208	0.0869	0.1081	0.5757	1481	0.025	1.562e-06	7724	2	0.00298888	23.1493
IL-10	NLICH	rs2086656	T	C	T	C	-0.08	0.0805	0.6621	0.714	0.0687	0.2412	1481	0.017	2.589e-06	7724	2	0.00285888	22.1396
IL-10	NLICH	rs383684	A	G	A	G	0.092	-0.0382	0.7555	0.1166	0.0947	0.6865	1481	0.0197	3.168e-06	7724	2	0.00281563	21.8037
IL-10	NLICH	rs6085948	A	G	A	G	0.0977	0.0916	0.7946	0.7575	0.0719	0.2029	1481	0.0202	1.28e-06	7724	2	0.00301947	23.387
IL-10	NLICH	rs6799107	T	C	T	C	-0.095	-0.0151	0.8089	0.7739	0.0718	0.8335	1481	0.0206	3.992e-06	7724	2	0.00274585	21.2618
IL-10	NLICH	rs6921438	A	G	A	G	-0.2876	-0.0342	0.4815	0.4747	0.062	0.5811	1481	0.0166	1.381e-67	7724	2	0.0374078	300.088
IL-10	NLICH	rs7088799	T	G	T	G	-0.0815	0.1189	0.6191	0.5717	0.0615	0.05327	1481	0.0166	9.352e-07	7724	2	0.00311102	24.0983
IL-12p70	NLICH	rs6921438	A	G	A	G	-0.3784	-0.0342	0.4834	0.4747	0.062	0.5811	1481	0.016	5.78e-124	8314	2	0.0630342	559.188
IL-12p70	NLICH	rs71361173	T	G	T	G	0.1105	0.1197	0.878	0.8684	0.0929	0.1973	1481	0.0238	3.572e-06	8314	2	0.00258604	21.5509
IL-12p70	NLICH	rs782107	A	G	A	G	0.0765	0.0346	0.4709	0.5616	0.0617	0.5746	1481	0.0156	9.125e-07	8314	2	0.00288409	24.0419
IL-12p70	NLICH	rs9472183	A	G	A	G	-0.1006	0.069	0.4566	0.5116	0.0609	0.2577	1481	0.0157	1.384e-10	8314	2	0.00491414	41.048
IL-13	NLICH	rs10995615	T	C	T	C	-0.1591	0.0665	0.8577	0.8158	0.0808	0.4105	1481	0.0341	3.118e-06	3596	2	0.00601715	21.7565
IL-13	NLICH	rs12623722	A	G	A	G	-0.1189	-0.0433	0.3054	0.2888	0.0677	0.5222	1481	0.0257	3.614e-06	3596	2	0.00591698	21.3922
IL-13	NLICH	rs27949	T	C	T	C	-0.1144	0.0023	0.667	0.6511	0.0637	0.9708	1481	0.025	4.827e-06	3596	2	0.00578936	20.9281
IL-13	NLICH	rs6799107	T	C	T	C	-0.1472	-0.0151	0.8071	0.7739	0.0718	0.8335	1481	0.0299	8.661e-07	3596	2	0.00669478	24.2232
IL-13	NLICH	rs6921438	A	G	A	G	-0.4139	-0.0342	0.48	0.4747	0.062	0.5811	1481	0.0242	1.283e-65	3596	2	0.0752273	292.36
IL-13	NLICH	rs75383097	C	G	C	G	-0.5369	-0.0012	0.0132	0.0131	0.305	0.9969	1481	0.116	3.702e-06	3596	2	0.00592204	21.4106
IL-13	NLICH	rs76339001	A	T	A	T	-0.4375	-0.0737	0.9767	0.9774	0.2436	0.7624	1481	0.0886	7.915e-07	3596	2	0.00673495	24.3695
IL-16	NLICH	rs116135478	A	G	A	G	0.8296	-0.2972	0.9933	0.9797	0.2209	0.1784	1481	0.1637	4.05e-07	3521	2	0.00724132	25.6681
IL-16	NLICH	rs117916513	A	G	A	G	-0.4713	-0.0504	0.0173	0.0149	0.2613	0.847	1481	0.0982	1.605e-06	3521	2	0.00649941	23.0211
IL-16	NLICH	rs1255143	T	C	T	C	0.1387	-0.0298	0.5695	0.5411	0.0615	0.628	1481	0.0241	8.529e-09	3521	2	0.00931937	33.1034
IL-16	NLICH	rs4253283	T	C	T	C	0.1506	0.04	0.3087	0.318	0.0648	0.5369	1481	0.026	7.215e-09	3521	2	0.00943884	33.5318
IL-16	NLICH	rs4778636	A	G	A	G	-0.7286	0.1676	0.0381	0.0774	0.1099	0.1273	1481	0.063	6.208e-31	3521	2	0.0365965	133.675
IL-16	NLICH	rs9706053	T	C	T	C	0.4412	0.075	0.0173	0.0187	0.226	0.7401	1481	0.0928	1.976e-06	3521	2	0.00637867	22.5906
IL-17	NLICH	rs3804753	A	G	A	G	0.0943	-0.1201	0.3764	0.4062	0.0621	0.05313	1481	0.0166	1.376e-08	7804	2	0.00411811	32.2623
IL-17	NLICH	rs61990749	C	G	C	G	0.1124	0.0057	0.1533	0.1169	0.0973	0.953	1481	0.0226	6.569e-07	7804	2	0.00315954	24.7289
IL-17	NLICH	rs78629931	T	C	T	C	0.236	-0.2064	0.9694	0.9301	0.1214	0.08905	1481	0.0471	5.462e-07	7804	2	0.00320679	25.0998
IL-18	NLICH	rs10414578	T	C	T	C	-0.1817	-0.1172	0.1295	0.1188	0.0957	0.2205	1481	0.0347	1.643e-07	3675	2	0.00740569	27.404
IL-18	NLICH	rs116383510	A	C	A	C	-0.5412	-0.3039	0.9868	0.9838	0.2512	0.2263	1481	0.1052	2.699e-07	3675	2	0.00715007	26.4513
IL-18	NLICH	rs117266781	T	C	T	C	0.7051	-0.281	0.0073	0.0154	0.2705	0.2989	1481	0.1436	9.176e-07	3675	2	0.00651772	24.0966
IL-18	NLICH	rs12420140	A	G	A	G	-0.2479	0.0483	0.283	0.2644	0.0686	0.4808	1481	0.0261	1.949e-21	3675	2	0.0239598	90.1645
IL-18	NLICH	rs1979967	T	C	T	C	0.14	-0.1658	0.2157	0.2393	0.0737	0.0245	1481	0.0285	8.719e-07	3675	2	0.00652329	24.1174
IL-18	NLICH	rs385076	T	C	T	C	-0.2472	-0.03	0.3444	0.3708	0.0646	0.6427	1481	0.0247	1.559e-23	3675	2	0.0265318	100.107
IL-18	NLICH	rs4482818	A	G	A	G	0.1233	-0.0111	0.609	0.6387	0.0641	0.8629	1481	0.0243	4.108e-07	3675	2	0.00695704	25.7322
IL-18	NLICH	rs610473	A	G	A	G	0.1274	-0.0197	0.3522	0.3374	0.0653	0.7633	1481	0.0242	1.433e-07	3675	2	0.00748493	27.6995
IL-18	NLICH	rs7444013	A	G	A	G	-0.5318	0.3385	0.0169	0.0143	0.2733	0.2154	1481	0.0955	2.586e-08	3675	2	0.00836726	30.9923
IL-1β	NLICH	rs61335305	A	C	A	C	0.4333	-0.2128	0.0189	0.0144	0.2758	0.4403	1481	0.0928	3.015e-06	3348	2	0.0064696	21.7882
IL-1ra	NLICH	rs1054402	T	C	T	C	0.1325	0.0153	0.2506	0.2589	0.0705	0.8285	1481	0.0269	8.201e-07	3677	2	0.00655507	24.2488
IL-1ra	NLICH	rs4441609	T	C	T	C	0.1056	-0.0177	0.4757	0.3777	0.063	0.7788	1481	0.0231	4.746e-06	3677	2	0.00565131	20.8866
IL-1ra	NLICH	rs61335305	A	C	A	C	0.4315	-0.2128	0.0182	0.0144	0.2758	0.4403	1481	0.0904	1.812e-06	3677	2	0.00615812	22.7713
IL-1ra	NLICH	rs6699436	A	G	A	G	-0.1858	-0.0331	0.0995	0.1299	0.0913	0.7167	1481	0.0404	4.365e-06	3677	2	0.00571932	21.1394
IL-2ra	NLICH	rs12722497	A	C	A	C	0.6287	-0.044	0.0624	0.1185	0.0958	0.6463	1481	0.0482	7.978e-39	3716	2	0.0437799	170.043
IL-2ra	NLICH	rs12799226	T	C	T	C	-0.1285	-0.0012	0.2361	0.2064	0.0749	0.987	1481	0.0277	3.561e-06	3716	2	0.00575789	21.5086
IL-2ra	NLICH	rs4733117	A	C	A	C	0.1439	-0.0914	0.7938	0.8511	0.0843	0.2784	1481	0.0291	7.912e-07	3716	2	0.00653749	24.44
IL-2	NLICH	rs16836080	A	G	A	G	0.1158	0.0804	0.3355	0.2707	0.0667	0.2282	1481	0.0253	4.841e-06	3514	2	0.00592643	20.9377
IL-2	NLICH	rs170117	T	C	T	C	-0.1637	-0.0165	0.1377	0.1358	0.0888	0.8531	1481	0.0347	2.442e-06	3514	2	0.00629354	22.2429
IL-2	NLICH	rs2690020	A	G	A	G	0.1158	0.0502	0.5177	0.5564	0.0617	0.4156	1481	0.0245	2.273e-06	3514	2	0.00631729	22.3274
IL-2	NLICH	rs4634519	A	G	A	G	-0.1249	0.0352	0.7379	0.7122	0.0677	0.6024	1481	0.0268	3.18e-06	3514	2	0.00614296	21.7074
IL-2	NLICH	rs61335305	A	C	A	C	0.4439	-0.2128	0.0184	0.0144	0.2758	0.4403	1481	0.0913	1.157e-06	3514	2	0.00668213	23.6255
IL-2	NLICH	rs62124990	T	G	T	G	-0.7013	-0.0311	0.0083	0.0259	0.206	0.8801	1481	0.149	2.502e-06	3514	2	0.00626476	22.1405
IL-2	NLICH	rs7615304	A	G	A	G	-0.1139	0.0371	0.4531	0.3804	0.0631	0.5567	1481	0.024	2.161e-06	3514	2	0.00636867	22.5101
IL-4	NLICH	rs17713451	A	G	A	G	0.1255	0.027	0.1149	0.1488	0.0858	0.7525	1481	0.0252	6.41e-07	8168	2	0.00302729	24.7959
IL-4	NLICH	rs6765768	A	G	A	G	0.0796	-0.0473	0.654	0.6192	0.0626	0.4501	1481	0.0167	1.853e-06	8168	2	0.00277378	22.7136
IL-4	NLICH	rs6969391	T	C	T	C	0.0767	-0.0924	0.6589	0.7942	0.074	0.212	1481	0.0166	3.587e-06	8168	2	0.00260691	21.3436
IL-4	NLICH	rs9508291	T	C	T	C	-0.168	-0.2096	0.9495	0.9379	0.1278	0.101	1481	0.0358	2.669e-06	8168	2	0.00268885	22.0164
IL-5	NLICH	rs11680908	A	G	A	G	0.2593	0.0112	0.9485	0.9307	0.1244	0.9285	1481	0.0552	2.617e-06	3403	2	0.00644255	22.0532
IL-5	NLICH	rs6737109	T	C	T	C	0.1135	0.0346	0.519	0.5823	0.0624	0.5796	1481	0.0246	3.806e-06	3403	2	0.00621658	21.2748
IL-6	NLICH	rs10752777	A	T	A	T	0.1083	-0.0426	0.1273	0.0793	0.1158	0.7131	1481	0.0235	4.171e-06	8233	2	0.00257303	21.2332
IL-6	NLICH	rs10982213	A	G	A	G	-0.0849	0.0407	0.2723	0.2275	0.0719	0.5709	1481	0.0176	1.353e-06	8233	2	0.00281842	23.264
IL-6	NLICH	rs1333040	T	C	T	C	0.0747	0.1391	0.4508	0.6093	0.0632	0.02779	1481	0.0157	1.993e-06	8233	2	0.00274215	22.6327
IL-6	NLICH	rs2404476	A	G	A	G	0.0734	-0.0597	0.5184	0.5346	0.0609	0.3269	1481	0.0156	2.684e-06	8233	2	0.00268175	22.1329
IL-6	NLICH	rs73273528	T	C	T	C	0.268	-0.203	0.0211	0.0431	0.1511	0.179	1481	0.0553	1.25e-06	8233	2	0.00284462	23.4808
IL-6	NLICH	rs75101555	C	G	C	G	-0.3625	0.0453	0.9895	0.977	0.2012	0.8219	1481	0.0781	3.439e-06	8233	2	0.00260988	21.5382
IL-6	NLICH	rs76856708	T	C	T	C	0.336	0.2631	0.9856	0.968	0.1898	0.1658	1481	0.0697	1.427e-06	8233	2	0.00281469	23.2331
IL-7	NLICH	rs10196226	A	G	A	G	0.1538	-0.117	0.1643	0.1371	0.0889	0.188	1481	0.0327	2.501e-06	3448	2	0.00637489	22.1088
IL-7	NLICH	rs115215018	T	C	T	C	0.5985	0.1217	0.0101	0.0158	0.2642	0.6452	1481	0.1308	4.755e-06	3448	2	0.00603554	20.9248
IL-7	NLICH	rs1958987	T	C	T	C	0.1261	-0.0418	0.7051	0.6716	0.0652	0.5216	1481	0.0263	1.604e-06	3448	2	0.00662316	22.9756
IL-7	NLICH	rs6921438	A	G	A	G	-0.3204	-0.0342	0.4814	0.4747	0.062	0.5811	1481	0.0246	8.707e-39	3448	2	0.0468911	169.536
IL-7	NLICH	rs77981494	T	C	T	C	-0.5201	-0.2014	0.984	0.9753	0.2147	0.3481	1481	0.1055	8.225e-07	3448	2	0.00699924	24.2894
IL-7	NLICH	rs78346957	A	G	A	G	0.4632	-0.0177	0.0161	0.0253	0.2184	0.9355	1481	0.1008	4.3e-06	3448	2	0.00608691	21.104
IL-8	NLICH	rs116726256	T	C	T	C	-0.2247	-0.1355	0.9343	0.9793	0.2246	0.5465	1481	0.0489	4.261e-06	3565	2	0.00588795	21.103
IL-8	NLICH	rs2673604	A	C	A	C	-0.118	0.0945	0.6829	0.6915	0.0669	0.1575	1481	0.0254	3.289e-06	3565	2	0.0060175	21.5701
IL-9	NLICH	rs117807175	C	G	C	G	-0.5225	0.1306	0.0121	0.0239	0.2083	0.5306	1481	0.1106	2.327e-06	3673	2	0.00603963	22.3062
IL-9	NLICH	rs3736858	C	G	C	G	-0.1351	0.084	0.7976	0.8485	0.0837	0.316	1481	0.0291	3.373e-06	3673	2	0.00583395	21.5421
IL-9	NLICH	rs73443903	A	C	A	C	0.2162	0.0699	0.0685	0.0886	0.1079	0.5172	1481	0.046	2.569e-06	3673	2	0.0059782	22.078
IL-9	NLICH	rs76963786	T	C	T	C	-0.2856	0.0751	0.0462	0.0827	0.1114	0.5004	1481	0.0556	2.775e-07	3673	2	0.00713243	26.3712
IP-10	NLICH	rs7645625	T	G	T	G	-0.1116	-0.0433	0.5724	0.5776	0.0614	0.4805	1481	0.0236	2.192e-06	3724	2	0.00596891	22.3497
MCP-1	NLICH	rs10744620	T	C	T	C	0.0783	0.0071	0.3748	0.3909	0.0623	0.9098	1481	0.0161	1.118e-06	8337	2	0.00282899	23.6465
MCP-1	NLICH	rs12073356	A	G	A	G	-0.1436	0.0457	0.0686	0.0788	0.1117	0.6822	1481	0.031	3.489e-06	8337	2	0.0025672	21.4527
MCP-1	NLICH	rs2288370	T	C	T	C	-0.1036	-0.0468	0.6304	0.6004	0.0633	0.4593	1481	0.0162	1.555e-10	8337	2	0.00488151	40.887
MCP-1	NLICH	rs56212190	T	C	T	C	0.1799	-0.1745	0.0519	0.0524	0.1466	0.2339	1481	0.0372	1.318e-06	8337	2	0.00279737	23.3815
MCP-3	NLICH	rs2838065	A	G	A	G	-0.221	0.0568	0.2719	0.195	0.0772	0.4618	1481	0.0479	3.924e-06	1099	2	0.0190013	21.2482
MCP-3	NLICH	rs28394764	A	T	A	T	0.597	-0.0764	0.9696	0.9524	0.1441	0.5959	1481	0.1282	3.194e-06	1099	2	0.0193503	21.6462
MCP-3	NLICH	rs3129806	T	C	T	C	-0.1975	-0.0017	0.5729	0.649	0.0639	0.9791	1481	0.0433	4.978e-06	1099	2	0.0185787	20.7667
MIF	NLICH	rs11551183	C	G	C	G	0.3666	0.091	0.9756	0.9699	0.1849	0.6226	1481	0.0795	3.999e-06	3533	2	0.00598275	21.2522
MIF	NLICH	rs13142904	T	C	T	C	-0.2232	-0.0125	0.0896	0.0669	0.1228	0.919	1481	0.0425	1.468e-07	3533	2	0.00774622	27.5654
MIF	NLICH	rs2294689	C	G	C	G	-0.1338	0.1508	0.3018	0.0408	0.1527	0.3234	1481	0.0287	3.043e-06	3533	2	0.00611422	21.7221
MIG	NLICH	rs117831247	T	C	T	C	-0.8819	0.3455	0.0056	0.0189	0.2409	0.1514	1481	0.173	3.445e-07	3724	2	0.00692974	25.9725
MIG	NLICH	rs1796086	T	C	T	C	-0.2172	0.0919	0.9127	0.8989	0.103	0.3725	1481	0.04	5.623e-08	3724	2	0.00785534	29.4691
MIG	NLICH	rs55876513	T	G	T	G	0.1638	0.0706	0.7131	0.7704	0.0751	0.3476	1481	0.0254	1.048e-10	3724	2	0.011044	41.5649
MIG	NLICH	rs62562991	A	G	A	G	0.6239	0.0133	0.0097	0.0236	0.2401	0.9559	1481	0.1259	7.237e-07	3724	2	0.0065511	24.544
MIG	NLICH	rs6679677	A	C	A	C	0.1628	0.0782	0.1458	0.0937	0.1046	0.4548	1481	0.0327	6.514e-07	3724	2	0.00661184	24.7731
MIG	NLICH	rs77086208	T	C	T	C	0.327	-0.0146	0.0286	0.012	0.286	0.9592	1481	0.0694	2.501e-06	3724	2	0.00592632	22.1893
MIP1α	NLICH	rs12690897	A	G	A	G	0.1215	-0.0336	0.292	0.2703	0.0693	0.6276	1481	0.026	3.073e-06	3561	2	0.00609507	21.8254
MIP1β	NLICH	rs17138331	A	G	A	G	-0.1434	-0.1567	0.9092	0.8926	0.0982	0.1107	1481	0.0295	1.125e-06	8287	2	0.00284329	23.6238
MIP1β	NLICH	rs2411161	T	C	T	C	0.1719	0.0941	0.9508	0.9563	0.1556	0.5455	1481	0.0365	2.547e-06	8287	2	0.00266936	22.1749
MIP1β	NLICH	rs281748	C	G	C	G	-0.0794	0.1014	0.7041	0.7114	0.0695	0.1446	1481	0.0171	3.277e-06	8287	2	0.00259491	21.5548
MIP1β	NLICH	rs3760440	A	G	A	G	0.1242	0.0801	0.6437	0.6636	0.0648	0.2162	1481	0.0162	1.734e-14	8287	2	0.00704282	58.7636
MIP1β	NLICH	rs5743614	T	C	T	C	0.1115	0.1627	0.1278	0.268	0.0679	0.01664	1481	0.0232	1.569e-06	8287	2	0.00277951	23.0924
MIP1β	NLICH	rs72799710	T	C	T	C	-0.1037	-0.0951	0.1514	0.1799	0.0796	0.2322	1481	0.0217	1.792e-06	8287	2	0.00274818	22.8314
MIP1β	NLICH	rs76356863	A	T	A	T	-0.3456	0.3529	0.9852	0.9696	0.2044	0.08428	1481	0.0667	2.219e-07	8287	2	0.00322919	26.8405
MIP1β	NLICH	rs76776296	A	G	A	G	0.313	-0.3645	0.9806	0.9644	0.17	0.03205	1481	0.0598	1.632e-07	8287	2	0.003295	27.3893
MIP1β	NLICH	rs79068918	C	G	C	G	0.2674	0.0332	0.0909	0.0978	0.1019	0.7443	1481	0.0271	5.537e-23	8287	2	0.0116122	97.3373
MCSF	NLICH	rs11963606	C	G	C	G	-0.5353	0.3514	0.9826	0.9799	0.2581	0.1733	1481	0.117	4.731e-06	2498	2	0.0083101	20.9158
MCSF	NLICH	rs34089869	T	C	T	C	0.2194	-0.023	0.1039	0.1217	0.0935	0.8055	1481	0.0462	2.078e-06	2498	2	0.00894733	22.5342
MCSF	NLICH	rs56367447	T	C	T	C	-0.4878	0.1267	0.0305	0.0394	0.1732	0.4647	1481	0.0876	2.569e-08	2498	2	0.012261	30.9833
MCSF	NLICH	rs9387100	T	C	T	C	-0.135	-0.0058	0.4291	0.3486	0.0645	0.9284	1481	0.029	3.341e-06	2498	2	0.00860058	21.6533
PDGFbb	NLICH	rs116445074	T	G	T	G	0.2869	0.0926	0.0184	0.0141	0.2609	0.7226	1481	0.0587	1.017e-06	8337	2	0.00285715	23.8826
PDGFbb	NLICH	rs11766649	A	G	A	G	0.0902	0.0323	0.8018	0.7593	0.071	0.6492	1481	0.0196	3.964e-06	8337	2	0.0025339	21.1737
PDGFbb	NLICH	rs12289510	A	G	A	G	-0.0772	0.0236	0.4767	0.4891	0.0621	0.7039	1481	0.0158	1.001e-06	8337	2	0.00285541	23.868
PDGFbb	NLICH	rs2324229	T	C	T	C	0.0884	-0.1721	0.6134	0.6088	0.0623	0.005742	1481	0.0161	4.016e-08	8337	2	0.00360309	30.1404
PDGFbb	NLICH	rs55680718	T	C	T	C	-0.1359	-0.0386	0.1173	0.1097	0.0965	0.6894	1481	0.0245	2.956e-08	8337	2	0.00367703	30.7611
PDGFbb	NLICH	rs73162807	A	C	A	C	-0.2313	0.4398	0.0259	0.0181	0.2488	0.07714	1481	0.0499	3.548e-06	8337	2	0.00257053	21.4806
PDGFbb	NLICH	rs9936075	A	G	A	G	-0.0767	0.0227	0.6436	0.6591	0.0651	0.7273	1481	0.0163	2.675e-06	8337	2	0.00264883	22.1366
RANTES	NLICH	rs112072646	A	G	A	G	0.4209	-0.2297	0.0204	0.0241	0.2022	0.2561	1481	0.0859	9.617e-07	3454	2	0.00690305	23.995
RANTES	NLICH	rs2251660	A	C	A	C	0.1831	-0.0828	0.8627	0.8508	0.0849	0.3291	1481	0.0356	2.691e-07	3454	2	0.00760048	26.4378
RANTES	NLICH	rs7000423	T	C	T	C	-0.1314	-0.0385	0.6274	0.6638	0.0663	0.5617	1481	0.0252	1.852e-07	3454	2	0.0078102	27.173
RANTES	NLICH	rs7170339	C	G	C	G	-0.4283	-0.1157	0.0197	0.0235	0.224	0.6056	1481	0.0904	2.187e-06	3454	2	0.00645689	22.4341
RANTES	NLICH	rs72793342	A	G	A	G	-0.1505	0.0545	0.2003	0.2163	0.0757	0.4712	1481	0.0307	9.08e-07	3454	2	0.00690976	24.0184
RANTES	NLICH	rs74472919	T	C	T	C	0.3547	0.152	0.0434	0.0336	0.172	0.3767	1481	0.06	3.353e-09	3454	2	0.0100167	34.9276
RANTES	NLICH	rs9675798	T	G	T	G	-0.2583	-0.1348	0.9466	0.9652	0.163	0.4082	1481	0.0552	2.888e-06	3454	2	0.00629947	21.8836
SCF	NLICH	rs1557570	T	G	T	G	0.1172	-0.0464	0.2954	0.3452	0.0635	0.4645	1481	0.0169	4.133e-12	8334	2	0.00573759	48.0815
SCF	NLICH	rs1568119	T	C	T	C	-0.5946	0.1086	0.0051	0.0133	0.2692	0.6866	1481	0.1129	1.374e-07	8334	2	0.00331715	27.7305
SCF	NLICH	rs4841899	T	C	T	C	-0.1002	-0.0231	0.7421	0.6591	0.0638	0.7179	1481	0.0178	1.673e-08	8334	2	0.00378786	31.6804
SCF	NLICH	rs635634	T	C	T	C	-0.1035	-0.0375	0.206	0.1936	0.0764	0.6234	1481	0.0191	5.705e-08	8334	2	0.00351102	29.3569
SCF	NLICH	rs7039247	C	G	C	G	0.079	0.1521	0.6644	0.6611	0.0641	0.01757	1481	0.0168	2.46e-06	8334	2	0.00264625	22.1071
SCF	NLICH	rs78369473	T	C	T	C	-0.2256	0.2577	0.0266	0.0254	0.1926	0.1809	1481	0.0484	3.14e-06	8334	2	0.00260018	21.7212
SCF	NLICH	rs78666213	T	G	T	G	-0.2845	0.0446	0.9797	0.9785	0.237	0.8507	1481	0.0574	7.152e-07	8334	2	0.00293906	24.5605
SCF	NLICH	rs80271436	A	G	A	G	-0.2393	-0.0582	0.0263	0.0438	0.1532	0.7037	1481	0.0484	7.488e-07	8334	2	0.00292462	24.4394
SCGFβ	NLICH	rs112346514	T	C	T	C	-0.3261	-0.0372	0.0302	0.0331	0.1865	0.8419	1481	0.0703	3.543e-06	3721	2	0.00574946	21.5059
SCGFβ	NLICH	rs1149926	T	C	T	C	-0.3458	0.2314	0.0239	0.0306	0.1723	0.1793	1481	0.0749	3.917e-06	3721	2	0.00569568	21.3036
SCGFβ	NLICH	rs117716477	A	C	A	C	0.8242	0.0247	0.0199	0.0152	0.2738	0.9282	1481	0.084	1.029e-22	3721	2	0.0252205	96.2217
SCGFβ	NLICH	rs12480722	T	C	T	C	0.1654	0.2245	0.8752	0.8983	0.1037	0.03043	1481	0.0353	2.812e-06	3721	2	0.00586553	21.9426
SCGFβ	NLICH	rs264157	A	G	A	G	0.1079	0.0328	0.4743	0.44	0.0624	0.5991	1481	0.0233	3.685e-06	3721	2	0.00573028	21.4337
SCGFβ	NLICH	rs4656185	A	G	A	G	0.2103	-0.0376	0.2892	0.3464	0.0633	0.5529	1481	0.0254	1.287e-16	3721	2	0.0180894	68.5137
SCGFβ	NLICH	rs77954165	T	C	T	C	0.2631	-0.0271	0.9528	0.9077	0.1036	0.7935	1481	0.0562	2.867e-06	3721	2	0.00585543	21.9046
SCGFβ	NLICH	rs7815967	T	C	T	C	0.1325	0.1294	0.1991	0.1136	0.0968	0.1813	1481	0.0288	4.371e-06	3721	2	0.00565619	21.155
SCGFβ	NLICH	rs78217154	T	C	T	C	0.3942	0.184	0.9796	0.9778	0.2326	0.429	1481	0.0861	4.722e-06	3721	2	0.0056018	20.9505
SDF1α	NLICH	rs10013755	A	T	A	T	0.5188	-0.38	0.9929	0.977	0.2049	0.06369	1481	0.0995	1.851e-07	7829	2	0.00346052	27.1796
SDF1α	NLICH	rs1600396	A	G	A	G	-0.0933	0.0206	0.8096	0.7306	0.0686	0.7636	1481	0.0204	4.939e-06	7829	2	0.00266464	20.9118
SDF1α	NLICH	rs3988298	T	C	T	C	-0.1263	-0.0213	0.1042	0.1248	0.0958	0.8239	1481	0.0266	2.124e-06	7829	2	0.00287136	22.5389
TNFα	NLICH	rs10834997	A	G	A	G	-0.123	0.0691	0.6924	0.6612	0.0643	0.2822	1481	0.0256	1.528e-06	3493	2	0.00656555	23.0718
TNFα	NLICH	rs111332265	A	G	A	G	-0.3678	-0.1123	0.9696	0.9311	0.1259	0.3725	1481	0.0745	7.913e-07	3493	2	0.00692935	24.3592
TNFα	NLICH	rs79105320	A	G	A	G	0.5573	-0.1916	0.0112	0.0165	0.2584	0.4584	1481	0.1177	2.207e-06	3493	2	0.00637746	22.4066
TNFβ	NLICH	rs7629875	A	G	A	G	0.3841	-0.0834	0.9443	0.9421	0.1283	0.5154	1481	0.0774	6.897e-07	1566	2	0.0154824	24.5953
TRAIL	NLICH	rs17434886	T	C	T	C	-0.0918	-0.1053	0.1949	0.1682	0.0818	0.1981	1481	0.0199	4.195e-06	8230	2	0.00257904	21.2752
TRAIL	NLICH	rs28521641	A	T	A	T	-0.7004	-0.0793	0.963	0.9647	0.1761	0.6523	1481	0.0445	7.786e-56	8230	2	0.0292209	247.666
TRAIL	NLICH	rs550057	T	C	T	C	-0.0783	-0.0585	0.3049	0.2637	0.0677	0.3881	1481	0.0169	3.707e-06	8230	2	0.00260147	21.4607
TRAIL	NLICH	rs57396456	T	C	T	C	-0.5641	-0.1912	0.9755	0.966	0.1762	0.278	1481	0.0516	7.71e-28	8230	2	0.0143137	119.483
TRAIL	NLICH	rs72899452	T	C	T	C	0.1223	-0.1966	0.0977	0.0629	0.1284	0.1256	1481	0.0264	3.748e-06	8230	2	0.00260084	21.4555
TRAIL	NLICH	rs74778900	T	C	T	C	0.5791	-0.7087	0.0238	0.0134	0.3099	0.0222	1481	0.0531	9.901e-28	8230	2	0.0142458	118.908
TRAIL	NLICH	rs75928541	A	G	A	G	0.2784	0.1849	0.0188	0.0178	0.2478	0.4556	1481	0.0591	2.442e-06	8230	2	0.00268902	22.1849
VEGF	NLICH	rs10934631	T	C	T	C	-0.1132	-0.0703	0.8517	0.8118	0.0777	0.365	1481	0.0244	3.607e-06	7162	2	0.00299623	21.5175
VEGF	NLICH	rs10967186	T	C	T	C	0.0899	-0.0039	0.578	0.555	0.0629	0.9509	1481	0.0169	1.086e-07	7162	2	0.00393549	28.2895
VEGF	NLICH	rs12456390	T	C	T	C	-0.0818	0.0296	0.6772	0.7082	0.068	0.6633	1481	0.0179	4.882e-06	7162	2	0.00290738	20.8775
VEGF	NLICH	rs6921438	A	G	A	G	-0.4866	-0.0342	0.4691	0.4747	0.062	0.5811	1481	0.0174	4.11e-172	7162	2	0.098447	781.852
VEGF	NLICH	rs7030781	A	T	A	T	0.1403	0.0101	0.5878	0.5896	0.062	0.8702	1481	0.0172	3.454e-16	7162	2	0.00920467	66.5177
VEGF	NLICH	rs73418461	A	G	A	G	-0.2498	0.1033	0.0266	0.051	0.1359	0.4472	1481	0.0521	1.61e-06	7162	2	0.00319951	22.982
VEGF	NLICH	rs73872715	T	C	T	C	-0.6079	0.0944	0.0045	0.0153	0.2526	0.7087	1481	0.1299	2.864e-06	7162	2	0.0030485	21.894
VEGF	NLICH	rs9472183	A	G	A	G	-0.1264	0.069	0.4547	0.5116	0.0609	0.2577	1481	0.017	9.541e-14	7162	2	0.00765989	55.2682

## Sheet: Sheet2
exposure	outcome	method	nsnp	b	se	pval	lo_ci	up_ci	or	or_lci95	or_uci95	estimate
β-NGF	NLICH	Wald ratio	1	-0.452872	0.538292	0.400172	-1.50792	0.60218	0.6358	0.221369	1.82609	0.64 (0.22-1.83)
CTACK	NLICH	MR Egger	9	-0.0404095	0.225427	0.862814	-0.482247	0.401428	0.960396	0.617394	1.49396	0.96 (0.62-1.49)
CTACK	NLICH	Weighted median	9	0.0965729	0.170339	0.570752	-0.237292	0.430438	1.10139	0.788761	1.53793	1.10 (0.79-1.54)
CTACK	NLICH	Inverse variance weighted	9	0.139733	0.128851	0.278162	-0.112814	0.39228	1.14997	0.893317	1.48035	1.15 (0.89-1.48)
CTACK	NLICH	Simple mode	9	0.0633063	0.232354	0.792172	-0.392108	0.518721	1.06535	0.675631	1.67988	1.07 (0.68-1.68)
CTACK	NLICH	Weighted mode	9	0.0926403	0.176729	0.614353	-0.253749	0.439029	1.09707	0.775887	1.5512	1.10 (0.78-1.55)
EOTAXIN	NLICH	MR Egger	5	0.477734	1.30805	0.739173	-2.08604	3.04151	1.61242	0.124178	20.9368	1.61 (0.12-20.94)
EOTAXIN	NLICH	Weighted median	5	-0.115958	0.403302	0.773713	-0.90643	0.674514	0.890513	0.403964	1.96308	0.89 (0.40- 1.96)
EOTAXIN	NLICH	Inverse variance weighted	5	-0.0392207	0.319712	0.902365	-0.665857	0.587416	0.961539	0.513833	1.79933	0.96 (0.51- 1.80)
EOTAXIN	NLICH	Simple mode	5	-0.127255	0.578916	0.836776	-1.26193	1.00742	0.880509	0.283107	2.73853	0.88 (0.28- 2.74)
EOTAXIN	NLICH	Weighted mode	5	-0.122084	0.544666	0.833629	-1.18963	0.945462	0.885074	0.304334	2.574	0.89 (0.30- 2.57)
bFGF	NLICH	MR Egger	3	-0.812674	0.683754	0.445289	-2.15283	0.527483	0.44367	0.116155	1.69466	0.44 (0.12-1.69)
bFGF	NLICH	Weighted median	3	-0.731598	0.499137	0.142723	-1.70991	0.246711	0.48114	0.180883	1.27981	0.48 (0.18-1.28)
bFGF	NLICH	Inverse variance weighted	3	-0.652573	0.396256	0.0995897	-1.42923	0.124089	0.520704	0.239492	1.13212	0.52 (0.24-1.13)
bFGF	NLICH	Simple mode	3	-0.857658	0.556016	0.262905	-1.94745	0.232133	0.424154	0.142638	1.26129	0.42 (0.14-1.26)
bFGF	NLICH	Weighted mode	3	-0.788263	0.559338	0.29413	-1.88457	0.30804	0.454634	0.151895	1.36076	0.45 (0.15-1.36)
GROα	NLICH	MR Egger	4	0.4156	0.354486	0.36178	-0.279192	1.11039	1.51528	0.756395	3.03555	1.52 (0.76-3.04)
GROα	NLICH	Weighted median	4	0.0613642	0.177357	0.729349	-0.286256	0.408984	1.06329	0.75107	1.50529	1.06 (0.75-1.51)
GROα	NLICH	Inverse variance weighted	4	0.0119545	0.159764	0.940353	-0.301183	0.325092	1.01203	0.739943	1.38416	1.01 (0.74-1.38)
GROα	NLICH	Simple mode	4	0.0324475	0.279379	0.914879	-0.515136	0.580031	1.03298	0.597419	1.78609	1.03 (0.60-1.79)
GROα	NLICH	Weighted mode	4	0.0744473	0.178564	0.704772	-0.275539	0.424433	1.07729	0.759163	1.52872	1.08 (0.76-1.53)
GCSF	NLICH	MR Egger	4	-0.760931	0.776632	0.430511	-2.28313	0.761269	0.467231	0.101965	2.14099	0.47 (0.10-2.14)
GCSF	NLICH	Weighted median	4	-0.317694	0.462877	0.492494	-1.22493	0.589544	0.727825	0.293777	1.80317	0.73 (0.29-1.80)
GCSF	NLICH	Inverse variance weighted	4	0.00210758	0.54978	0.996941	-1.07546	1.07968	1.00211	0.34114	2.94373	1.00 (0.34-2.94)
GCSF	NLICH	Simple mode	4	-0.0464192	0.738839	0.953856	-1.49454	1.40171	0.954642	0.224351	4.06212	0.95 (0.22-4.06)
GCSF	NLICH	Weighted mode	4	-0.396182	0.426477	0.42143	-1.23208	0.439713	0.672885	0.291686	1.55226	0.67 (0.29-1.55)
HGF	NLICH	MR Egger	3	-0.292316	0.622731	0.720602	-1.51287	0.928236	0.746532	0.220277	2.53004	0.75 (0.22-2.53)
HGF	NLICH	Weighted median	3	0.0663817	0.341225	0.845753	-0.602418	0.735182	1.06863	0.547486	2.08586	1.07 (0.55-2.09)
HGF	NLICH	Inverse variance weighted	3	0.067703	0.309084	0.826616	-0.538102	0.673508	1.07005	0.583856	1.9611	1.07 (0.58-1.96)
HGF	NLICH	Simple mode	3	0.277584	0.475101	0.618166	-0.653614	1.20878	1.31994	0.520163	3.3494	1.32 (0.52-3.35)
HGF	NLICH	Weighted mode	3	0.11742	0.408264	0.800709	-0.682777	0.917618	1.12459	0.505212	2.50332	1.12 (0.51-2.50)
IFN-γ	NLICH	MR Egger	4	0.223888	1.78481	0.911647	-3.27434	3.72211	1.25093	0.0378419	41.3517	1.25 (0.04-41.35)
IFN-γ	NLICH	Weighted median	4	-0.093164	0.530642	0.860633	-1.13322	0.946894	0.911044	0.321994	2.57769	0.91 (0.32- 2.58)
IFN-γ	NLICH	Inverse variance weighted	4	-0.177958	0.454124	0.695154	-1.06804	0.712125	0.836978	0.343681	2.03832	0.84 (0.34- 2.04)
IFN-γ	NLICH	Simple mode	4	-0.0654284	0.651627	0.926355	-1.34262	1.21176	0.936666	0.261161	3.3594	0.94 (0.26- 3.36)
IFN-γ	NLICH	Weighted mode	4	-0.0750349	0.677275	0.91878	-1.40249	1.25242	0.927711	0.245983	3.49882	0.93 (0.25- 3.50)
IL-10	NLICH	MR Egger	8	0.438056	0.35269	0.260566	-0.253217	1.12933	1.54969	0.7763	3.09358	1.55 (0.78-3.09)
IL-10	NLICH	Weighted median	8	0.100036	0.20307	0.622284	-0.297982	0.498053	1.10521	0.742315	1.64551	1.11 (0.74-1.65)
IL-10	NLICH	Inverse variance weighted	8	-0.0231829	0.199141	0.907324	-0.413499	0.367134	0.977084	0.661332	1.44359	0.98 (0.66-1.44)
IL-10	NLICH	Simple mode	8	0.13011	0.482841	0.795339	-0.816257	1.07648	1.13895	0.442083	2.93433	1.14 (0.44-2.93)
IL-10	NLICH	Weighted mode	8	0.13011	0.208213	0.55186	-0.277988	0.538209	1.13895	0.757306	1.71294	1.14 (0.76-1.71)
IL-12p70	NLICH	MR Egger	4	0.0923222	0.325502	0.803359	-0.545661	0.730306	1.09672	0.579458	2.07572	1.10 (0.58-2.08)
IL-12p70	NLICH	Weighted median	4	0.092109	0.161247	0.567843	-0.223934	0.408152	1.09648	0.799368	1.50404	1.10 (0.80-1.50)
IL-12p70	NLICH	Inverse variance weighted	4	0.0867199	0.158605	0.584539	-0.224145	0.397585	1.09059	0.799199	1.48823	1.09 (0.80-1.49)
IL-12p70	NLICH	Simple mode	4	0.353072	0.35973	0.398727	-0.352	1.05814	1.42343	0.70328	2.88102	1.42 (0.70-2.88)
IL-12p70	NLICH	Weighted mode	4	0.091085	0.172561	0.634159	-0.247134	0.429304	1.09536	0.781036	1.53619	1.10 (0.78-1.54)
IL-13	NLICH	MR Egger	7	0.0920219	0.235355	0.711908	-0.369273	0.553317	1.09639	0.691237	1.73901	1.10 (0.69-1.74)
IL-13	NLICH	Weighted median	7	0.0827726	0.139934	0.554177	-0.191497	0.357043	1.08629	0.825722	1.4291	1.09 (0.83-1.43)
IL-13	NLICH	Inverse variance weighted	7	0.0628329	0.123768	0.611686	-0.179752	0.305418	1.06485	0.835478	1.35719	1.06 (0.84-1.36)
IL-13	NLICH	Simple mode	7	0.0671075	0.227035	0.777512	-0.377881	0.512096	1.06941	0.685312	1.66879	1.07 (0.69-1.67)
IL-13	NLICH	Weighted mode	7	0.0817583	0.137492	0.573807	-0.187725	0.351242	1.08519	0.828842	1.42083	1.09 (0.83-1.42)
IL-16	NLICH	MR Egger	6	-0.293975	0.174434	0.167211	-0.635867	0.0479162	0.745295	0.529476	1.04908	0.75 (0.53-1.05)
IL-16	NLICH	Weighted median	6	-0.228691	0.131753	0.0826075	-0.486928	0.0295453	0.795574	0.614511	1.02999	0.80 (0.61-1.03)
IL-16	NLICH	Inverse variance weighted	6	-0.182857	0.115004	0.111835	-0.408266	0.0425517	0.832887	0.664802	1.04347	0.83 (0.66-1.04)
IL-16	NLICH	Simple mode	6	-0.240654	0.206276	0.29596	-0.644954	0.163647	0.786114	0.524687	1.1778	0.79 (0.52-1.18)
IL-16	NLICH	Weighted mode	6	-0.246872	0.150572	0.162021	-0.541993	0.0482492	0.781241	0.581588	1.04943	0.78 (0.58-1.05)
IL-17	NLICH	MR Egger	3	-0.722172	1.16557	0.646869	-3.00669	1.56235	0.485696	0.049455	4.77001	0.49 (0.05-4.77)
IL-17	NLICH	Weighted median	3	-0.928126	0.459141	0.0432343	-1.82804	-0.0282095	0.395294	0.160728	0.972185	0.40 (0.16-0.97)
IL-17	NLICH	Inverse variance weighted	3	-0.832165	0.367125	0.0234082	-1.55173	-0.1126	0.435106	0.211881	0.893508	0.44 (0.21-0.89)
IL-17	NLICH	Simple mode	3	-1.04902	0.591377	0.218085	-2.20812	0.110082	0.350282	0.109908	1.11637	0.35 (0.11-1.12)
IL-17	NLICH	Weighted mode	3	-0.995747	0.499189	0.184223	-1.97416	-0.0173358	0.369447	0.138878	0.982814	0.37 (0.14-0.98)
IL-18	NLICH	MR Egger	9	-0.00677259	0.37057	0.985929	-0.733089	0.719544	0.99325	0.480423	2.0535	0.99 (0.48-2.05)
IL-18	NLICH	Weighted median	9	-0.154269	0.174079	0.375511	-0.495465	0.186927	0.857042	0.609288	1.20554	0.86 (0.61-1.21)
IL-18	NLICH	Inverse variance weighted	9	-0.106665	0.153134	0.486086	-0.406808	0.193478	0.898826	0.665772	1.21346	0.90 (0.67-1.21)
IL-18	NLICH	Simple mode	9	-0.170956	0.288042	0.569235	-0.735519	0.393606	0.842858	0.479257	1.48232	0.84 (0.48-1.48)
IL-18	NLICH	Weighted mode	9	-0.11366	0.201376	0.587941	-0.508358	0.281037	0.892561	0.601483	1.3245	0.89 (0.60-1.32)
IL-1β	NLICH	Wald ratio	1	-0.491115	0.636511	0.440367	-1.73868	0.756446	0.611944	0.175753	2.13069	0.61 (0.18-2.13)
IL-1ra	NLICH	MR Egger	4	-0.300308	0.772213	0.734853	-1.81384	1.21323	0.74059	0.163026	3.36433	0.74 (0.16-3.36)
IL-1ra	NLICH	Weighted median	4	0.0676387	0.329357	0.837286	-0.577901	0.713179	1.06998	0.561075	2.04047	1.07 (0.56-2.04)
IL-1ra	NLICH	Inverse variance weighted	4	-0.0411737	0.278088	0.882295	-0.586226	0.503879	0.959662	0.556423	1.65513	0.96 (0.56-1.66)
IL-1ra	NLICH	Simple mode	4	0.100026	0.406354	0.821443	-0.696427	0.89648	1.1052	0.498363	2.45096	1.11 (0.50-2.45)
IL-1ra	NLICH	Weighted mode	4	0.120225	0.377565	0.771045	-0.619803	0.860253	1.12775	0.53805	2.36376	1.13 (0.54-2.36)
IL-2ra	NLICH	MR Egger	3	-0.0144714	0.224785	0.959072	-0.455051	0.426108	0.985633	0.634416	1.53129	0.99 (0.63-1.53)
IL-2ra	NLICH	Weighted median	3	-0.0697041	0.14934	0.640681	-0.362411	0.223003	0.93267	0.695996	1.24982	0.93 (0.70-1.25)
IL-2ra	NLICH	Inverse variance weighted	3	-0.0988738	0.142966	0.489195	-0.379087	0.18134	0.905857	0.684486	1.19882	0.91 (0.68-1.20)
IL-2ra	NLICH	Simple mode	3	-0.0316786	0.247664	0.909922	-0.517099	0.453742	0.968818	0.596248	1.57419	0.97 (0.60-1.57)
IL-2ra	NLICH	Weighted mode	3	-0.0678211	0.15663	0.707236	-0.374815	0.239173	0.934428	0.687416	1.2702	0.93 (0.69-1.27)
IL-2	NLICH	MR Egger	7	-0.083397	0.329436	0.810231	-0.729092	0.562298	0.919986	0.482347	1.7547	0.92 (0.48-1.75)
IL-2	NLICH	Weighted median	7	0.046364	0.239323	0.846387	-0.422709	0.515438	1.04746	0.655269	1.67437	1.05 (0.66-1.67)
IL-2	NLICH	Inverse variance weighted	7	0.0394398	0.180254	0.826805	-0.313859	0.392738	1.04023	0.730622	1.48103	1.04 (0.73-1.48)
IL-2	NLICH	Simple mode	7	-0.200305	0.336035	0.572903	-0.858934	0.458323	0.818481	0.423614	1.58142	0.82 (0.42-1.58)
IL-2	NLICH	Weighted mode	7	0.00308513	0.283787	0.991679	-0.553137	0.559307	1.00309	0.575143	1.74946	1.00 (0.58-1.75)
IL-4	NLICH	MR Egger	4	2.74659	1.32281	0.173502	0.153872	5.3393	15.5893	1.16634	208.367	15.59 (1.17-208.37)
IL-4	NLICH	Weighted median	4	-0.0115179	0.528595	0.982616	-1.04756	1.02453	0.988548	0.350791	2.78578	0.99 (0.35- 2.79)
IL-4	NLICH	Inverse variance weighted	4	0.0550794	0.498979	0.912105	-0.922919	1.03308	1.05662	0.397358	2.8097	1.06 (0.40- 2.81)
IL-4	NLICH	Simple mode	4	-0.501057	0.789331	0.57067	-2.04815	1.04603	0.60589	0.128974	2.84633	0.61 (0.13- 2.85)
IL-4	NLICH	Weighted mode	4	-0.0909783	0.716018	0.90693	-1.49437	1.31242	0.913037	0.224389	3.71514	0.91 (0.22- 3.72)
IL-5	NLICH	Inverse variance weighted	2	0.156304	0.361476	0.665446	-0.552188	0.864797	1.16918	0.575689	2.37452	1.17 (0.58-2.37)
IL-6	NLICH	MR Egger	7	-0.092584	0.640426	0.8907	-1.34782	1.16265	0.911573	0.259806	3.1984	0.91 (0.26-3.20)
IL-6	NLICH	Weighted median	7	-0.289143	0.389441	0.45781	-1.05245	0.47416	0.748905	0.349082	1.60666	0.75 (0.35-1.61)
IL-6	NLICH	Inverse variance weighted	7	0.00497833	0.337991	0.988248	-0.657484	0.66744	1.00499	0.518154	1.94924	1.00 (0.52-1.95)
IL-6	NLICH	Simple mode	7	-0.535919	0.549537	0.367115	-1.61301	0.541174	0.585131	0.199286	1.71802	0.59 (0.20-1.72)
IL-6	NLICH	Weighted mode	7	-0.526818	0.528355	0.357218	-1.56239	0.508758	0.590481	0.209634	1.66322	0.59 (0.21-1.66)
IL-7	NLICH	MR Egger	6	0.474095	0.312194	0.203481	-0.137804	1.086	1.60656	0.871269	2.96239	1.61 (0.87-2.96)
IL-7	NLICH	Weighted median	6	0.105793	0.175564	0.546781	-0.238312	0.449899	1.11159	0.787957	1.56815	1.11 (0.79-1.57)
IL-7	NLICH	Inverse variance weighted	6	0.050632	0.142949	0.723192	-0.229548	0.330811	1.05194	0.794893	1.3921	1.05 (0.79-1.39)
IL-7	NLICH	Simple mode	6	0.122068	0.253648	0.650661	-0.375081	0.619217	1.12983	0.687234	1.85747	1.13 (0.69-1.86)
IL-7	NLICH	Weighted mode	6	0.122068	0.188847	0.546525	-0.248073	0.492209	1.12983	0.780303	1.63593	1.13 (0.78-1.64)
IL-8	NLICH	Inverse variance weighted	2	-0.459132	0.602458	0.446001	-1.63995	0.721685	0.631832	0.19399	2.0579	0.63 (0.19-2.06)
IL-9	NLICH	MR Egger	4	-0.0920391	0.535613	0.879379	-1.14184	0.957763	0.912069	0.319231	2.60586	0.91 (0.32-2.61)
IL-9	NLICH	Weighted median	4	-0.255105	0.27963	0.361614	-0.803179	0.29297	0.774835	0.447903	1.3404	0.77 (0.45-1.34)
IL-9	NLICH	Inverse variance weighted	4	-0.185933	0.226543	0.411795	-0.629956	0.258091	0.83033	0.532615	1.29446	0.83 (0.53-1.29)
IL-9	NLICH	Simple mode	4	-0.293242	0.36534	0.480874	-1.00931	0.422824	0.745841	0.364471	1.52627	0.75 (0.36-1.53)
IL-9	NLICH	Weighted mode	4	-0.264845	0.350426	0.504709	-0.95168	0.42199	0.767325	0.386092	1.52499	0.77 (0.39-1.52)
IP-10	NLICH	Wald ratio	1	0.387993	0.550179	0.480678	-0.690358	1.46634	1.47402	0.501396	4.33336	1.47 (0.50-4.33)
MCP-1	NLICH	MR Egger	4	-1.44154	1.33162	0.392164	-4.05152	1.16843	0.236562	0.0173959	3.21695	0.24 (0.02-3.22)
MCP-1	NLICH	Weighted median	4	0.0377597	0.425714	0.929322	-0.796639	0.872158	1.03848	0.450842	2.39207	1.04 (0.45-2.39)
MCP-1	NLICH	Inverse variance weighted	4	-0.0853997	0.367189	0.81609	-0.805091	0.634292	0.918145	0.447047	1.88569	0.92 (0.45-1.89)
MCP-1	NLICH	Simple mode	4	0.0607539	0.617719	0.927856	-1.14997	1.27148	1.06264	0.316645	3.56614	1.06 (0.32-3.57)
MCP-1	NLICH	Weighted mode	4	0.20047	0.604266	0.761897	-0.983892	1.38483	1.22198	0.373853	3.99415	1.22 (0.37-3.99)
MCP-3	NLICH	MR Egger	3	-0.158833	0.388878	0.753145	-0.921034	0.603368	0.853139	0.398107	1.82827	0.85 (0.40-1.83)
MCP-3	NLICH	Weighted median	3	-0.119928	0.194129	0.536723	-0.500421	0.260565	0.886984	0.606275	1.29766	0.89 (0.61-1.30)
MCP-3	NLICH	Inverse variance weighted	3	-0.120891	0.169244	0.475041	-0.452609	0.210827	0.88613	0.635967	1.2347	0.89 (0.64-1.23)
MCP-3	NLICH	Simple mode	3	-0.136552	0.219215	0.596903	-0.566214	0.293109	0.872361	0.567671	1.34059	0.87 (0.57-1.34)
MCP-3	NLICH	Weighted mode	3	-0.12338	0.234311	0.651066	-0.58263	0.335871	0.883928	0.558428	1.39916	0.88 (0.56-1.40)
MIF	NLICH	MR Egger	3	1.02577	1.02961	0.501189	-0.992264	3.0438	2.78924	0.370736	20.9849	2.79 (0.37-20.98)
MIF	NLICH	Weighted median	3	0.140281	0.393564	0.721513	-0.631104	0.911666	1.1506	0.532004	2.48847	1.15 (0.53- 2.49)
MIF	NLICH	Inverse variance weighted	3	0.0369246	0.353499	0.916809	-0.655933	0.729782	1.03761	0.518958	2.07463	1.04 (0.52- 2.07)
MIF	NLICH	Simple mode	3	0.150666	0.502263	0.792502	-0.833769	1.1351	1.16261	0.434409	3.11149	1.16 (0.43- 3.11)
MIF	NLICH	Weighted mode	3	0.160884	0.41158	0.733586	-0.645812	0.967581	1.17455	0.524237	2.63157	1.17 (0.52- 2.63)
MIG	NLICH	MR Egger	6	-0.441806	0.297027	0.211114	-1.02398	0.140368	0.642874	0.359163	1.1507	0.64 (0.36-1.15)
MIG	NLICH	Weighted median	6	-0.119763	0.224665	0.593984	-0.560107	0.320581	0.887131	0.571148	1.37793	0.89 (0.57-1.38)
MIG	NLICH	Inverse variance weighted	6	-0.115824	0.173847	0.505257	-0.456564	0.224916	0.890632	0.633457	1.25222	0.89 (0.63-1.25)
MIG	NLICH	Simple mode	6	-0.163498	0.351198	0.661117	-0.851846	0.524851	0.849169	0.426626	1.69021	0.85 (0.43-1.69)
MIG	NLICH	Weighted mode	6	-0.33478	0.262745	0.258614	-0.849759	0.1802	0.715496	0.427518	1.19746	0.72 (0.43-1.20)
MIP1α	NLICH	Wald ratio	1	-0.276543	0.57037	0.627784	-1.39447	0.841383	0.758401	0.247965	2.31957	0.76 (0.25-2.32)
MIP1β	NLICH	MR Egger	9	-0.775519	0.691277	0.298923	-2.13042	0.579383	0.460465	0.118787	1.78494	0.46 (0.12-1.78)
MIP1β	NLICH	Weighted median	9	0.323201	0.310268	0.297559	-0.284925	0.931327	1.38154	0.752071	2.53787	1.38 (0.75-2.54)
MIP1β	NLICH	Inverse variance weighted	9	0.122969	0.318836	0.699732	-0.501949	0.747887	1.13085	0.60535	2.11253	1.13 (0.61-2.11)
MIP1β	NLICH	Simple mode	9	0.791556	0.610888	0.231196	-0.405784	1.9889	2.20683	0.666454	7.30746	2.21 (0.67-7.31)
MIP1β	NLICH	Weighted mode	9	0.465743	0.424427	0.304419	-0.366134	1.29762	1.5932	0.69341	3.66057	1.59 (0.69-3.66)
MCSF	NLICH	MR Egger	4	-0.562052	0.426257	0.318057	-1.39752	0.273413	0.570038	0.24721	1.31444	0.57 (0.25-1.31)
MCSF	NLICH	Weighted median	4	-0.190741	0.262054	0.466694	-0.704368	0.322885	0.826346	0.494421	1.38111	0.83 (0.49-1.38)
MCSF	NLICH	Inverse variance weighted	4	-0.238376	0.212619	0.262228	-0.65511	0.178357	0.787906	0.519385	1.19525	0.79 (0.52-1.20)
MCSF	NLICH	Simple mode	4	-0.105717	0.337216	0.774434	-0.76666	0.555226	0.899679	0.464562	1.74234	0.90 (0.46-1.74)
MCSF	NLICH	Weighted mode	4	-0.159536	0.331305	0.663078	-0.808894	0.489823	0.85254	0.44535	1.63203	0.85 (0.45-1.63)
PDGFbb	NLICH	MR Egger	7	-0.143037	1.23508	0.912309	-2.5638	2.27772	0.866722	0.0770118	9.75444	0.87 (0.08-9.75)
PDGFbb	NLICH	Weighted median	7	-0.144302	0.425747	0.734656	-0.978767	0.690163	0.865626	0.375774	1.99404	0.87 (0.38-1.99)
PDGFbb	NLICH	Inverse variance weighted	7	-0.462886	0.380837	0.224197	-1.20933	0.283554	0.629465	0.298399	1.32784	0.63 (0.30-1.33)
PDGFbb	NLICH	Simple mode	7	0.0975046	0.598774	0.87599	-1.07609	1.2711	1.10242	0.340925	3.56478	1.10 (0.34-3.56)
PDGFbb	NLICH	Weighted mode	7	0.108584	0.560491	0.85278	-0.989979	1.20715	1.1147	0.371584	3.34393	1.11 (0.37-3.34)
RANTES	NLICH	MR Egger	7	0.0797637	0.467387	0.871183	-0.836315	0.995843	1.08303	0.433304	2.707	1.08 (0.43-2.71)
RANTES	NLICH	Weighted median	7	0.101449	0.253773	0.689332	-0.395947	0.598844	1.10677	0.673042	1.82001	1.11 (0.67-1.82)
RANTES	NLICH	Inverse variance weighted	7	-0.0230146	0.191444	0.904312	-0.398245	0.352215	0.977248	0.671498	1.42221	0.98 (0.67-1.42)
RANTES	NLICH	Simple mode	7	0.376155	0.420068	0.40503	-0.447178	1.19949	1.45667	0.63943	3.31842	1.46 (0.64-3.32)
RANTES	NLICH	Weighted mode	7	0.361869	0.419074	0.421036	-0.459516	1.18325	1.43601	0.63159	3.26498	1.44 (0.63-3.26)
SCF	NLICH	MR Egger	8	-0.584997	0.444991	0.236648	-1.45718	0.287185	0.557108	0.232892	1.33267	0.56 (0.23-1.33)
SCF	NLICH	Weighted median	8	-0.163242	0.301581	0.588309	-0.754341	0.427856	0.849385	0.47032	1.53397	0.85 (0.47-1.53)
SCF	NLICH	Inverse variance weighted	8	0.0371172	0.25254	0.883151	-0.457861	0.532096	1.03781	0.632635	1.7025	1.04 (0.63-1.70)
SCF	NLICH	Simple mode	8	0.148974	0.420944	0.733831	-0.676076	0.974023	1.16064	0.508609	2.64858	1.16 (0.51-2.65)
SCF	NLICH	Weighted mode	8	-0.168535	0.340512	0.635794	-0.835938	0.498868	0.844902	0.433468	1.64686	0.84 (0.43-1.65)
SCGFβ	NLICH	MR Egger	9	-0.260349	0.335928	0.463702	-0.918768	0.398069	0.770782	0.39901	1.48895	0.77 (0.40-1.49)
SCGFβ	NLICH	Weighted median	9	-0.0430599	0.19301	0.82346	-0.421359	0.335239	0.957854	0.656154	1.39827	0.96 (0.66-1.40)
SCGFβ	NLICH	Inverse variance weighted	9	0.0642072	0.164164	0.695711	-0.257554	0.385968	1.06631	0.77294	1.47104	1.07 (0.77-1.47)
SCGFβ	NLICH	Simple mode	9	0.0567869	0.271655	0.839641	-0.475656	0.58923	1.05843	0.621477	1.8026	1.06 (0.62-1.80)
SCGFβ	NLICH	Weighted mode	9	-0.0539733	0.228795	0.819435	-0.502411	0.394464	0.947457	0.60507	1.48359	0.95 (0.61-1.48)
SDF1α	NLICH	MR Egger	3	-0.857895	0.507346	0.339994	-1.85229	0.136503	0.424054	0.156877	1.14626	0.42 (0.16-1.15)
SDF1α	NLICH	Weighted median	3	-0.489548	0.357465	0.170843	-1.19018	0.211083	0.612903	0.304167	1.23501	0.61 (0.30-1.24)
SDF1α	NLICH	Inverse variance weighted	3	-0.48116	0.316248	0.128144	-1.10101	0.138686	0.618066	0.332536	1.14876	0.62 (0.33-1.15)
SDF1α	NLICH	Simple mode	3	-0.127985	0.525966	0.830429	-1.15888	0.902908	0.879866	0.313838	2.46677	0.88 (0.31-2.47)
SDF1α	NLICH	Weighted mode	3	-0.665311	0.382765	0.224312	-1.41553	0.0849076	0.514113	0.242797	1.08862	0.51 (0.24-1.09)
TNFα	NLICH	MR Egger	3	0.263836	0.570028	0.724035	-0.85342	1.38109	1.30191	0.425956	3.97924	1.30 (0.43-3.98)
TNFα	NLICH	Weighted median	3	-0.101496	0.298185	0.733571	-0.685937	0.482946	0.903485	0.503618	1.62084	0.90 (0.50-1.62)
TNFα	NLICH	Inverse variance weighted	3	-0.0622793	0.26884	0.816803	-0.589206	0.464648	0.93962	0.554767	1.59145	0.94 (0.55-1.59)
TNFα	NLICH	Simple mode	3	-0.450022	0.458109	0.429504	-1.34792	0.447871	0.637614	0.259781	1.56498	0.64 (0.26-1.56)
TNFα	NLICH	Weighted mode	3	0.295648	0.321285	0.454609	-0.334071	0.925367	1.344	0.716003	2.52279	1.34 (0.72-2.52)
TNFβ	NLICH	Wald ratio	1	-0.217131	0.334028	0.515667	-0.871825	0.437563	0.804825	0.418188	1.54893	0.80 (0.42-1.55)
TRAIL	NLICH	MR Egger	7	-0.041875	0.341855	0.907279	-0.711911	0.628161	0.95899	0.490706	1.87416	0.96 (0.49-1.87)
TRAIL	NLICH	Weighted median	7	0.197398	0.208634	0.344075	-0.211525	0.606321	1.21823	0.809349	1.83367	1.22 (0.81-1.83)
TRAIL	NLICH	Inverse variance weighted	7	0.0820236	0.23818	0.730563	-0.384809	0.548857	1.08548	0.68058	1.73127	1.09 (0.68-1.73)
TRAIL	NLICH	Simple mode	7	0.581719	0.363176	0.160328	-0.130105	1.29354	1.78911	0.878004	3.64568	1.79 (0.88-3.65)
TRAIL	NLICH	Weighted mode	7	0.221933	0.199339	0.308164	-0.168771	0.612636	1.24849	0.844702	1.84529	1.25 (0.84-1.85)
VEGF	NLICH	MR Egger	8	0.077602	0.172576	0.668738	-0.260647	0.415851	1.08069	0.770553	1.51566	1.08 (0.77-1.52)
VEGF	NLICH	Weighted median	8	0.0531775	0.120556	0.659139	-0.183112	0.289467	1.05462	0.832675	1.33572	1.05 (0.83-1.34)
VEGF	NLICH	Inverse variance weighted	8	0.00880621	0.107953	0.934985	-0.202782	0.220394	1.00885	0.816456	1.24657	1.01 (0.82-1.25)
VEGF	NLICH	Simple mode	8	-0.0823654	0.268722	0.768134	-0.60906	0.444329	0.920935	0.543862	1.55944	0.92 (0.54-1.56)
VEGF	NLICH	Weighted mode	8	0.0579356	0.12368	0.653711	-0.184476	0.300347	1.05965	0.83154	1.35033	1.06 (0.83-1.35)

## Sheet: Sheet3
exposure	outcome	method	Q	Q_df	Q_pval
CTACK	NLICH	MR Egger	2.80163	7	0.902727
CTACK	NLICH	Inverse variance weighted	3.75008	8	0.878939
EOTAXIN	NLICH	MR Egger	2.37982	3	0.497401
EOTAXIN	NLICH	Inverse variance weighted	2.54594	4	0.636429
bFGF	NLICH	MR Egger	0.905734	1	0.341249
bFGF	NLICH	Inverse variance weighted	0.988286	2	0.610093
GROα	NLICH	MR Egger	0.53662	2	0.764671
GROα	NLICH	Inverse variance weighted	2.16371	3	0.539132
GCSF	NLICH	MR Egger	3.82311	2	0.147851
GCSF	NLICH	Inverse variance weighted	6.96459	3	0.0730349
HGF	NLICH	MR Egger	1.22109	1	0.269146
HGF	NLICH	Inverse variance weighted	1.80482	2	0.405591
IFN-γ	NLICH	MR Egger	0.361366	2	0.8347
IFN-γ	NLICH	Inverse variance weighted	0.415567	3	0.937008
IL-10	NLICH	MR Egger	6.447	6	0.375021
IL-10	NLICH	Inverse variance weighted	8.95657	7	0.255789
IL-12p70	NLICH	MR Egger	3.23904	2	0.197994
IL-12p70	NLICH	Inverse variance weighted	3.23979	3	0.356112
IL-13	NLICH	MR Egger	1.2488	5	0.940111
IL-13	NLICH	Inverse variance weighted	1.27006	6	0.973283
IL-16	NLICH	MR Egger	1.65307	4	0.799225
IL-16	NLICH	Inverse variance weighted	2.37087	5	0.795803
IL-17	NLICH	MR Egger	1.48084	1	0.223643
IL-17	NLICH	Inverse variance weighted	1.4963	2	0.473241
IL-18	NLICH	MR Egger	10.6768	7	0.153351
IL-18	NLICH	Inverse variance weighted	10.8141	8	0.212457
IL-1ra	NLICH	MR Egger	0.701482	2	0.704166
IL-1ra	NLICH	Inverse variance weighted	0.830873	3	0.842069
IL-2ra	NLICH	MR Egger	0.671693	1	0.412462
IL-2ra	NLICH	Inverse variance weighted	0.908448	2	0.63494
IL-2	NLICH	MR Egger	3.13731	5	0.678826
IL-2	NLICH	Inverse variance weighted	3.33575	6	0.765678
IL-4	NLICH	MR Egger	0.363884	2	0.83365
IL-4	NLICH	Inverse variance weighted	4.89898	3	0.179346
IL-5	NLICH	Inverse variance weighted	0.128586	1	0.719902
IL-6	NLICH	MR Egger	9.96847	5	0.0761335
IL-6	NLICH	Inverse variance weighted	10.0377	6	0.123072
IL-7	NLICH	MR Egger	1.09269	4	0.89543
IL-7	NLICH	Inverse variance weighted	3.42061	5	0.635432
IL-8	NLICH	Inverse variance weighted	1.49246	1	0.221834
IL-9	NLICH	MR Egger	1.56339	2	0.457629
IL-9	NLICH	Inverse variance weighted	1.60082	3	0.659204
MCP-1	NLICH	MR Egger	0.967228	2	0.616551
MCP-1	NLICH	Inverse variance weighted	2.08975	3	0.553989
MCP-3	NLICH	MR Egger	0.301166	1	0.583152
MCP-3	NLICH	Inverse variance weighted	0.312909	2	0.85517
MIF	NLICH	MR Egger	0.171299	1	0.67896
MIF	NLICH	Inverse variance weighted	1.21694	2	0.544183
MIG	NLICH	MR Egger	2.02543	4	0.731081
MIG	NLICH	Inverse variance weighted	3.85749	5	0.570111
MIP1β	NLICH	MR Egger	16.2149	7	0.0232239
MIP1β	NLICH	Inverse variance weighted	21.0309	8	0.0070658
MCSF	NLICH	MR Egger	0.432834	2	0.805399
MCSF	NLICH	Inverse variance weighted	1.20042	3	0.752905
PDGFbb	NLICH	MR Egger	9.1022	5	0.105057
PDGFbb	NLICH	Inverse variance weighted	9.23974	6	0.160537
RANTES	NLICH	MR Egger	4.75629	5	0.446341
RANTES	NLICH	Inverse variance weighted	4.8144	6	0.567829
SCF	NLICH	MR Egger	5.99813	6	0.423399
SCF	NLICH	Inverse variance weighted	8.64246	7	0.279355
SCGFβ	NLICH	MR Egger	8.06614	7	0.326798
SCGFβ	NLICH	Inverse variance weighted	9.46764	8	0.304393
SDF1α	NLICH	MR Egger	0.362377	1	0.547189
SDF1α	NLICH	Inverse variance weighted	1.26416	2	0.531485
TNFα	NLICH	MR Egger	1.65709	1	0.197996
TNFα	NLICH	Inverse variance weighted	2.43496	2	0.295975
TRAIL	NLICH	MR Egger	11.0391	5	0.0506102
TRAIL	NLICH	Inverse variance weighted	11.6841	6	0.0693992
VEGF	NLICH	MR Egger	3.07615	6	0.799231
VEGF	NLICH	Inverse variance weighted	3.33722	7	0.852154

## Sheet: sheet4
exposure	outcome	egger_intercept	se	pval
CTACK	NLICH	0.0607023	0.0623301	0.362558
EOTAXIN	NLICH	-0.0574998	0.141079	0.710928
bFGF	NLICH	0.0339694	0.118229	0.821885
GROα	NLICH	-0.122813	0.0962802	0.330229
GCSF	NLICH	0.125033	0.0975328	0.328386
HGF	NLICH	0.0727499	0.105221	0.614889
IFN-γ	NLICH	-0.0418946	0.179952	0.837565
IL-10	NLICH	-0.0771386	0.0504748	0.177311
IL-12p70	NLICH	-0.00151776	0.0707643	0.984836
IL13	NLICH	-0.00836189	0.0573473	0.889766
IL-16	NLICH	0.0507941	0.0599527	0.44458
IL-17	NLICH	-0.0155926	0.152612	0.93518
IL-18	NLICH	-0.0237212	0.0790668	0.772879
IL-1ra	NLICH	0.0412533	0.114685	0.753497
IL-2ra	NLICH	-0.0369827	0.0760061	0.711707
IL-2	NLICH	0.0243238	0.0546027	0.674606
IL-4	NLICH	-0.286327	0.134452	0.166957
IL-5	NLICH	NA	NA	NA
IL-6	NLICH	0.0153609	0.0824168	0.859472
IL-7	NLICH	-0.127887	0.0838188	0.201768
IL-8	NLICH	NA	NA	NA
IL-9	NLICH	-0.0250926	0.129706	0.864467
MCP-1	NLICH	0.152609	0.14404	0.400423
MCP-3	NLICH	0.0115989	0.107033	0.931279
MIF	NLICH	-0.253121	0.247536	0.492897
MIG	NLICH	0.114244	0.0844037	0.247315
MIP1β	NLICH	0.151476	0.105053	0.192534
MCSF	NLICH	0.0874829	0.099853	0.473362
PDGFbb	NLICH	-0.0335145	0.121925	0.794407
RANTES	NLICH	-0.0229668	0.0952789	0.81909
SCF	NLICH	0.100204	0.0616209	0.155045
SCGFβ	NLICH	0.0821303	0.0744715	0.306561
SDF1α	NLICH	0.081987	0.0863363	0.516446
TNFα	NLICH	-0.0896155	0.130799	0.617593
TRAIL	NLICH	0.0474987	0.0878799	0.612053
VEGF	NLICH	-0.0211297	0.0413535	0.627635
